# Supplementary material for: Sexual Size Dimorphism Correlates With the Number of Androgen Response Elements in Mammals, But Only in Small-Bodied Species
Source: Genome Biol Evol. 2025 Apr 18;17(4):evaf068. doi: 10.1093/gbe/evaf068 (PMC12015095; doi:10.1093/gbe/evaf068)
Supplement: evaf068_Supplementary_Data [file evaf068_supplementary_data.zip]

Archive with 13 entries (11 files):
- supplementary.3/
- supplementary.3/supplementary/
- supplementary.3/supplementary/.DS_Store
- supplementary.3/supplementary/SuppFile.Legends.txt
- supplementary.3/supplementary/SuppFile1.txt
- supplementary.3/supplementary/SuppFile2.txt
- supplementary.3/supplementary/SuppFile3.txt
- supplementary.3/supplementary/SuppFile4.pdf
- supplementary.3/supplementary/SuppFile4.reduced.pdf
- supplementary.3/supplementary/SuppFile5.txt
- supplementary.3/supplementary/SuppFile6.txt
- supplementary.3/supplementary/SuppFile7.txt
- supplementary.3/supplementary/SuppFile8.zip
