# Supplementary material for: Sexual Size Dimorphism Correlates With the Number of Androgen Response Elements in Mammals, But Only in Small-Bodied Species
Source: Genome Biol Evol. 2025 Apr 18;17(4):evaf068. doi: 10.1093/gbe/evaf068 (PMC12015095; doi:10.1093/gbe/evaf068)
Supplement: evaf068_Supplementary_Data [file evaf068_supplementary_data.zip › supplementary.3/supplementary/SuppFile.Legends.txt]

Legends:

Supplemental File 1. All species, ARE’s, and ERE’s analyzed in the manuscript. ARE and ERE motif sequences that were analyzed are in parethesis next to the name of their respective motif in the column headers.

Supplemental File 2. The phylogenetic tree relating the species analyzed in the manuscript. 

Supplemental File 3. All phylogenetically controlled linear models performed, across all subsets of data.

Supplemental File 4. A repeat of Figure 3, but for all other orders and genomic window cutoffs. 

Supplemental File 5. The proportion of gene that show a positive or negative correlation between the number of their ARE's or ERE’s and SSD, including all orders and genomic window cutoffs. 

Supplemental File 6. All genes included in the gene-centric analyses. 

Supplemental File 7. Results from Gene Ontology analyses, only for genes that whose number of ARE’s were significantly (uncorrected p<0.05) and positively correlated to SSD, only for Rodentia and the 50 kb upstream/downstream of TSS. 

Supplemental File 8. All code underlying analyses of this manuscript. 
