# Supplementary material for: Sexual Size Dimorphism Correlates With the Number of Androgen Response Elements in Mammals, But Only in Small-Bodied Species
Source: Genome Biol Evol. 2025 Apr 18;17(4):evaf068. doi: 10.1093/gbe/evaf068 (PMC12015095; doi:10.1093/gbe/evaf068)
Supplement: evaf068_Supplementary_Data [file evaf068_supplementary_data.zip › supplementary.3/supplementary/SuppFile1.txt]

Assembly_Names	UPHAM_NOTATION	Species	MEAN_MALE_BODY_WEIGHT_KG	MEAN_FEMALE_BODY_WEIGHT_KG	BODY_MASS_CITATIONS	hklk (GGAACAnnnAGTGCT)	mvdp (AGAACAnnnACTTCA)	p21 (GGAACCnnnCGTGCT)	c3 (AGAACAnnnCGTACT)	pb2 (AGTACTnnnAGAACC)	pem1 (GGAACAnnnAGATCT)	pem2 (AGCACAnnnTGCTCA)	psa1 (AGAACAnnnAGTGCT)	psa3 (GGAACAnnnTGTATC)	sc12 (GGCTCTnnnAGTTCT)	slp2 (AGAACTnnnTGACCA)	slp3 (AGAACAnnnTGTTTC)	sre1 (GGAACAnnnTGTTCT)	sre2 (GGTACAnnnTGTTCT)	ccnd1 (AGAACTnnnTTAGCA)	hk2 (GGAACAnnnTGTACC)	care (AGAACAnnnTGTTCT)	selare (GGAACAnnnTGTTCC)	ere (GGTCAnnnTGACC)	total_ARE	hklk_1000K_1000K	mvdp_1000K_1000K	p21_1000K_1000K	c3_1000K_1000K	pb2_1000K_1000K	pem1_1000K_1000K	pem2_1000K_1000K	psa1_1000K_1000K	psa3_1000K_1000K	sc12_1000K_1000K	slp2_1000K_1000K	slp3_1000K_1000K	sre1_1000K_1000K	sre2_1000K_1000K	ccnd1_1000K_1000K	hk2_1000K_1000K	are_1000K_1000K	selare_1000K_1000K	ere_1000K_1000K	total_ARE_1000K_1000K	hklk_100K_100K	mvdp_100K_100K	p21_100K_100K	c3_100K_100K
HLaciJub2	ACINONYX_JUBATUS_FELIDAE_CARNIVORA	ACINONYX_JUBATUS	43.7	35	Brassey et. al. 2018	736	1759	141	99	338	698	878	1854	509	763	836	1548	1065	649	831	974	1434	432	676	15544	359	843	69	48	163	341	432	893	240	369	411	746	519	316	401	463	691	201	329	7505	255	590	58	34
HLacoCah1	ACOMYS_CAHIRINUS_MURIDAE_RODENTIA	ACOMYS_CAHIRINUS	0.031	0.0405	CRC Handbook	1074	766	193	78	163	496	787	13785	229	442	456	898	568	391	407	349	792	198	373	22072	584	350	53	36	71	244	347	8583	105	208	197	380	260	196	187	139	360	92	181	12392	577	337	53	35
HLacoRus1	ACOMYS_RUSSATUS_MURIDAE_RODENTIA	ACOMYS_RUSSATUS	0.0596	0.0654	CRC Handbook	1038	805	45	81	174	488	705	14011	228	454	437	939	633	342	426	414	781	193	398	22194	1018	742	45	79	171	477	670	13824	221	439	421	894	625	336	414	388	758	190	391	21712	876	517	39	56
HLaepMel1	AEPYCEROS_MELAMPUS_BOVIDAE_CETARTIODACTYLA	AEPYCEROS_MELAMPUS	56.9	43.8	CRC Handbook	352	892	216	36	147	370	564	553	218	466	436	803	513	274	468	391	674	196	272	7569	181	435	103	17	73	179	305	293	103	228	228	375	274	145	215	177	326	103	132	3760	103	272	70	12
HLailMel2	AILUROPODA_MELANOLEUCA_URSIDAE_CARNIVORA	AILUROPODA_MELANOLEUCA	117	97	Charlton, Benjamin D., Zhang Zhihe, and Rebecca J. Snyder. "The information content of giant panda, Ailuropoda melanoleuca, bleats: acoustic cues to sex, age and size."�Animal Behaviour�78.4 (2009): 893-898.	409	919	83	60	203	374	439	884	243	435	408	740	557	342	401	480	719	190	341	7886	383	843	77	54	184	343	400	802	214	399	370	674	523	304	368	449	669	179	313	7235	270	561	62	43
HLailFul2	AILURUS_FULGENS_AILURIDAE_CARNIVORA	AILURUS_FULGENS	5.4	5.2	Brassey et. al. 2018	436	886	66	59	204	330	448	927	227	406	419	750	589	359	401	418	761	200	327	7886	423	838	65	58	198	319	432	892	219	395	402	712	565	345	377	394	733	196	314	7563	301	565	46	35
HLalcAlc1	ALCES_ALCES_CERVIDAE_CETARTIODACTYLA	ALCES_ALCES	431	376	Berger, J., & Gompper, M. E. 1999. Sex ratios in extant ungulates: products of contemporary predation or past life histories?.�Journal of Mammalogy,�80: 1084-1113.	362	977	267	40	149	370	516	509	227	529	462	821	636	319	456	401	663	187	296	7891	292	754	220	34	131	288	442	424	192	418	379	656	492	265	350	318	533	144	246	6332	193	492	156	22
HLallNig1	ALLENOPITHECUS_NIGROVIRIDIS_CERCOPITHECIDAE_PRIMATES	ALLENOPITHECUS_NIGROVIRIDIS	6.13	3.225	CRC Handbook	511	1115	59	50	216	363	565	780	282	468	439	968	635	338	742	550	876	242	350	9199	425	937	45	46	189	314	474	641	240	416	383	830	538	294	474	481	766	205	300	7698	285	566	37	22
HLaloPal1	ALOUATTA_PALLIATA_ATELIDAE_PRIMATES	ALOUATTA_PALLIATA	8.5	6.4	CRC Handbook	451	1047	47	58	258	387	543	1302	240	486	592	1094	569	440	507	619	768	239	365	9647	207	435	25	28	95	155	256	485	107	222	232	411	267	199	221	223	348	115	144	4031	202	413	25	27
HLammLer1	AMMOTRAGUS_LERVIA_BOVIDAE_CETARTIODACTYLA	AMMOTRAGUS_LERVIA	111.8	51.6	CRC Handbook	343	881	220	39	150	385	523	505	231	439	447	796	555	295	448	367	668	191	271	7483	302	769	194	32	121	325	453	433	196	378	381	662	475	257	354	302	572	167	231	6373	241	600	158	25
HLanoCau1	ANOURA_CAUDIFER_PHYLLOSTOMIDAE_CHIROPTERA	ANOURA_CAUDIFER	0.011	0.01	CRC Handbook	478	8427	68	54	161	370	548	460	213	480	399	751	533	338	345	391	651	199	253	14866	282	2184	52	40	97	242	337	293	129	283	249	476	378	203	217	255	421	138	174	6276	260	1956	49	40
HLantFla1	ANTECHINUS_FLAVIPES_DASYURIDAE_DASYUROMORPHIA	ANTECHINUS_FLAVIPES	0.056	0.034	CRC Handbook	369	999	27	35	266	551	327	632	312	593	663	1396	3215	425	516	816	1398	400	357	12940	359	946	27	35	258	533	313	610	301	570	617	1336	3106	414	491	770	1339	386	342	12411	236	629	22	22
HLantMar1	ANTIDORCAS_MARSUPIALIS_BOVIDAE_CETARTIODACTYLA	ANTIDORCAS_MARSUPIALIS	41	33.5	CRC Handbook	368	970	259	43	180	594	579	584	253	510	508	862	544	301	501	420	736	203	286	8415	294	711	192	33	128	289	444	423	198	369	358	643	428	219	355	296	549	150	215	6079	210	513	147	21
HLantAme1	ANTILOCAPRA_AMERICANA_ANTILOCAPRIDAE_CETARTIODACTYLA	ANTILOCAPRA_AMERICANA	56.2	49.8	CRC Handbook	347	901	203	40	144	364	528	470	224	1089	399	786	575	309	453	346	608	162	228	7948	330	842	186	38	133	336	499	448	213	972	378	735	538	293	412	331	569	154	223	7407	247	613	137	27
HLantPal1	ANTROZOUS_PALLIDUS_VESPERTILIONIDAE_CHIROPTERA	ANTROZOUS_PALLIDUS	0.0187	0.0285	CRC Handbook	443	1162	66	34	180	315	546	503	212	423	401	791	574	338	345	509	617	170	374	7629	77	132	11	8	23	49	65	61	25	55	65	123	90	52	47	63	98	28	52	1072	77	132	11	8
HLaonCin1	AONYX_CINEREA_MUSTELIDAE_CARNIVORA	AONYX_CINEREUS	3.47	3.2	Brassey et. al. 2018	424	886	71	55	196	414	494	1057	253	461	446	793	660	348	428	494	797	227	333	8504	387	777	66	43	183	358	458	922	217	415	404	715	573	316	381	438	728	205	308	7586	265	530	54	34
aotNan1	AOTUS_NANCYMAAE_AOTIDAE_PRIMATES	AOTUS_NANCYMAAE	0.923	0.94	Weckerly, Floyd W. "Sexual-size dimorphism: influence of mass and mating systems in the most dimorphic mammals."�Journal of Mammalogy�79.1 (1998): 33-52.	473	1255	50	57	191	371	501	893	252	478	499	984	574	384	502	506	774	219	315	8963	445	1111	47	52	174	342	467	787	227	447	465	895	528	360	464	444	710	202	286	8167	303	723	36	41
HLapoSyl1	APODEMUS_SYLVATICUS_MURIDAE_RODENTIA	APODEMUS_SYLVATICUS	0.0233	0.031	CRC Handbook	668	956	36	66	222	556	657	5304	237	492	465	913	640	377	436	385	824	202	352	13436	287	339	22	26	78	214	272	2498	90	158	189	337	242	138	160	147	322	88	151	5607	201	218	15	18
HLarcGaz2	ARCTOCEPHALUS_GAZELLA_OTARIIDAE_CARNIVORA	ARCTOCEPHALUS_GAZELLA	200	50	CRC Handbook	382	853	46	52	169	379	536	946	242	445	398	734	625	317	410	424	719	205	317	7882	346	744	42	48	147	351	492	819	213	395	360	634	542	288	361	378	649	191	295	7000	168	328	25	24
HLartJam2	ARTIBEUS_JAMAICENSIS_PHYLLOSTOMIDAE_CHIROPTERA	ARTIBEUS_JAMAICENSIS	0.0429	0.0434	Catzeflis, Fran�ois, Issartel, G�rard and Jemin, Julien. "New data on the bats (Chiroptera) of Martinique island (Lesser Antilles), with an emphasis on sexual dimorphism and sex ratios"�Mammalia, vol. 83, no. 5, 2019, pp. 501-514.�https://doi.org/10.1515/mammalia-2018-0121	409	5266	68	59	189	359	543	534	205	447	419	830	526	376	372	417	684	187	307	11890	374	3962	64	54	164	316	485	482	193	403	365	727	483	331	317	364	622	172	279	9878	283	2522	54	42
HLarvNil1B	ARVICANTHIS_NILOTICUS_MURIDAE_RODENTIA	ARVICANTHIS_NILOTICUS	0.103	0.089	CRC Handbook	804	1038	40	55	218	576	685	8407	261	553	566	1071	691	439	451	488	945	229	394	17517	787	1008	38	53	212	557	664	8215	246	520	548	1033	666	426	434	478	900	221	383	17006	653	699	36	42
HLarvAmp1	ARVICOLA_AMPHIBIUS_CRICETIDAE_RODENTIA	ARVICOLA_AMPHIBIUS	0.191	0.153	Nazarova, G. G., and L. P. Proskurnyak. "Protein content in urine of male and female water vole (Arvicola amphibius) at the period of spring growth and sexual maturation."�Journal of Evolutionary Biochemistry and Physiology�49.3 (2013): 360-364.	765	880	47	74	192	557	628	8075	223	424	539	963	608	421	427	482	809	217	464	16331	749	858	47	72	189	543	617	8014	214	413	529	934	594	416	412	458	788	212	451	16059	593	584	36	54
HLateGeo1	ATELES_GEOFFROYI_ATELIDAE_PRIMATES	ATELES_GEOFFROYI	8.21	7.456	Weckerly, Floyd W. "Sexual-size dimorphism: influence of mass and mating systems in the most dimorphic mammals."�Journal of Mammalogy�79.1 (1998): 33-52.	445	1069	68	65	186	385	497	1309	256	445	578	875	582	391	522	587	778	222	339	9260	187	445	36	35	97	166	214	432	99	181	203	358	277	152	193	230	346	112	156	3763	177	430	36	31
HLaxiPor1	AXIS_PORCINUS_CERVIDAE_CETARTIODACTYLA	AXIS_PORCINUS	44.1	30.6	CRC Handbook	363	955	270	45	173	388	519	532	256	519	504	868	611	315	472	428	676	178	308	8072	330	862	245	40	151	352	475	503	231	468	463	785	543	280	429	366	609	159	282	7291	237	606	186	30
HLbabCel1	BABYROUSA_BABYRUSSA_SUIDAE_CETARTIODACTYLA	BABYROUSA_CELEBENSIS	36.6	28.7	Pudjihastuti, Endang, Stevi P. Pangemanan, and Charles L. Kaunang. "A study of carcass and meat chemical composition of babirusa (Babyrousa babyrussa celebensis Deniger)."�PROCEDING OF THE MINI WORKSHOP Southeast Asia Germany Alumni Network (SEAG)�Empowering of Society through the Animal Health and Production Activities with the appreciation to the Indigenous Knowledge�. 2007.	371	852	67	43	196	375	425	488	247	476	351	768	454	327	411	447	596	162	418	7056	317	700	45	37	152	309	349	398	183	384	307	638	395	282	358	356	514	144	307	5868	207	440	34	19
balAcu1	BALAENOPTERA_ACUTOROSTRATA_BALAENOPTERIDAE_CETARTIODACTYLA	BALAENOPTERA_ACUTOROSTRATA_SCAMMONI	8370.532771	10632.17363	CRC Handbook	355	886	69	46	171	360	443	492	243	391	414	804	525	309	408	440	681	181	350	7218	335	840	69	44	167	338	428	465	222	365	388	750	494	289	374	399	634	171	330	6772	218	533	53	24
HLbalBon1	BALAENOPTERA_BONAERENSIS_BALAENOPTERIDAE_CETARTIODACTYLA	BALAENOPTERA_BONAERENSIS	40000	42000	Aguilar, A., and A. Borrell. "Reproductive transfer and variation of body load of organochlorine pollutants with age in fin whales (Balaenoptera physalus)."�Archives of environmental contamination and toxicology�27.4 (1994): 546-554.	342	865	74	47	174	362	438	483	253	378	386	797	506	318	410	430	667	173	339	7103	73	167	22	9	35	57	92	94	39	77	83	134	104	69	81	78	121	34	63	1369	73	167	22	9
HLbalEde1	BALAENOPTERA_EDENI_BALAENOPTERIDAE_CETARTIODACTYLA	BALAENOPTERA_EDENI	26154.06462	31106.20483	CRC Handbook	359	896	88	53	168	353	444	498	254	393	400	794	545	337	424	420	695	185	345	7306	347	823	84	51	156	328	422	455	232	363	385	727	478	310	392	382	644	172	315	6751	241	550	66	31
HLbalMus2B	BALAENOPTERA_MUSCULUS_BALAENOPTERIDAE_CETARTIODACTYLA	BALAENOPTERA_MUSCULUS	146533.4689	166290.4137	CRC Handbook	274	663	59	43	135	265	354	397	213	329	325	614	401	258	308	338	536	134	288	5646	162	374	43	25	88	148	221	240	123	200	211	339	254	172	169	203	320	77	187	3369	135	321	39	18
HLbalPhy1	BALAENOPTERA_PHYSALUS_BALAENOPTERIDAE_CETARTIODACTYLA	BALAENOPTERA_PHYSALUS	83427.72643	99424.0494	CRC Handbook	329	846	70	50	164	336	413	485	245	381	383	757	488	311	392	404	675	182	317	6911	237	587	59	36	111	233	308	344	171	274	289	507	341	221	261	270	454	128	230	4831	129	335	34	17
HLbasAst1	BASSARISCUS_ASTUTUS_PROCYONIDAE_CARNIVORA	BASSARISCUS_ASTUTUS	1.32	0.94	Brassey et. al. 2018	422	915	92	78	192	432	516	953	228	503	432	846	628	336	429	478	861	253	375	8594	319	709	78	58	169	312	405	713	179	383	298	612	446	265	339	375	654	185	281	6499	219	430	61	39
HLbisBisBis2	BISON_BISON_BOVIDAE_CETARTIODACTYLA	BISON_BISON_BISON	795.3	452.8	CRC Handbook	378	901	263	38	167	354	597	539	218	456	483	796	552	323	431	407	726	199	277	7828	351	825	244	36	141	324	544	476	187	407	418	715	504	278	384	376	623	179	257	7012	224	539	145	16
HLbosFro1	BOS_FRONTALIS_BOVIDAE_CETARTIODACTYLA	BOS_FRONTALIS	700	500	Giasuddin, M., and M. R. Islam. "Physical feature, physiological character and behavior study of gayal (Bos frontalis)."�Asian-australasian journal of animal sciences�16.11 (2003): 1599-1603.	414	1017	294	38	192	372	651	591	258	476	501	922	644	334	529	465	773	212	315	8683	368	900	258	30	174	335	571	511	226	433	440	800	565	290	472	405	672	184	270	7634	263	617	174	22
HLbosGau1	BOS_GAURUS_BOVIDAE_CETARTIODACTYLA	BOS_GAURUS	848.4	701.9	CRC Handbook	384	936	260	35	169	351	586	536	225	466	497	810	555	317	437	421	716	199	288	7900	370	898	252	35	157	328	558	504	209	443	466	771	531	298	407	393	665	192	274	7477	269	621	176	23
HLbosGru1	BOS_GRUNNIENS_BOVIDAE_CETARTIODACTYLA	BOS_GRUNNIENS	590.5	306	CRC Handbook	405	942	282	38	161	375	622	578	242	495	513	879	602	330	457	404	755	221	310	8301	384	885	272	38	143	353	595	542	220	475	477	804	582	306	415	375	713	212	296	7791	291	625	177	25
bosTau9	BOS_TAURUS_BOVIDAE_CETARTIODACTYLA	BOS_TAURUS	384	327.5	CRC Handbook	376	913	250	38	169	362	583	542	215	460	467	791	568	316	443	401	711	202	282	7807	368	874	245	38	153	349	554	515	202	439	445	751	534	298	415	384	674	200	269	7438	282	654	186	29
HLcalJac4	CALLITHRIX_JACCHUS_CALLITRICHIDAE_PRIMATES	CALLITHRIX_JACCHUS	0.369	0.354	CRC Handbook	441	1098	50	75	189	339	557	910	259	480	686	951	548	390	482	565	789	248	317	9057	423	1047	49	72	184	333	543	863	252	466	655	912	534	374	462	537	768	245	304	8719	321	709	39	45
canFam5	CANIS_LUPUS_CANIDAE_CARNIVORA	CANIS_LUPUS_FAMILIARIS	45	41	Brassey et. al. 2018	381	853	56	47	182	339	483	979	246	418	399	742	507	317	431	396	703	180	303	7659	369	820	56	44	177	330	473	932	233	408	384	715	487	302	415	383	670	176	296	7374	253	569	46	34
HLcapAeg1	CAPRA_AEGAGRUS_BOVIDAE_CETARTIODACTYLA	CAPRA_AEGAGRUS	53	38.6	CRC Handbook	357	874	228	42	131	385	509	477	245	423	446	792	542	279	442	365	653	184	280	7374	330	765	213	37	112	339	455	417	214	381	399	693	483	245	360	312	558	165	242	6478	260	602	178	28
HLcapIbe1	CAPRA_IBEX_BOVIDAE_CETARTIODACTYLA	CAPRA_IBEX	80.5	48.9	CRC Handbook	247	782	148	151	1437	351	267	293	224	329	425	702	422	339	270	338	529	198	280	7452	192	476	116	39	312	203	238	237	123	256	256	461	289	168	225	190	329	105	162	4215	141	308	87	12
HLcapSib1	CAPRA_SIBIRICA_BOVIDAE_CETARTIODACTYLA	CAPRA_SIBIRICA	80	35	CRC Handbook	350	880	231	39	150	389	529	506	247	470	474	845	558	294	461	404	671	186	289	7684	335	838	228	37	135	371	509	478	229	452	454	796	534	284	435	367	644	178	274	7304	255	625	177	28
HLcapPyg1	CAPREOLUS_PYGARGUS_CERVIDAE_CETARTIODACTYLA	CAPREOLUS_PYGARGUS	42	39	Mysterud, Atle, F. Javier P�rez-Barber�a, and Iain J. Gordon. "The effect of season, sex and feeding style on home range area versus body mass scaling in temperate ruminants."�Oecologia�127.1 (2001): 30-39.	337	903	239	38	160	351	527	518	231	478	444	815	554	290	479	406	650	177	276	7597	315	823	221	35	142	316	492	476	218	446	405	729	514	275	428	369	601	166	264	6971	224	591	151	26
HLcasCan3	CASTOR_CANADENSIS_CASTORIDAE_RODENTIA	CASTOR_CANADENSIS	36.6	41.7	CRC Handbook	509	1068	34	52	308	434	627	709	265	404	530	944	715	393	646	494	915	252	391	9299	465	959	33	47	263	397	588	647	238	376	492	838	654	362	577	444	836	231	364	8447	307	574	24	29
HLcatWag1	CATAGONUS_WAGNERI_TAYASSUIDAE_CETARTIODACTYLA	CATAGONUS_WAGNERI	35	35	Berger, J., & Gompper, M. E. 1999. Sex ratios in extant ungulates: products of contemporary predation or past life histories?.�Journal of Mammalogy,�80: 1084-1113.	390	829	66	58	159	358	357	446	355	421	397	679	443	287	399	376	551	164	313	6735	324	740	65	56	151	345	348	438	193	396	378	659	412	272	389	354	531	156	295	6207	228	517	52	48
cavApe1	CAVIA_APEREA_CAVIIDAE_RODENTIA	CAVIA_APEREA	0.5	0.4	Trillmich, Fritz, et al. "Age at maturity in cavies and guinea?pigs (Cavia aperea and Cavia aperea f. porcellus): influence of social factors."�Journal of Zoology�268.3 (2006): 285-294.	454	659	70	47	132	279	431	410	210	243	953	635	437	233	364	369	452	126	217	6504	339	468	56	37	93	205	334	299	161	187	700	424	321	171	250	247	306	82	182	4680	110	143	26	16
HLcebAlb1	CEBUS_ALBIFRONS_CEBIDAE_PRIMATES	CEBUS_ALBIFRONS	2.48	1.814	Weckerly, Floyd W. "Sexual-size dimorphism: influence of mass and mating systems in the most dimorphic mammals."�Journal of Mammalogy�79.1 (1998): 33-52.	460	1084	48	59	207	363	672	1087	259	489	589	922	552	380	510	528	755	210	318	9174	131	290	20	14	62	119	156	267	64	147	151	233	158	128	141	151	226	70	82	2528	126	287	20	14
cebCap1	CEBUS_CAPUCINUS_CEBIDAE_PRIMATES	CEBUS_CAPUCINUS_IMITATOR	3.868	2.666	Weckerly, Floyd W. "Sexual-size dimorphism: influence of mass and mating systems in the most dimorphic mammals."�Journal of Mammalogy�79.1 (1998): 33-52.	433	1060	47	56	203	352	487	981	253	433	487	848	529	381	490	501	724	192	286	8457	410	979	45	51	192	330	455	903	240	409	463	770	498	362	454	458	692	185	262	7896	294	682	36	39
HLcepCom1	CEPHALORHYNCHUS_COMMERSONII_DELPHINIDAE_CETARTIODACTYLA	CEPHALORHYNCHUS_COMMERSONII	65.3	72.4	CRC Handbook	337	894	80	56	166	312	485	498	233	408	389	764	519	324	414	431	648	176	337	7134	332	843	75	55	152	292	440	474	216	391	370	719	498	302	385	401	614	169	321	6728	255	606	63	38
cerSim1	CERATOTHERIUM_SIMUM_RHINOCEROTIDAE_PERISSODACTYLA	CERATOTHERIUM_SIMUM_SIMUM	2400	1600	Skinner, John D.; Chimimba, Christian T. (2005). The Mammals of the Southern African Subregion. Cambridge University Press. p. 527. ISBN 978-0-521-84418-5.	430	978	63	66	158	371	549	557	262	478	415	770	588	327	425	424	740	192	503	7793	415	951	63	65	155	360	539	539	256	461	406	756	573	314	411	412	713	186	492	7575	300	669	51	45
cerAty1	CERCOCEBUS_ATYS_CERCOPITHECIDAE_PRIMATES	CERCOCEBUS_ATYS	11.428	6.0665	CRC Handbook	521	1029	59	48	222	372	539	736	279	467	451	964	589	331	549	543	848	244	335	8791	493	963	59	45	214	349	517	691	263	448	432	900	557	310	493	506	804	231	319	8275	343	638	43	25
HLcerMon1	CERCOPITHECUS_MONA_CERCOPITHECIDAE_PRIMATES	CERCOPITHECUS_MONA	5.1	2.5	CRC Handbook	500	1095	55	61	225	356	515	782	275	459	433	1020	617	334	529	566	851	238	328	8911	474	1038	55	59	216	337	499	740	260	443	416	973	584	323	495	543	816	230	313	8501	343	676	45	38
HLcerNeg1	CERCOPITHECUS_NEGLECTUS_CERCOPITHECIDAE_PRIMATES	CERCOPITHECUS_NEGLECTUS	7	3.96	CRC Handbook	524	1213	66	61	226	345	528	970	280	445	458	936	636	342	1177	676	876	238	361	9997	90	148	17	8	28	52	119	121	46	85	76	126	117	56	81	73	158	72	62	1473	90	148	17	8
HLcerEla1	CERVUS_ELAPHUS_CERVIDAE_CETARTIODACTYLA	CERVUS_ELAPHUS_HIPPELAPHUS	185.1	140.2	CRC Handbook	299	787	193	38	128	299	371	434	206	372	408	657	461	238	376	321	555	153	236	6296	258	644	160	37	104	245	321	365	173	314	339	532	394	201	301	251	462	135	199	5236	123	313	65	22
HLcheMed1	CHEIROGALEUS_MEDIUS_CHEIROGALEIDAE_PRIMATES	CHEIROGALEUS_MEDIUS	0.18	0.18	Weckerly, Floyd W. "Sexual-size dimorphism: influence of mass and mating systems in the most dimorphic mammals."�Journal of Mammalogy�79.1 (1998): 33-52.	407	841	52	47	159	344	466	521	190	371	360	761	566	326	384	451	706	208	279	7160	394	819	52	46	151	331	456	509	181	361	351	738	554	313	370	432	685	199	275	6942	274	539	35	34
chiLan1	CHINCHILLA_LANIGERA_CHINCHILLIDAE_RODENTIA	CHINCHILLA_LANIGERA	0.41715	0.422	CRC Handbook	1909	965	70	76	209	434	584	731	289	384	402	857	714	327	510	428	748	203	440	9840	1814	925	68	72	205	419	562	695	274	375	388	806	691	312	493	405	721	196	420	9421	1094	620	50	58
chlSab2	CHLOROCEBUS_SABAEUS_CERCOPITHECIDAE_PRIMATES	CHLOROCEBUS_SABAEUS	5.8815	4.218	CRC Handbook	449	1069	49	57	212	353	524	749	260	466	429	931	603	341	530	524	863	242	338	8651	423	1015	48	53	206	337	512	713	246	446	412	887	574	328	479	497	830	235	325	8241	312	674	37	34
chrAsi1	CHRYSOCHLORIS_ASIATICA_CHRYSOCHLORIDAE_AFROSORICIDA	CHRYSOCHLORIS_ASIATICA	0.415	0.415	Symonds, Matthew RE. "Life histories of the Insectivora: the role of phylogeny, metabolism and sex differences."�Journal of Zoology�249.3 (1999): 315-337.	489	1426	31	72	221	811	516	627	301	543	563	1056	637	404	784	548	861	298	648	10188	455	1253	30	66	204	709	476	567	272	501	508	948	571	365	712	484	763	269	580	9153	312	773	23	40
HLchrBra1	CHRYSOCYON_BRACHYURUS_CANIDAE_CARNIVORA	CHRYSOCYON_BRACHYURUS	23	20	Brassey et. al. 2018	389	831	57	44	171	344	489	961	262	413	414	751	494	325	435	401	751	197	292	7729	370	782	57	41	168	325	472	881	242	391	386	707	470	303	410	373	670	188	282	7236	263	544	46	33
HLcoePre1	COENDOU_PREHENSILIS_ERETHIZONTIDAE_RODENTIA	COENDOU_PREHENSILIS	4.9	4.75	CRC Handbook	551	999	54	66	285	441	603	661	290	406	516	975	933	374	625	611	857	229	422	9476	321	669	39	51	182	309	421	429	183	278	311	679	566	269	414	374	581	159	284	6235	229	405	31	33
colAng1	COLOBUS_ANGOLENSIS_CERCOPITHECIDAE_PRIMATES	COLOBUS_ANGOLENSIS_PALLIATUS	9.55	7.5	CRC Handbook	447	1034	52	51	223	360	523	722	268	428	444	916	597	342	530	558	833	245	344	8573	399	932	50	46	200	321	480	644	246	400	406	823	542	316	442	493	770	230	320	7740	275	577	41	30
conCri1	CONDYLURA_CRISTATA_TALPIDAE_EULIPOTYPHLA	CONDYLURA_CRISTATA	0.042	0.041	Symonds, Matthew RE. "Life histories of the Insectivora: the role of phylogeny, metabolism and sex differences."�Journal of Zoology�249.3 (1999): 315-337.	294	752	42	30	142	645	402	419	166	264	352	672	501	228	355	331	593	150	238	6338	291	742	40	30	142	639	396	416	165	259	347	663	498	228	353	322	584	150	233	6265	215	518	24	19
HLconTau2	CONNOCHAETES_TAURINUS_BOVIDAE_CETARTIODACTYLA	CONNOCHAETES_TAURINUS	235.3	184.9	CRC Handbook	383	937	221	48	145	375	547	493	235	443	486	818	546	300	460	394	714	205	287	7750	361	876	206	44	129	347	508	455	214	416	454	753	514	276	421	352	654	194	264	7174	261	621	147	32
HLcraTho1	CRASEONYCTERIS_THONGLONGYAI_CRASEONYCTERIDAE_CHIROPTERA	CRASEONYCTERIS_THONGLONGYAI	0.1047	0.173503571	CRC Handbook	799	819	41	50	189	256	450	506	186	297	354	735	451	279	356	379	629	181	243	6957	182	279	19	16	51	92	166	153	63	103	115	214	170	103	95	98	194	63	82	2176	182	279	19	16
HLcriGam1	CRICETOMYS_GAMBIANUS_NESOMYIDAE_RODENTIA	CRICETOMYS_GAMBIANUS	1.31	1.29	CRC Handbook	691	885	44	76	172	552	720	6497	244	513	436	1036	698	392	480	433	836	180	398	14885	429	503	31	41	97	305	421	4248	127	281	252	513	395	220	263	229	494	102	242	8951	400	453	30	39
HLcroCro2	CROCUTA_CROCUTA_HYAENIDAE_CARNIVORA	CROCUTA_CROCUTA	63.12	67.14	CRC Handbook	435	879	64	54	148	410	489	1513	224	419	413	772	546	341	469	453	703	194	332	8526	362	757	47	41	125	340	413	1193	198	371	368	650	478	286	416	371	637	178	267	7231	249	494	37	26
HLcryFer2	CRYPTOPROCTA_FEROX_EUPLERIDAE_CARNIVORA	CRYPTOPROCTA_FEROX	7.4	6.1	Brassey et. al. 2018	354	854	63	68	162	347	422	1045	249	421	427	753	597	339	397	454	707	197	338	7856	329	788	59	54	153	317	394	935	231	408	404	707	561	308	377	410	660	187	322	7282	238	567	50	38
HLcynBra1	CYNOPTERUS_BRACHYOTIS_PTEROPODIDAE_CHIROPTERA	CYNOPTERUS_BRACHYOTIS	0.03445	0.04205	CRC Handbook	325	673	53	35	136	304	369	424	156	315	316	615	427	253	330	361	544	154	256	5790	192	386	29	17	85	173	227	233	85	190	196	331	272	160	188	179	327	92	148	3362	156	313	26	15
HLdamLun1	DAMALISCUS_LUNATUS_BOVIDAE_CETARTIODACTYLA	DAMALISCUS_LUNATUS	137	120.1	CRC Handbook	424	1039	270	53	162	444	603	584	272	467	540	918	615	333	542	440	774	232	312	8712	349	835	218	42	123	352	506	470	211	379	435	727	493	262	392	350	621	187	250	6952	260	637	167	30
HLdasPun1	DASYPROCTA_PUNCTATA_DASYPROCTIDAE_RODENTIA	DASYPROCTA_PUNCTATA	3	3	NA	783	1120	78	73	240	536	623	880	340	443	1573	958	856	342	622	545	863	253	594	11128	231	341	24	21	86	173	205	247	102	152	348	280	273	97	193	156	286	92	206	3307	225	335	23	20
dasNov3	DASYPUS_NOVEMCINCTUS_DASYPODIDAE_CINGULATA	DASYPUS_NOVEMCINCTUS	6.05	5.38	CRC Handbook	462	1070	74	61	230	459	937	654	269	431	471	907	667	382	624	559	1161	223	264	9641	358	901	60	49	196	402	797	535	227	363	369	762	558	311	521	448	931	191	219	7979	214	544	40	28
HLdauMad1	DAUBENTONIA_MADAGASCARIENSIS_DAUBENTONIIDAE_PRIMATES	DAUBENTONIA_MADAGASCARIENSIS	2.8	2.8	Weckerly, Floyd W. "Sexual-size dimorphism: influence of mass and mating systems in the most dimorphic mammals."�Journal of Mammalogy�79.1 (1998): 33-52.	489	1017	62	43	185	374	643	547	234	440	447	858	632	367	461	483	788	215	301	8285	395	737	47	25	149	288	469	411	159	339	332	645	464	273	331	349	572	166	213	6151	332	621	37	22
HLdelLeu3	DELPHINAPTERUS_LEUCAS_MONODONTIDAE_CETARTIODACTYLA	DELPHINAPTERUS_LEUCAS	947	661	CRC Handbook	343	851	67	54	164	311	452	506	240	395	395	773	511	335	396	433	629	167	333	7022	335	829	67	52	157	297	439	491	225	380	387	742	496	319	377	411	609	164	327	6777	242	596	54	40
HLdicBic1	DICEROS_BICORNIS_RHINOCEROTIDAE_PERISSODACTYLA	DICEROS_BICORNIS	1124	1081	Berger, J., & Gompper, M. E. 1999. Sex ratios in extant ungulates: products of contemporary predation or past life histories?.�Journal of Mammalogy,�80: 1084-1113.	441	1029	67	57	168	397	618	576	290	531	433	831	643	336	425	484	991	203	508	8520	406	963	65	57	164	377	542	536	248	466	403	773	614	324	406	433	726	193	479	7696	314	697	50	42
HLdidVir1	DIDELPHIS_VIRGINIANA_DIDELPHIDAE_DIDELPHIMORPHIA	DIDELPHIS_VIRGINIANA	3.09	1.99	CRC Handbook	459	1179	15	52	335	684	330	684	310	701	695	1632	5262	524	580	856	1695	489	335	16482	383	962	13	41	279	558	283	581	261	581	568	1359	4492	441	494	702	1463	422	291	13883	261	550	10	22
dipOrd2	DIPODOMYS_ORDII_HETEROMYIDAE_RODENTIA	DIPODOMYS_ORDII	0.0618	0.059	CRC Handbook	243	695	31	39	415	318	491	453	180	317	335	694	500	266	417	368	538	139	318	6439	224	653	30	38	363	306	456	422	166	293	313	661	457	241	399	341	496	129	289	5988	159	429	25	25
HLdipSte1	DIPODOMYS_STEPHENSI_HETEROMYIDAE_RODENTIA	DIPODOMYS_STEPHENSI	0.06726	0.06726	CRC Handbook	269	717	33	42	1151	300	536	425	196	317	339	733	508	292	432	374	614	150	321	7428	95	247	20	14	134	122	209	160	78	129	129	266	183	105	157	126	218	71	131	2463	94	243	20	14
HLdolPat1	DOLICHOTIS_PATAGONUM_CAVIIDAE_RODENTIA	DOLICHOTIS_PATAGONUM	7.73	8.33	CRC Handbook	753	1543	77	56	244	563	724	779	362	449	2231	1051	730	361	582	640	785	242	558	12172	226	370	38	30	89	181	255	237	109	182	404	320	249	141	196	165	268	99	181	3559	217	360	38	29
HLdugDug1	DUGONG_DUGON_DUGONGIDAE_SIRENIA	DUGONG_DUGON	150	405	CRC Handbook	422	1167	52	56	209	334	525	530	249	370	466	1054	592	313	428	411	694	194	232	8066	123	312	23	14	63	97	162	173	78	119	137	264	190	97	126	109	177	53	76	2317	122	312	23	14
echTel2	ECHINOPS_TELFAIRI_TENRECIDAE_AFROSORICIDA	ECHINOPS_TELFAIRI	0.18	0.16	Godfrey, Gillian K., and W. L. R. Oliver. "The reproduction and development of the pigmy hedgehog tenrec, Echinops telfairi."�Dodo J Jersey Wildl Preserv Trust�15 (1978): 38-51.	511	938	97	83	180	588	562	766	272	2125	428	963	1598	591	400	378	25058	272	287	35810	479	870	92	76	165	547	525	712	247	2002	396	902	1503	548	373	345	23272	260	272	33314	269	476	60	46
HLelaDav1	ELAPHURUS_DAVIDIANUS_CERVIDAE_CETARTIODACTYLA	ELAPHURUS_DAVIDIANUS	207.3	149.9	CRC Handbook	364	911	260	40	163	372	462	506	228	473	470	825	566	292	462	394	663	178	287	7629	328	794	227	37	133	329	401	459	210	413	415	715	509	258	397	336	589	159	253	6709	238	560	162	25
HLeleMax1	ELEPHAS_MAXIMUS_ELEPHANTIDAE_PROBOSCIDEA	ELEPHAS_MAXIMUS	5400	2700	http://www.arkive.org/asian-elephant/elephas-maximus/	493	1423	70	76	202	374	554	637	323	427	553	1004	695	382	442	484	760	217	244	9116	425	1185	54	72	173	326	478	540	264	377	451	827	594	347	377	386	658	196	231	7730	293	765	41	48
enhLutKen1	ENHYDRA_LUTRIS_MUSTELIDAE_CARNIVORA	ENHYDRA_LUTRIS_KENYONI	32.8	21.5	Brassey et. al. 2018	418	911	81	46	198	389	492	1058	239	447	436	805	613	355	438	476	811	222	339	8435	397	850	81	45	186	363	479	1014	222	432	419	768	590	346	418	457	762	216	325	8045	295	605	70	36
HLeptFus2	EPTESICUS_FUSCUS_VESPERTILIONIDAE_CHIROPTERA	EPTESICUS_FUSCUS	0.0209	0.0206	CRC Handbook	321	679	66	27	122	245	404	385	155	297	317	582	409	236	284	379	504	144	290	5556	313	662	66	27	118	239	391	371	151	293	309	557	405	230	276	367	485	138	287	5398	228	439	53	21
HLequZeb1	EQUUS_ZEBRA_EQUIDAE_PERISSODACTYLA	EQUUS_ZEBRA	298	276	CRC Handbook	490	1016	73	53	160	424	668	613	223	488	465	792	642	328	471	456	740	211	504	8313	454	940	70	47	156	394	578	555	202	427	422	737	601	310	429	396	666	191	434	7575	348	637	56	33
eriEur2	ERINACEUS_EUROPAEUS_ERINACEIDAE_EULIPOTYPHLA	ERINACEUS_EUROPAEUS	1.64	1.16	CRC Handbook	414	1045	33	31	145	315	622	454	167	302	379	736	531	237	580	271	588	181	241	7031	388	952	32	28	136	289	570	420	153	283	355	661	485	220	521	240	526	166	219	6425	274	612	26	21
HLeryPat1	ERYTHROCEBUS_PATAS_CERCOPITHECIDAE_PRIMATES	ERYTHROCEBUS_PATAS	9.74	4.8	CRC Handbook	515	1151	66	55	213	349	532	797	275	486	449	1097	637	421	974	553	888	258	344	9716	193	332	20	13	78	114	205	243	94	160	146	300	215	126	160	193	288	95	123	2975	188	320	20	13
HLescRob2	ESCHRICHTIUS_ROBUSTUS_ESCHRICHTIIDAE_CETARTIODACTYLA	ESCHRICHTIUS_ROBUSTUS	26001.86355	28078.91207	CRC Handbook	361	870	79	59	166	358	442	477	277	388	394	781	534	347	420	409	685	190	347	7237	339	825	76	55	156	334	422	450	251	368	381	728	483	319	386	373	640	186	320	6772	252	565	61	35
HLeubJap1	EUBALAENA_JAPONICA_BALAENIDAE_CETARTIODACTYLA	EUBALAENA_JAPONICA	40754.71315	42820.69163	CRC Handbook	368	882	65	143	175	373	495	500	263	409	424	856	540	857	628	627	660	167	348	8432	152	324	34	25	66	133	196	192	88	148	166	253	227	111	151	157	260	72	130	2755	150	323	33	25
eulMac1	EULEMUR_MACACO_LEMURIDAE_PRIMATES	EULEMUR_MACACO	2.28	2.28	Bayart, Fran�oise, and Bruno Simmen. "Demography, range use, and behavior in black lemurs (Eulemur macaco macaco) at Ampasikely, northwest Madagascar."�American Journal of Primatology: Official Journal of the American Society of Primatologists�67.3 (2005): 299-312.	446	859	65	47	152	357	507	528	199	375	359	741	580	304	400	434	702	219	266	7274	341	635	55	32	120	272	403	402	158	295	273	544	448	234	298	314	522	167	210	5513	281	516	47	24
HLeumJub1	EUMETOPIAS_JUBATUS_OTARIIDAE_CARNIVORA	EUMETOPIAS_JUBATUS	1000	273	CRC Handbook	383	848	56	57	180	351	509	1185	245	453	381	766	616	314	422	433	730	193	324	8122	365	815	51	54	170	339	487	1070	237	437	368	717	584	306	402	415	690	184	312	7691	274	574	41	43
felCat9	FELIS_CATUS_FELIDAE_CARNIVORA	FELIS_CATUS	3.97	3.28	CRC Handbook	382	898	77	62	156	366	455	974	315	407	436	806	547	341	466	475	764	220	344	8147	338	813	72	58	145	333	425	876	239	371	394	725	508	294	405	433	693	201	318	7323	240	560	51	42
HLgirCam2	GIRAFFA_CAMELOPARDALIS_GIRAFFIDAE_CETARTIODACTYLA	GIRAFFA_CAMELOPARDALIS	1190.2	814.3	CRC Handbook	420	958	257	45	169	368	572	524	246	499	478	811	574	319	473	420	708	190	276	8031	362	827	221	35	143	310	503	453	206	421	410	699	493	259	394	367	601	164	242	6868	260	531	160	27
HLgliGli1	GLIS_GLIS_GLIRIDAE_RODENTIA	GLIS_GLIS	0.215	0.17	CRC Handbook	397	808	63	37	201	331	514	533	270	397	364	713	557	305	445	409	645	194	313	7183	121	213	24	13	60	88	159	146	65	124	94	174	173	85	114	84	184	62	88	1983	121	213	24	13
HLgloMel2	GLOBICEPHALA_MELAS_DELPHINIDAE_CETARTIODACTYLA	GLOBICEPHALA_MELAS	4093.196273	1792.994582	CRC Handbook	346	867	85	65	160	321	466	489	237	406	391	769	514	322	410	421	644	174	357	7087	338	844	85	62	152	307	446	473	224	394	383	738	501	308	398	399	625	170	344	6847	250	611	71	43
gorGor6	GORILLA_GORILLA_HOMINIDAE_PRIMATES	GORILLA_GORILLA_GORILLA	278	97.5	CRC Handbook	464	1068	54	50	223	355	498	697	278	440	466	989	611	339	508	538	770	213	330	8561	435	1007	49	49	210	330	478	656	261	406	440	939	582	327	487	503	727	200	299	8086	322	700	39	28
HLgraGri1	GRAMPUS_GRISEUS_DELPHINIDAE_CETARTIODACTYLA	GRAMPUS_GRISEUS	460	342.5	CRC Handbook	364	933	89	64	169	346	472	538	264	445	459	835	572	348	436	448	674	171	406	7627	303	782	78	52	146	296	413	455	192	365	355	698	466	271	360	359	569	155	330	6315	208	511	62	33
HLgraMur1	GRAPHIURUS_MURINUS_GLIRIDAE_RODENTIA	GRAPHIURUS_MURINUS	0.0279	0.0231	CRC Handbook	412	910	51	34	228	542	613	602	295	474	378	754	592	318	505	470	729	183	325	8090	117	247	26	11	66	88	170	179	88	132	126	226	171	78	146	130	192	48	106	2241	113	242	26	11
HLgulGul1	GULO_GULO_MUSTELIDAE_CARNIVORA	GULO_GULO	14.2	9.41	Brassey et. al. 2018	385	876	67	62	202	397	472	975	233	402	427	759	587	313	400	457	762	207	332	7983	216	436	34	36	106	200	262	490	119	209	209	371	302	160	192	219	374	111	180	4046	188	384	28	33
HLhalGry1	HALICHOERUS_GRYPUS_PHOCIDAE_CARNIVORA	HALICHOERUS_GRYPUS	250.4	187.21	Brassey et. al. 2018	380	868	73	57	168	360	494	977	235	405	379	729	574	305	434	445	699	180	313	7762	330	730	65	50	152	298	422	786	200	351	325	598	488	262	350	378	579	148	268	6512	248	536	53	36
HLhelPar1	HELOGALE_PARVULA_HERPESTIDAE_CARNIVORA	HELOGALE_PARVULA	0.25	0.23	Brassey et. al. 2018	412	804	70	62	181	365	432	1348	244	425	796	804	567	341	407	383	717	201	310	8559	264	524	38	42	120	242	281	798	139	283	232	532	357	220	258	251	437	123	201	5141	224	473	36	41
HLhetBru1	HETEROHYRAX_BRUCEI_PROCAVIIDAE_HYRACOIDEA	HETEROHYRAX_BRUCEI	3.01	3.01	CRC Handbook	564	1959	69	87	233	1165	623	802	484	417	631	1160	733	464	1034	594	875	228	288	12122	222	700	28	25	91	419	248	314	156	173	219	385	287	193	261	213	320	93	107	4347	214	675	28	25
HLhipAmp3	HIPPOPOTAMUS_AMPHIBIUS_HIPPOPOTAMIDAE_CETARTIODACTYLA	HIPPOPOTAMUS_AMPHIBIUS	1490	1320	CRC Handbook	1254	1002	72	51	172	377	545	534	236	436	399	845	583	325	473	429	670	197	339	8600	383	899	60	47	166	341	474	487	223	400	367	792	519	302	406	394	605	170	307	7035	281	659	46	43
HLhipArm1	HIPPOSIDEROS_ARMIGER_HIPPOSIDERIDAE_CHIROPTERA	HIPPOSIDEROS_ARMIGER	0.045	0.042	CRC Handbook	412	719	73	51	145	285	471	415	168	351	319	699	659	292	325	467	657	213	343	6721	376	637	71	45	129	250	423	372	148	312	285	616	615	262	280	411	577	194	314	6003	268	452	53	33
HLhipEqu1	HIPPOTRAGUS_EQUINUS_BOVIDAE_CETARTIODACTYLA	HIPPOTRAGUS_EQUINUS	274.4	256.4	CRC Handbook	348	871	206	54	153	378	537	517	217	414	468	782	538	301	450	375	664	196	268	7469	335	814	191	51	134	347	497	476	198	394	443	725	503	277	407	338	630	186	254	6946	257	608	143	35
HLhipNigNig2	HIPPOTRAGUS_NIGER_BOVIDAE_CETARTIODACTYLA	HIPPOTRAGUS_NIGER_NIGER	235.2	216.6	CRC Handbook	350	883	197	51	152	361	541	494	213	428	472	773	545	288	442	392	678	197	276	7457	345	845	190	49	139	347	524	473	201	412	445	732	522	275	410	360	649	190	267	7108	263	604	140	34
GRCh38	HOMO_SAPIENS_HOMINIDAE_PRIMATES	HOMO_SAPIENS	62.2	54.8	Thoren et al. (2006)	460	1126	73	45	250	383	505	782	274	582	485	985	649	369	541	585	823	236	375	9153	427	1038	65	44	241	357	484	700	256	435	453	893	589	347	509	537	775	218	336	8368	313	720	53	30
HLhyaHya1	HYAENA_HYAENA_HYAENIDAE_CARNIVORA	HYAENA_HYAENA	26.9	26.6	Kruuk, Hans. "Feeding and social behaviour of the striped hyaena (Hyaena vulgaris Desmarest)."�African Journal of Ecology�14.2 (1976): 91-111.	397	809	48	46	143	384	439	1329	224	391	404	732	519	327	456	417	684	189	292	7938	361	716	45	41	126	352	397	1188	197	349	367	630	463	286	404	361	605	171	266	7059	284	539	37	35
HLhydIne1	HYDROPOTES_INERMIS_CERVIDAE_CETARTIODACTYLA	HYDROPOTES_INERMIS	12.2	13.3	CRC Handbook	337	929	221	41	153	335	512	499	219	479	443	788	544	306	472	406	646	174	262	7504	319	866	214	39	145	318	485	464	208	461	413	718	514	290	426	381	603	168	247	7032	218	607	152	31
HLhylMol2	HYLOBATES_MOLOCH_HYLOBATIDAE_PRIMATES	HYLOBATES_MOLOCH	6.58	6.25	Thoren et al. (2006)	414	1070	58	60	225	349	526	748	234	410	434	895	605	332	500	486	757	219	309	8322	395	1009	57	58	219	329	507	700	225	387	403	845	574	316	468	460	720	211	289	7883	297	694	47	40
HLindInd1	INDRI_INDRI_INDRIIDAE_PRIMATES	INDRI_INDRI	12.5	12.5	Weckerly, Floyd W. "Sexual-size dimorphism: influence of mass and mating systems in the most dimorphic mammals."�Journal of Mammalogy�79.1 (1998): 33-52.	524	1016	80	76	177	415	552	633	254	467	434	1000	662	378	473	534	847	252	429	8774	157	309	34	15	47	106	160	187	93	140	111	233	201	107	125	135	214	66	95	2440	154	293	33	15
HLlniGeo1	INIA_GEOFFRENSIS_INIIDAE_CETARTIODACTYLA	INIA_GEOFFRENSIS	154	100	CRC Handbook	346	833	70	48	173	300	426	976	228	440	391	770	491	334	370	398	680	182	321	7456	148	276	39	19	50	102	168	193	76	154	127	238	187	115	117	116	209	70	107	2404	148	273	39	19
jacJac1	JACULUS_JACULUS_DIPODIDAE_RODENTIA	JACULUS_JACULUS	0.0725	0.0675	CRC Handbook	354	836	48	52	186	428	530	739	208	381	413	919	692	828	633	462	692	209	1524	8610	334	776	47	47	173	409	512	706	196	365	390	860	656	740	600	432	657	202	1464	8102	217	497	33	32
HLkobEll1	KOBUS_ELLIPSIPRYMNUS_BOVIDAE_CETARTIODACTYLA	KOBUS_ELLIPSIPRYMNUS	236.8	236.8	CRC Handbook	408	941	239	46	168	384	569	590	251	505	490	833	568	329	476	398	743	195	286	8133	324	748	196	35	133	312	469	462	192	386	403	630	474	257	352	313	577	155	233	6418	253	558	159	25
HLkobLecLec1	KOBUS_LECHE_BOVIDAE_CETARTIODACTYLA	KOBUS_LECHE_LECHE	104.3	78.7	CRC Handbook	381	931	232	47	167	371	540	566	243	497	496	836	581	316	489	395	734	201	277	8023	325	804	209	41	135	321	475	481	207	429	431	691	494	266	389	326	626	177	244	6827	245	584	157	25
HLkogBre1	KOGIA_BREVICEPS_PHYSETERIDAE_CETARTIODACTYLA	KOGIA_BREVICEPS	398.9702082	362.9426119	CRC Handbook	363	1835	66	54	176	555	433	512	300	420	394	791	576	6041	426	476	695	199	327	14312	98	225	15	13	46	102	135	154	60	103	95	193	175	83	106	119	185	56	79	1963	97	224	15	13
HLlagObl2	LAGENORHYNCHUS_OBLIQUIDENS_DELPHINIDAE_CETARTIODACTYLA	LAGENORHYNCHUS_OBLIQUIDENS	172.1324803	146.1169836	CRC Handbook	334	872	75	55	161	313	457	487	251	419	380	748	511	334	394	425	638	177	336	7031	324	855	75	54	152	302	444	475	239	409	373	727	504	320	384	402	618	174	328	6831	249	622	63	36
HLlamGuaCac1	LAMA_GUANICOE_CAMELIDAE_CETARTIODACTYLA	LAMA_GUANICOE_CACSILENSIS	109.5	99	CRC Handbook	325	890	84	53	130	334	469	437	249	387	344	819	541	329	370	401	621	192	293	6975	318	835	81	50	125	311	455	408	234	372	331	743	512	311	352	384	586	183	288	6591	231	583	64	39
HLlasBor1	LASIURUS_BOREALIS_VESPERTILIONIDAE_CHIROPTERA	LASIURUS_BOREALIS	0.0104	0.0123	CRC Handbook	424	986	58	47	203	354	709	554	224	379	508	770	501	304	410	501	641	168	614	7741	128	255	15	10	51	92	166	144	55	100	119	220	132	74	96	113	148	38	116	1956	125	248	15	9
HLlemCat2	LEMUR_CATTA_LEMURIDAE_PRIMATES	LEMUR_CATTA	2.9	2.5	Weckerly, Floyd W. "Sexual-size dimorphism: influence of mass and mating systems in the most dimorphic mammals."�Journal of Mammalogy�79.1 (1998): 33-52.	410	808	62	58	145	324	521	538	196	381	350	737	564	298	403	404	705	239	275	7143	403	796	61	57	139	320	516	531	187	370	342	728	547	291	380	396	688	230	271	6982	310	581	55	36
HLlepWed2	LEPTONYCHOTES_WEDDELLII_PHOCIDAE_CARNIVORA	LEPTONYCHOTES_WEDDELLII	322	348	Weckerly, Floyd W. "Sexual-size dimorphism: influence of mass and mating systems in the most dimorphic mammals."�Journal of Mammalogy�79.1 (1998): 33-52.	401	911	58	46	159	339	560	1020	233	414	435	757	598	326	449	444	751	187	333	8088	351	779	55	43	142	303	469	854	197	369	349	642	526	293	389	393	635	172	285	6961	246	505	40	32
HLlepAme1	LEPUS_AMERICANUS_LEPORIDAE_LAGOMORPHA	LEPUS_AMERICANUS	1.03	1.17	Ellsworth, E., et al. "Differential sex-related winter energetics in free-ranging snowshoe hares (Lepus americanus)."�Canadian Journal of Zoology�94.2 (2016): 115-121.	537	1010	92	61	205	607	543	705	286	448	423	781	627	331	452	510	815	290	312	8723	86	163	16	10	43	135	116	132	35	90	83	157	126	60	78	64	181	79	38	1654	86	163	16	10
HLlepTim1	LEPUS_TIMIDUS_LEPORIDAE_LAGOMORPHA	LEPUS_TIMIDUS	3.2	3.5	Angerbj�rn, Anders. "Lepus timidus."�Mammalian species�495 (1995): 1-11.	401	835	74	42	180	501	431	563	213	337	328	680	501	283	349	405	682	228	247	7033	381	778	72	40	170	477	407	522	196	322	300	618	467	264	318	381	636	220	235	6569	212	420	42	24
HLlitWal1	LITOCRANIUS_WALLERI_BOVIDAE_CETARTIODACTYLA	LITOCRANIUS_WALLERI	35	34.3	CRC Handbook	386	1032	236	31	187	373	634	611	235	500	528	904	568	303	504	423	746	199	291	8400	338	885	209	30	161	333	550	524	212	439	455	778	508	256	420	358	644	179	261	7279	253	635	154	18
HLlutLut1	LUTRA_LUTRA_MUSTELIDAE_CARNIVORA	LUTRA_LUTRA	9.6	6.75	Brassey et. al. 2018	406	877	67	50	187	385	488	1016	227	436	429	782	619	347	428	470	792	207	332	8213	395	828	67	49	177	372	477	987	220	427	419	756	595	340	409	450	765	201	320	7934	288	580	56	39
HLlycPic3	LYCAON_PICTUS_CANIDAE_CARNIVORA	LYCAON_PICTUS	25	25	Brassey et. al. 2018	371	826	55	46	175	345	492	992	249	396	408	743	502	321	435	396	701	185	289	7638	358	792	55	45	171	332	473	930	240	384	390	713	482	307	416	380	667	181	279	7316	244	545	40	32
HLlynCan1	LYNX_CANADENSIS_FELIDAE_CARNIVORA	LYNX_CANADENSIS	11.7	10.3	MowAT, G. A. R. T. H., and Brian G. Slough. "Some observations on the natural history and behaviour of the Canada lynx, Lynx canadensis."�Canadian Field-Naturalist�112.1 (1998): 32-36.	366	849	70	56	164	346	431	905	221	387	440	751	526	327	427	467	717	204	338	7654	352	805	64	55	156	341	420	869	209	373	426	705	506	313	402	433	687	194	325	7310	242	536	51	41
HLlynPar1	LYNX_PARDINUS_FELIDAE_CARNIVORA	LYNX_PARDINUS	12.8	9.3	NA	380	854	66	60	163	338	431	901	225	389	429	761	525	326	419	465	726	208	339	7666	317	685	57	49	143	292	376	749	196	340	357	614	431	272	323	385	587	173	295	6346	233	520	47	37
HLmacFas6	MACACA_FASCICULARIS_CERCOPITHECIDAE_PRIMATES	MACACA_FASCICULARIS	6.1	3.68	CRC Handbook	504	1054	57	59	218	371	534	758	288	445	414	982	606	326	597	536	824	233	336	8806	475	999	57	56	209	357	515	725	273	431	397	922	575	307	508	501	785	225	327	8317	307	607	42	24
HLmacFus1	MACACA_FUSCATA_CERCOPITHECIDAE_PRIMATES	MACACA_FUSCATA	12.81	10.348	CRC Handbook	497	1058	52	62	215	362	542	748	281	463	423	955	600	329	635	539	834	238	333	8833	457	995	50	58	207	347	529	712	264	448	404	899	571	314	502	511	785	223	317	8276	316	658	40	33
rheMac10	MACACA_MULATTA_CERCOPITHECIDAE_PRIMATES	MACACA_MULATTA	10.4	4.26	CRC Handbook	551	1117	59	62	216	369	529	758	279	462	430	996	674	327	1721	538	852	244	345	10184	488	1019	56	61	209	356	514	716	270	449	413	944	589	314	625	505	811	231	333	8570	344	676	44	34
macNem1	MACACA_NEMESTRINA_CERCOPITHECIDAE_PRIMATES	MACACA_NEMESTRINA	14	8.2	CRC Handbook	541	1067	53	60	223	369	554	754	271	465	441	982	617	339	570	554	846	237	346	8943	515	999	53	56	216	354	534	712	250	452	415	930	587	321	505	521	803	227	328	8450	346	669	44	30
HLmacSob1	MACROGLOSSUS_SOBRINUS_PTEROPODIDAE_CHIROPTERA	MACROGLOSSUS_SOBRINUS	0.023	0.0244	CRC Handbook	326	813	51	44	162	286	386	460	172	337	324	685	433	273	337	367	577	159	279	6192	284	627	30	31	127	226	291	354	130	261	258	511	336	211	251	276	461	133	217	4798	251	525	27	30
HLnotEug3	MACROPUS_EUGENII_MACROPODIDAE_DIPROTODONTIA	NOTAMACROPUS_EUGENII	7.5	5.5	CRC Handbook	496	1092	18	102	407	635	531	747	419	858	825	1719	7143	598	654	972	1846	677	551	19739	419	867	16	77	311	517	441	622	316	673	644	1370	5624	497	489	780	1491	557	456	15711	280	536	12	47
HLmacFul1	MACROPUS_FULIGINOSUS_MACROPODIDAE_DIPROTODONTIA	MACROPUS_FULIGINOSUS	121	40.2	CRC Handbook	506	1121	20	87	433	674	503	810	446	859	875	1787	7701	652	673	1034	1937	743	581	20861	385	810	15	56	301	475	384	587	307	606	610	1266	5379	460	496	726	1365	501	432	14729	259	504	12	37
HLmacGig1	MACROPUS_GIGANTEUS_MACROPODIDAE_DIPROTODONTIA	MACROPUS_GIGANTEUS	55.3	31	CRC Handbook	511	1099	32	85	419	638	503	788	414	832	852	1788	7533	645	606	1029	1938	696	549	20408	417	882	18	62	323	512	411	639	337	670	682	1382	5967	503	509	793	1490	546	462	16143	273	534	15	44
HLospRuf1	MACROPUS_RUFUS_MACROPODIDAE_DIPROTODONTIA	OSPHRANTER_RUFUS	85	36	Freedman, Calli R., et al. "Osphranter rufus (Diprotodontia: Macropodidae)."�Mammalian Species�52.998 (2020): 143-164.	515	1173	14	77	407	667	571	814	442	902	858	1829	7600	653	707	1016	1979	717	582	20941	403	840	11	56	269	492	401	592	308	631	628	1302	5337	462	486	705	1396	509	424	14828	259	524	9	34
HLmacCal1	MACROTUS_CALIFORNICUS_PHYLLOSTOMIDAE_CHIROPTERA	MACROTUS_CALIFORNICUS	0.0111	0.0108	CRC Handbook	450	1478	73	47	161	371	499	490	180	415	4847	721	450	265	346	313	540	155	295	11801	179	241	38	22	52	126	179	173	59	155	171	207	175	98	96	96	179	69	107	2315	177	237	36	22
HLmadKir1	MADOQUA_KIRKII_BOVIDAE_CETARTIODACTYLA	MADOQUA_KIRKII	4.6	5.1	CRC Handbook	352	964	235	27	167	396	577	548	261	464	482	868	524	300	464	404	704	200	257	7937	56	138	27	4	27	56	94	79	23	61	80	95	104	39	51	44	103	33	41	1114	56	138	27	4
manLeu1	MANDRILLUS_LEUCOPHAEUS_CERCOPITHECIDAE_PRIMATES	MANDRILLUS_LEUCOPHAEUS	17	10	Weckerly, Floyd W. "Sexual-size dimorphism: influence of mass and mating systems in the most dimorphic mammals."�Journal of Mammalogy�79.1 (1998): 33-52.	491	1037	52	56	220	366	542	749	286	461	422	953	618	335	655	540	839	237	341	8859	435	890	49	48	192	320	490	661	250	420	373	813	547	309	451	476	747	219	305	7690	282	577	34	28
HLmanSph2	MANDRILLUS_SPHINX_CERCOPITHECIDAE_PRIMATES	MANDRILLUS_SPHINX	25	11.5	CRC Handbook	486	1054	52	51	230	364	559	731	280	475	437	970	595	335	576	565	849	238	345	8847	452	973	50	49	212	341	532	679	266	453	408	897	552	316	501	521	800	225	330	8227	308	601	39	28
HLmarMon2	MARMOTA_MONAX_SCIURIDAE_RODENTIA	MARMOTA_MONAX	4.19	4.1	CRC Handbook	401	1140	41	36	199	393	641	629	317	434	458	949	638	387	657	3081	870	251	388	11522	348	932	32	32	162	324	535	485	248	379	383	781	544	339	516	833	722	215	337	7810	273	711	23	26
HLmarZib1	MARTES_ZIBELLINA_MUSTELIDAE_CARNIVORA	MARTES_ZIBELLINA	1.5	1.125	CRC Handbook	380	886	80	58	190	389	472	1004	234	389	415	758	594	312	427	469	807	224	328	8088	356	800	75	54	175	350	432	898	202	356	378	691	540	272	382	423	727	204	301	7315	260	557	61	40
HLmasCou1	MASTOMYS_COUCHA_MURIDAE_RODENTIA	MASTOMYS_COUCHA	0.069	0.04333	CRC Handbook	786	1012	42	67	231	581	588	10549	218	632	496	928	665	370	483	441	841	223	344	19153	778	989	42	65	225	570	581	10473	213	604	479	907	650	363	466	428	821	217	338	18871	622	678	36	51
HLmegNov2	MEGAPTERA_NOVAEANGLIAE_BALAENOPTERIDAE_CETARTIODACTYLA	MEGAPTERA_NOVAEANGLIAE	27700	32400	CRC Handbook	369	950	88	56	178	385	461	527	297	404	434	816	545	354	440	486	769	207	352	7766	321	792	70	54	149	317	410	445	237	350	357	693	467	302	369	364	610	165	313	6472	217	508	49	29
HLmelCap1	MELLIVORA_CAPENSIS_MUSTELIDAE_CARNIVORA	MELLIVORA_CAPENSIS	9.7	6.2	Brassey et. al. 2018	401	951	81	56	186	428	633	1115	231	466	691	886	699	335	423	490	825	227	409	9124	222	435	53	26	95	200	263	475	110	246	200	373	294	162	184	190	352	126	175	4006	218	427	49	25
HLmesEur1	MESOPLODON_EUROPAEUS_ZIPHIIDAE_CETARTIODACTYLA	MESOPLODON_EUROPAEUS	948	1090	CRC Handbook	384	889	77	57	179	328	530	522	271	447	397	794	536	312	413	439	688	192	338	7455	308	729	63	47	148	279	439	437	199	352	341	691	448	263	349	367	571	160	292	6191	200	471	52	35
micMur3	MICROCEBUS_MURINUS_CHEIROGALEIDAE_PRIMATES	MICROCEBUS_MURINUS	0.086	0.084	Weckerly, Floyd W. "Sexual-size dimorphism: influence of mass and mating systems in the most dimorphic mammals."�Journal of Mammalogy�79.1 (1998): 33-52.	432	891	77	50	171	347	609	583	216	407	397	820	592	327	444	491	779	225	282	7858	416	855	72	47	161	331	584	554	206	396	377	765	570	311	429	473	745	218	276	7510	322	587	53	27
HLmicTal1	MICROGALE_TALAZACI_TENRECIDAE_AFROSORICIDA	MICROGALE_TALAZACI	40.9	47.1	Stephenson, Peter J., and Paul A. Racey. "Reproductive energetics of the Tenrecidae (Mammalia: Insectivora). II. The shrew-tenrecs, Microgale spp."�Physiological Zoology�66.5 (1993): 664-685.	584	1048	77	71	237	583	770	836	293	2994	556	1240	2963	583	484	518	36965	295	432	51097	173	381	24	27	94	195	204	269	98	964	162	397	862	198	151	153	10456	112	137	14920	159	352	23	24
HLmicHir1	MICRONYCTERIS_HIRSUTA_PHYLLOSTOMIDAE_CHIROPTERA	MICRONYCTERIS_HIRSUTA	0.014	0.0124	CRC Handbook	413	10091	76	64	171	360	563	537	217	410	1051	784	525	305	380	384	640	188	292	17159	206	884	44	38	70	132	233	230	82	204	289	349	237	137	157	140	287	92	126	3811	201	857	44	37
HLmicAgr2	MICROTUS_AGRESTIS_CRICETIDAE_RODENTIA	MICROTUS_AGRESTIS	0.0397	0.0309	CRC Handbook	712	810	44	84	175	517	653	8488	222	407	555	994	638	424	454	426	845	235	458	16683	677	728	43	80	165	479	612	8195	201	384	511	912	591	403	423	378	789	219	426	15790	571	538	36	59
HLmicArv1	MICROTUS_ARVALIS_CRICETIDAE_RODENTIA	MICROTUS_ARVALIS	0.042	0.036	CRC Handbook	895	880	53	67	175	618	759	8906	248	425	583	1096	614	405	657	468	926	276	489	18051	380	345	32	35	78	244	345	4914	91	221	227	417	292	209	197	180	404	141	234	8752	371	340	32	33
HLminSch1	MINIOPTERUS_SCHREIBERSII_VESPERTILIONIDAE_CHIROPTERA	MINIOPTERUS_SCHREIBERSII	0.0156	0.0164	CRC Handbook	388	1135	56	37	144	301	443	443	184	351	313	667	462	226	294	403	529	161	313	6537	238	566	36	15	88	170	269	271	96	209	165	350	261	146	177	218	299	92	151	3666	232	534	35	14
HLmirAng2	MIROUNGA_ANGUSTIROSTRIS_PHOCIDAE_CARNIVORA	MIROUNGA_ANGUSTIROSTRIS	2300	900	Weckerly, Floyd W. "Sexual-size dimorphism: influence of mass and mating systems in the most dimorphic mammals."�Journal of Mammalogy�79.1 (1998): 33-52.	388	883	59	46	162	329	525	1031	227	403	399	732	579	333	431	436	727	201	324	7891	349	793	56	42	150	309	481	890	211	377	376	658	539	302	387	397	657	182	295	7156	249	543	44	33
HLmirLeo1	MIROUNGA_LEONINA_PHOCIDAE_CARNIVORA	MIROUNGA_LEONINA	4000	850	Brassey et. al. 2018	377	894	60	46	163	341	513	1040	233	409	407	744	603	334	435	432	727	196	322	7954	367	848	53	44	157	334	500	995	225	395	395	711	579	324	419	416	698	189	315	7649	278	605	43	36
monDom5	MONODELPHIS_DOMESTICA_DIDELPHIDAE_DIDELPHIMORPHIA	MONODELPHIS_DOMESTICA	0.1	0.06	CRC Handbook	406	1263	15	38	357	619	359	677	331	728	663	1554	5328	509	521	899	1761	518	331	16546	385	1179	14	35	339	596	345	656	326	687	631	1513	5186	491	506	856	1699	497	322	15941	253	709	10	23
HLmonMon1	MONODON_MONOCEROS_MONODONTIDAE_CETARTIODACTYLA	MONODON_MONOCEROS	1603.152224	898.2958236	CRC Handbook	343	835	63	51	165	315	463	510	236	400	403	780	512	338	399	436	626	170	341	7045	338	809	62	49	158	298	448	485	220	385	387	748	500	323	380	411	608	164	331	6773	249	574	49	40
HLmosMos1	MOSCHUS_MOSCHIFERUS_MOSCHIDAE_CETARTIODACTYLA	MOSCHUS_MOSCHIFERUS	13	14.7	CRC Handbook	397	900	226	51	173	362	534	549	219	424	498	923	573	297	459	426	628	177	236	7816	359	820	211	36	151	339	504	496	206	400	464	726	526	281	427	382	592	170	229	7090	258	594	146	25
HLmunMug1	MUNGOS_MUNGO_HERPESTIDAE_CARNIVORA	MUNGOS_MUNGO	1.46	1.35	Brassey et. al. 2018	458	836	78	50	180	353	432	1387	232	419	419	810	583	345	369	398	697	204	328	8250	301	555	52	37	135	241	310	855	140	291	273	531	401	230	252	256	454	134	223	5448	261	490	47	31
HLmunCri1	MUNTIACUS_CRINIFRONS_CERVIDAE_CETARTIODACTYLA	MUNTIACUS_CRINIFRONS	23.1	24.1	CRC Handbook	389	964	297	37	158	379	559	543	253	542	531	856	576	294	522	409	708	196	288	8213	290	687	225	30	111	275	403	401	168	376	391	586	422	221	341	286	508	138	225	5859	178	444	141	16
HLmunMun1	MUNTIACUS_MUNTJAK_CERVIDAE_CETARTIODACTYLA	MUNTIACUS_MUNTJAK	20.9	15.1	CRC Handbook	333	920	288	43	163	372	516	520	214	497	499	778	564	275	485	369	678	196	292	7710	322	857	267	43	139	342	486	475	207	442	462	730	510	263	445	351	635	186	271	7162	232	600	190	31
HLmunRee1	MUNTIACUS_REEVESI_CERVIDAE_CETARTIODACTYLA	MUNTIACUS_REEVESI	14.7	11.8	CRC Handbook	342	925	284	44	165	361	486	506	227	574	482	789	531	277	484	371	701	195	296	7744	321	837	266	43	139	333	449	463	212	434	449	712	503	248	431	340	633	177	276	6990	239	588	188	32
HLmusSpr1	MUS_SPRETUS_MURIDAE_RODENTIA	MUS_SPRETUS	0.0145	0.0136	Nunes, A. ., da Luz Mathias, M., & Crespo, A. . (2001). Morphological and haematological parameters in the Algerian mouse (Mus spretus) inhabiting an area contaminated with heavy metals. Environmental Pollution, 113(1), 87�93. doi:10.1016/s0269-7491(00)00159-7�	811	1046	41	85	226	545	655	9415	245	650	512	971	683	406	471	449	829	204	398	18244	794	992	38	85	219	524	637	9296	236	626	485	922	661	387	441	421	801	199	390	17764	643	669	35	65
HLmusPut1	MUSTELA_PUTORIUS_MUSTELIDAE_CARNIVORA	MUSTELA_PUTORIUS	1.11	0.69	Brassey et. al. 2018	397	908	70	53	198	384	458	1062	226	447	413	852	600	309	418	479	829	222	342	8325	346	706	65	49	166	323	386	889	179	386	342	625	510	259	321	363	658	179	268	6752	137	288	35	24
HLmyoCoy1	MYOCASTOR_COYPUS_MYOCASTORIDAE_RODENTIA	MYOCASTOR_COYPUS	9.07	6.35	CRC Handbook	869	970	58	69	227	396	846	744	288	541	361	810	636	355	472	469	1327	685	426	10123	266	330	19	25	74	119	287	235	90	177	133	223	192	94	146	111	359	207	148	3087	261	326	19	25
myoBra1	MYOTIS_BRANDTII_VESPERTILIONIDAE_CHIROPTERA	MYOTIS_BRANDTII	0.0067	0.0067	Podlutsky et al. 2005	365	782	62	32	129	294	446	427	203	326	356	648	427	252	342	402	576	167	357	6236	328	692	58	29	119	252	400	382	187	292	318	582	391	233	314	357	513	146	323	5593	223	462	46	23
myoLuc2	MYOTIS_LUCIFUGUS_VESPERTILIONIDAE_CHIROPTERA	MYOTIS_LUCIFUGUS	0.00718	0.00768	CRC Handbook	336	762	49	32	128	273	406	428	178	322	348	658	444	241	319	387	553	172	297	6036	310	684	36	28	112	242	375	380	164	281	311	591	402	220	289	343	500	157	251	5425	218	453	29	24
HLmyrTri1	MYRMECOPHAGA_TRIDACTYLA_MYRMECOPHAGIDAE_PILOSA	MYRMECOPHAGA_TRIDACTYLA	32.1	29.2	CRC Handbook	488	1730	69	49	220	468	609	831	280	2264	829	1245	654	453	619	614	1037	308	341	12767	134	437	22	19	83	132	170	239	75	534	186	322	211	122	181	168	262	75	98	3372	131	427	22	19
nasLar1	NASALIS_LARVATUS_CERCOPITHECIDAE_PRIMATES	NASALIS_LARVATUS	20	10	CRC Handbook	421	943	41	44	214	352	508	656	223	402	394	864	568	308	445	498	797	231	324	7909	301	696	31	27	173	255	393	498	166	317	295	625	428	242	327	350	570	160	243	5854	147	281	15	7
HLneoLep1	NEOTOMA_LEPIDA_CRICETIDAE_RODENTIA	NEOTOMA_LEPIDA	0.177	0.15	CRC Handbook	766	770	27	48	163	516	606	13227	287	394	528	936	592	364	413	433	801	207	395	21078	456	356	19	16	90	233	338	9944	118	211	275	387	292	181	196	200	388	124	218	13824	380	286	17	15
HLneoPyg1	NEOTRAGUS_PYGMAEUS_BOVIDAE_CETARTIODACTYLA	NEOTRAGUS_PYGMAEUS	2	2.2	CRC Handbook	404	1018	268	32	172	455	588	590	261	503	512	936	602	342	504	438	734	215	280	8574	228	549	150	19	93	230	309	306	132	262	277	485	312	193	267	226	380	115	149	4533	167	352	98	14
HLnocLep1	NOCTILIO_LEPORINUS_NOCTILIONIDAE_CHIROPTERA	NOCTILIO_LEPORINUS	0.082	0.0559	CRC Handbook	327	1384	35	47	206	529	390	449	173	331	387	730	481	388	382	357	637	189	275	7422	231	795	27	40	142	348	280	310	118	256	247	515	357	215	247	249	429	132	195	4938	211	719	25	38
HLnomLeu4	NOMASCUS_LEUCOGENYS_HYLOBATIDAE_PRIMATES	NOMASCUS_LEUCOGENYS	7.79	7.62	CRC Handbook	392	1063	52	63	205	358	526	731	231	408	430	926	581	339	513	516	770	220	318	8324	381	1015	51	62	198	343	510	686	221	397	416	877	562	326	491	491	748	214	307	7989	294	706	40	42
HLnycCou1	NYCTICEBUS_COUCANG_LORISIDAE_PRIMATES	NYCTICEBUS_COUCANG	0.92	0.9	CRC Handbook	403	1256	141	82	252	395	605	633	211	481	618	1755	1219	436	620	608	1123	355	325	11193	139	269	15	9	45	81	179	160	43	155	136	245	206	83	120	126	280	138	85	2429	138	269	15	9
HLnycHum2	NYCTICEIUS_HUMERALIS_VESPERTILIONIDAE_CHIROPTERA	NYCTICEIUS_HUMERALIS	0.0072	0.0145	CRC Handbook	469	815	76	28	214	346	523	780	172	325	501	868	463	299	370	465	525	149	452	7388	83	147	9	12	39	58	83	82	38	60	85	140	102	64	67	82	103	28	42	1282	83	147	9	11
ochPri3	OCHOTONA_PRINCEPS_OCHOTONIDAE_LAGOMORPHA	OCHOTONA_PRINCEPS	0.177	0.162	CRC Handbook	377	795	70	49	152	437	484	473	252	388	554	700	495	296	411	421	640	202	266	7196	362	739	68	48	143	414	462	454	240	365	520	662	466	284	391	381	613	195	257	6807	255	455	54	30
HLodoRos1	ODOBENUS_ROSMARUS_ODOBENIDAE_CARNIVORA	ODOBENUS_ROSMARUS	1270	850	CRC Handbook	377	827	51	51	162	353	511	1038	261	404	374	736	584	311	420	433	681	181	327	7755	365	801	50	47	157	349	500	1000	255	395	368	704	567	303	409	422	659	179	325	7530	276	565	38	41
HLodoHem1	ODOCOILEUS_HEMIONUS_CERVIDAE_CETARTIODACTYLA	ODOCOILEUS_HEMIONUS_HEMIONUS	70.3	46.9	CRC Handbook	342	869	211	41	148	336	470	480	219	431	436	779	510	259	435	355	604	167	278	7092	304	693	178	37	123	277	407	399	171	363	370	637	432	209	347	288	506	133	234	5874	244	531	140	27
HLodoVir1	ODOCOILEUS_VIRGINIANUS_CERVIDAE_CETARTIODACTYLA	ODOCOILEUS_VIRGINIANUS_TEXANUS	57.6	47.1	CRC Handbook	353	881	237	40	150	359	492	479	228	461	454	814	533	272	457	369	640	177	279	7396	309	710	194	36	124	292	421	396	173	386	381	664	449	220	369	299	536	141	232	6100	241	535	152	23
HLokaJoh2	OKAPIA_JOHNSTONI_GIRAFFIDAE_CETARTIODACTYLA	OKAPIA_JOHNSTONI	200	200	CRC Handbook	394	1004	258	44	193	411	588	526	262	508	502	858	573	307	516	432	732	182	268	8290	322	778	204	34	157	319	474	427	201	424	400	661	476	258	395	350	578	144	223	6602	208	501	142	23
HLondZib1	ONDATRA_ZIBETHICUS_CRICETIDAE_RODENTIA	ONDATRA_ZIBETHICUS	1.13	1.11	CRC Handbook	900	1021	49	75	218	571	770	9964	259	450	605	1006	649	383	501	480	838	233	512	18972	456	449	33	40	112	258	393	6867	125	257	273	478	328	201	228	234	430	112	275	11274	437	435	32	36
HLorcOrc2	ORCINUS_ORCA_DELPHINIDAE_CETARTIODACTYLA	ORCINUS_ORCA	2730	909	CRC Handbook	337	840	72	48	150	301	466	497	241	403	386	755	517	298	394	424	634	171	344	6934	333	825	72	47	146	290	453	483	226	392	380	728	504	286	379	404	619	169	335	6736	247	597	58	36
HLoreAme1	OREAMNOS_AMERICANUS_BOVIDAE_CETARTIODACTYLA	OREAMNOS_AMERICANUS	95.9	61	CRC Handbook	344	893	217	41	145	361	517	496	231	440	452	805	508	294	443	367	638	180	260	7372	331	845	204	38	134	342	489	473	216	417	422	734	484	285	400	337	609	173	247	6933	235	565	139	23
HLoreOre1	OREOTRAGUS_OREOTRAGUS_BOVIDAE_CETARTIODACTYLA	OREOTRAGUS_OREOTRAGUS	11.3	13	CRC Handbook	383	1061	272	39	201	484	580	583	260	524	499	912	571	308	517	464	734	233	273	8625	276	701	187	30	115	290	383	383	161	360	314	582	385	193	320	290	465	148	183	5583	212	556	142	22
HLornAna4	ORNITHORHYNCHUS_ANATINUS_ORNITHORHYNCHIDAE_MONOTREMATA	ORNITHORHYNCHUS_ANATINUS	2.12	1.44	CRC Handbook	326	544	35	42	98	206	336	612	142	292	229	531	322	159	223	255	399	119	220	4870	307	535	35	42	97	201	327	591	135	260	225	520	315	157	218	247	383	115	212	4710	222	371	30	30
HLoryAfeAfe2	ORYCTEROPUS_AFER_ORYCTEROPODIDAE_TUBULIDENTATA	ORYCTEROPUS_AFER_AFER	54.1	51.4	CRC Handbook	505	1286	47	177	224	396	585	602	328	424	545	1422	2170	419	554	542	4446	265	248	14937	457	1094	43	149	194	357	517	529	294	387	474	1220	1860	371	469	467	3810	228	227	12920	299	627	28	80
HLoryCun3	ORYCTOLAGUS_CUNICULUS_LEPORIDAE_LAGOMORPHA	ORYCTOLAGUS_CUNICULUS	1.57	1.59	CRC Handbook	433	986	90	36	198	521	453	593	229	402	338	701	588	323	434	445	764	249	260	7783	308	686	67	27	144	368	322	414	163	289	246	504	393	234	281	291	556	184	174	5477	245	520	58	21
HLoryGaz1	ORYX_GAZELLA_BOVIDAE_CETARTIODACTYLA	ORYX_GAZELLA	178	166.4	CRC Handbook	382	952	231	64	164	404	533	527	235	432	491	807	573	301	468	384	690	195	273	7833	336	799	197	51	138	341	467	450	197	365	410	676	497	258	375	306	569	167	234	6599	242	583	138	40
otoGar3	OTOLEMUR_GARNETTII_GALAGIDAE_PRIMATES	OTOLEMUR_GARNETTII	1.06	0.985	CRC Handbook	392	931	52	58	184	390	542	505	253	504	499	930	762	350	384	511	762	276	296	8285	374	886	50	54	176	376	521	491	238	476	469	887	731	335	373	483	731	263	283	7914	255	590	38	33
HLoviAmm1	OVIS_AMMON_BOVIDAE_CETARTIODACTYLA	OVIS_AMMON	120.7	63.2	CRC Handbook	265	779	156	130	1166	381	306	326	235	322	448	648	445	369	290	317	581	228	286	7392	206	520	116	45	266	248	281	281	127	259	288	459	326	197	248	210	409	140	172	4626	147	367	80	21
HLoviAri5	OVIS_ARIES_BOVIDAE_CETARTIODACTYLA	OVIS_ARIES	67.9	44.9	CRC Handbook	399	915	236	42	158	400	559	583	238	476	464	817	568	312	481	400	685	201	288	7934	365	876	217	42	140	383	535	556	227	457	439	776	539	305	448	375	659	192	274	7531	260	624	167	28
HLoviCan2	OVIS_CANADENSIS_BOVIDAE_CETARTIODACTYLA	OVIS_CANADENSIS	83.4	58.7	CRC Handbook	360	889	913	47	149	393	536	544	229	452	467	793	555	294	455	396	682	200	290	8354	164	394	103	18	68	175	245	238	97	202	219	357	276	125	184	159	315	100	112	3439	162	383	102	18
HLoviNivLyd1	OVIS_NIVICOLA_BOVIDAE_CETARTIODACTYLA	OVIS_NIVICOLA_LYDEKKERI	103.1	53	CRC Handbook	343	864	218	44	155	382	523	526	229	489	459	795	544	285	458	353	666	197	273	7530	291	726	187	37	122	329	452	439	187	395	394	637	474	248	367	286	565	171	240	6307	203	507	135	23
panPan3	PAN_PANISCUS_HOMINIDAE_PRIMATES	PAN_PANISCUS	39	31	Weckerly, Floyd W. "Sexual-size dimorphism: influence of mass and mating systems in the most dimorphic mammals."�Journal of Mammalogy�79.1 (1998): 33-52.	462	1061	61	43	224	369	458	725	257	437	444	961	610	342	513	574	794	228	338	8563	441	1005	55	43	218	348	439	683	248	419	424	901	580	325	494	494	757	221	322	8095	320	707	44	26
panTro6	PAN_TROGLODYTES_HOMINIDAE_PRIMATES	PAN_TROGLODYTES	50	40.6	CRC Handbook	480	1060	65	43	217	365	467	724	260	452	459	998	612	356	523	828	796	229	334	8934	454	989	60	42	210	346	452	679	247	429	432	913	575	340	497	497	753	220	318	8135	338	698	44	29
HLpanLeo1	PANTHERA_LEO_FELIDAE_CARNIVORA	PANTHERA_LEO	185.9	139.5	Brassey et. al. 2018	372	847	73	51	170	335	465	932	254	390	408	763	532	315	415	467	733	210	332	7732	359	806	69	48	163	325	458	893	245	375	386	729	512	302	397	444	700	200	318	7411	254	573	58	39
HLpanOnc2	PANTHERA_ONCA_FELIDAE_CARNIVORA	PANTHERA_ONCA	104.5	66.9	Anile, S., & Devillard, S. 2018. Camera?trapping provides insights into adult sex ratio variability in felids.�Mammal Review.	369	886	85	51	171	352	460	970	267	405	412	765	560	322	447	478	761	218	337	7979	333	784	68	42	154	319	422	805	237	358	378	676	479	291	380	416	671	192	308	7005	222	511	51	32
HLpanPar1	PANTHERA_PARDUS_FELIDAE_CARNIVORA	PANTHERA_PARDUS	48.1	30.2	Brassey et. al. 2018	375	877	77	56	172	344	473	966	268	389	417	770	543	318	430	476	736	206	342	7893	356	823	70	52	165	330	463	908	254	374	403	735	519	303	409	446	698	194	326	7502	256	581	56	40
panTig1	PANTHERA_TIGRIS_FELIDAE_CARNIVORA	PANTHERA_TIGRIS_ALTAICA	260	121	Anile, S., & Devillard, S. 2018. Camera?trapping provides insights into adult sex ratio variability in felids.�Mammal Review.	358	841	74	48	161	332	454	934	248	384	410	751	536	311	421	474	720	212	318	7669	336	788	67	45	154	311	434	863	234	364	383	705	502	293	385	432	671	199	305	7166	207	482	48	33
HLpanUnc1	PANTHERA_UNCIA_FELIDAE_CARNIVORA	PANTHERA_UNCIA	32.5	32.5	Brassey et. al. 2018	367	873	81	53	165	330	466	908	256	403	408	747	538	320	427	467	716	207	330	7732	338	816	74	48	156	315	446	851	245	376	391	699	519	305	401	436	679	199	315	7294	238	554	61	36
panHod1	PANTHOLOPS_HODGSONII_BOVIDAE_CETARTIODACTYLA	PANTHOLOPS_HODGSONII	42.3	25.8	CRC Handbook	335	883	226	48	159	376	537	540	224	416	460	806	569	309	443	397	668	196	277	7592	299	810	197	41	140	329	493	482	195	378	407	722	511	277	389	343	598	174	245	6785	207	548	143	28
HLpapAnu5	PAPIO_ANUBIS_CERCOPITHECIDAE_PRIMATES	PAPIO_ANUBIS	25.6	13.6	CRC Handbook	501	1108	56	58	219	360	552	789	279	485	444	1001	617	364	660	530	889	260	346	9172	457	1019	53	56	208	339	522	720	261	462	420	924	573	335	463	499	834	249	330	8394	338	696	43	36
HLpedCap1	PEDETES_CAPENSIS_PEDETIDAE_RODENTIA	PEDETES_CAPENSIS	3.23	3.23	CRC Handbook	5145	1390	50	102	177	399	523	896	213	380	403	895	745	380	624	502	736	197	350	13757	2208	551	28	22	87	189	281	387	96	181	190	364	312	190	270	210	359	114	176	6039	2114	530	28	21
HLpepEle1	PEPONOCEPHALA_ELECTRA_DELPHINIDAE_CETARTIODACTYLA	PEPONOCEPHALA_ELECTRA	221.075825	186.1927857	CRC Handbook	339	872	85	59	182	329	476	489	233	421	400	765	526	317	422	418	657	182	351	7172	325	821	81	55	146	304	439	465	211	378	381	715	488	298	384	386	600	164	336	6641	235	561	68	39
HLperEre1	PEROMYSCUS_EREMICUS_CRICETIDAE_RODENTIA	PEROMYSCUS_EREMICUS	0.0246	0.0239	CRC Handbook	943	1094	58	91	243	648	721	12557	285	539	627	1208	717	444	691	549	957	273	486	22645	864	954	50	85	230	576	676	11937	257	480	575	1068	653	408	619	499	872	256	440	21059	645	620	32	59
HLperLeu1	PEROMYSCUS_LEUCOPUS_CRICETIDAE_RODENTIA	PEROMYSCUS_LEUCOPUS	0.0278	0.0275	CRC Handbook	884	1075	39	79	221	571	675	12121	270	585	589	1124	645	402	773	479	906	258	418	21696	849	1014	37	77	209	532	641	11819	258	547	555	1067	607	382	728	445	864	250	399	20881	710	707	27	53
HLperManBai2	PEROMYSCUS_MANICULATUS_CRICETIDAE_RODENTIA	PEROMYSCUS_MANICULATUS_BAIRDII	0.0268	0.0253	CRC Handbook	880	992	34	73	228	600	641	11794	301	525	549	1086	663	387	623	481	898	252	406	21007	845	935	34	69	215	569	614	11486	283	509	530	1037	647	373	596	459	845	233	394	20279	701	672	25	56
HLperPol1	PEROMYSCUS_POLIONOTUS_CRICETIDAE_RODENTIA	PEROMYSCUS_POLIONOTUS_SUBGRISEUS	0.0135	0.0135	CRC Handbook	839	959	33	75	209	585	647	10906	274	508	558	1078	647	391	579	478	883	247	414	19896	818	907	33	73	201	550	625	10631	263	490	532	1023	630	380	551	464	846	242	403	19259	666	637	27	57
HLpetTyp1	PETROMUS_TYPICUS_PETROMURIDAE_RODENTIA	PETROMUS_TYPICUS	0.191	0.257	CRC Handbook	425	927	73	58	205	388	634	506	256	399	354	882	586	310	467	430	704	191	453	7795	145	252	35	20	69	130	220	179	71	152	131	253	182	98	144	133	193	58	157	2465	144	248	35	20
HLphaCin1	PHASCOLARCTOS_CINEREUS_PHASCOLARCTIDAE_DIPROTODONTIA	PHASCOLARCTOS_CINEREUS	9.5	7.5	CRC Handbook	448	960	22	47	334	563	1380	672	352	902	663	1572	6660	502	510	884	1723	574	504	18768	418	900	22	45	319	510	1271	638	335	866	638	1489	6341	485	479	830	1608	547	477	17741	272	580	17	33
HLphoVit1	PHOCA_VITULINA_PHOCIDAE_CARNIVORA	PHOCA_VITULINA	154	148	Brassey et. al. 2018	382	875	69	56	168	345	492	989	235	394	380	752	577	322	450	443	717	188	314	7834	365	841	68	55	163	334	478	954	226	381	369	712	553	311	434	423	686	182	308	7535	267	606	54	39
HLphoPho2	PHOCOENA_PHOCOENA_PHOCOENIDAE_CETARTIODACTYLA	PHOCOENA_PHOCOENA	49.8	104	CRC Handbook	355	883	70	70	168	325	487	550	247	411	429	843	525	377	418	442	651	148	351	7399	327	772	66	58	151	282	415	458	215	369	369	711	462	287	366	382	557	127	327	6374	232	516	52	39
HLphoSin1	PHOCOENA_SINUS_PHOCOENIDAE_CETARTIODACTYLA	PHOCOENA_SINUS	46.7	40	CRC Handbook	339	850	70	68	162	313	452	507	244	404	400	776	497	331	404	418	600	142	345	6977	334	820	70	66	158	302	444	488	234	393	392	750	487	316	386	397	581	139	339	6757	248	585	55	49
HLpipPip2	PIPISTRELLUS_PIPISTRELLUS_VESPERTILIONIDAE_CHIROPTERA	PIPISTRELLUS_PIPISTRELLUS	0.004	0.0043	CRC Handbook	332	649	47	36	116	261	389	386	153	294	281	570	378	253	273	339	498	139	267	5394	329	642	47	36	114	260	381	382	150	292	274	560	373	249	272	332	490	135	266	5318	264	490	42	27
HLpotFla1	POTOS_FLAVUS_PROCYONIDAE_CARNIVORA	POTOS_FLAVUS	3.53	3.27	Brassey et. al. 2018	396	824	93	67	183	358	429	922	243	423	442	780	591	292	425	468	723	187	347	7846	316	683	85	56	157	306	375	745	198	368	340	655	496	254	348	349	658	178	293	6567	224	468	66	47
HLpriBen1	PRIONAILURUS_BENGALENSIS_FELIDAE_CARNIVORA	PRIONAILURUS_BENGALENSIS_EUPTILURUS	3.3	2.25	Brassey et. al. 2018	368	868	72	54	155	347	474	930	246	389	430	776	544	337	430	462	737	208	339	7827	236	526	53	36	98	219	311	548	159	258	252	447	337	214	252	272	454	139	219	4811	216	478	49	35
HLproLot1	PROCYON_LOTOR_PROCYONIDAE_CARNIVORA	PROCYON_LOTOR	8.51	6.51	CRC Handbook	419	877	86	86	182	409	535	994	226	457	402	788	546	315	448	498	736	225	349	8229	318	679	70	67	147	290	392	714	189	327	299	653	435	259	341	362	596	180	261	6318	192	396	54	44
HLproCoq2	PROPITHECUS_COQUERELI_INDRIIDAE_PRIMATES	PROPITHECUS_COQUERELI	3.7	3.5	Weckerly, Floyd W. "Sexual-size dimorphism: influence of mass and mating systems in the most dimorphic mammals."�Journal of Mammalogy�79.1 (1998): 33-52.	395	903	88	53	140	335	468	532	230	391	370	772	562	328	372	437	679	197	281	7252	364	812	84	42	125	306	435	494	203	366	339	697	501	295	334	388	617	180	262	6582	254	489	65	23
HLpsaObe1	PSAMMOMYS_OBESUS_MURIDAE_RODENTIA	PSAMMOMYS_OBESUS	0.113	0.0691	CRC Handbook	826	1013	47	76	174	574	684	10133	215	462	456	908	611	367	473	392	794	208	387	18413	790	951	47	71	160	531	654	9939	207	444	438	861	585	351	448	370	762	202	376	17811	645	634	38	58
HLpseCup1	PSEUDOCHIROPS_CUPREUS_PSEUDOCHEIRIDAE_DIPROTODONTIA	PSEUDOCHIROPS_CUPREUS	1.77	1.68	CRC Handbook	555	1068	25	65	385	708	481	749	438	881	842	1620	5797	513	571	1020	2011	778	494	18507	426	776	18	54	291	507	369	542	296	633	603	1170	4180	381	423	696	1454	535	389	13354	259	468	10	29
ptePar1	PTERONOTUS_PARNELLII_MORMOOPIDAE_CHIROPTERA	PTERONOTUS_PARNELLII	0.015	0.012	CRC Handbook	367	951	59	48	163	340	458	472	206	407	390	773	546	292	333	398	624	177	338	7004	66	154	6	9	20	48	90	85	25	76	71	137	101	52	71	84	102	31	37	1228	66	154	6	9
HLpteBra2	PTERONURA_BRASILIENSIS_MUSTELIDAE_CARNIVORA	PTERONURA_BRASILIENSIS	30	24	Brassey et. al. 2018	422	933	63	48	199	373	475	1079	229	453	450	781	598	345	415	469	788	202	339	8322	395	813	58	45	188	337	446	973	215	424	410	733	568	309	384	437	733	196	321	7664	293	554	42	35
HLpumCon1	PUMA_CONCOLOR_FELIDAE_CARNIVORA	PUMA_CONCOLOR	58.9	30.7	Anile, S., & Devillard, S. 2018. Camera?trapping provides insights into adult sex ratio variability in felids.�Mammal Review.	354	855	73	49	166	348	435	893	239	379	420	758	527	327	418	479	705	198	322	7623	339	801	66	43	159	336	424	843	225	369	408	705	501	308	395	443	671	186	315	7222	210	498	47	28
HLpygNem1	PYGATHRIX_NEMAEUS_CERCOPITHECIDAE_PRIMATES	PYGATHRIX_NEMAEUS	11.025	8.4325	CRC Handbook	531	1117	54	60	259	380	594	823	400	506	482	921	686	403	566	556	886	286	357	9510	226	437	25	22	107	154	256	344	123	221	200	360	295	160	199	214	374	130	154	3847	220	414	23	22
HLranTar1	RANGIFER_TARANDUS_CERVIDAE_CETARTIODACTYLA	RANGIFER_TARANDUS	145	85.8	CRC Handbook	372	2208	256	47	155	398	503	515	243	525	464	829	626	297	466	390	660	194	285	9148	203	459	130	26	83	181	266	269	110	257	240	400	344	146	206	194	328	89	148	3931	190	446	123	25
HLrapCam1	RAPHICERUS_CAMPESTRIS_BOVIDAE_CETARTIODACTYLA	RAPHICERUS_CAMPESTRIS	10.9	11.3	CRC Handbook	343	945	231	40	182	412	562	564	245	476	509	841	523	303	466	422	731	211	271	8006	220	562	148	26	99	225	362	342	134	297	312	497	304	197	244	241	429	140	163	4779	147	365	100	16
HLratNor7	RATTUS_NORVEGICUS_MURIDAE_RODENTIA	RATTUS_NORVEGICUS	0.452	0.39	CRC Handbook	850	1232	78	96	219	605	668	8068	264	748	568	1114	4757	587	483	419	1154	315	420	22225	830	1151	78	90	209	576	648	7968	250	711	547	1066	4449	548	463	406	1098	305	413	21393	683	742	67	69
HLratRat7	RATTUS_RATTUS_MURIDAE_RODENTIA	RATTUS_RATTUS	0.218	0.193	CRC Handbook	805	1126	71	97	205	628	627	7664	239	633	529	1087	3537	474	494	408	1042	287	433	19953	796	1090	70	93	202	613	615	7579	229	614	512	1057	3345	442	474	393	1009	281	423	19414	639	690	59	68
HLredRed1	REDUNCA_REDUNCA_BOVIDAE_CETARTIODACTYLA	REDUNCA_REDUNCA	51.6	40.3	CRC Handbook	377	925	239	40	159	357	537	551	232	486	460	816	558	352	460	380	690	203	267	7822	254	596	153	22	92	214	347	350	154	315	292	517	359	196	278	245	441	134	166	4959	189	427	122	16
HLrhiSin1	RHINOLOPHUS_SINICUS_RHINOLOPHIDAE_CHIROPTERA	RHINOLOPHUS_SINICUS	0.0085	0.0099	CRC Handbook	378	825	59	68	174	288	426	503	252	326	362	1117	603	332	361	1363	739	253	333	8429	361	771	54	65	156	269	405	469	240	305	341	1041	572	308	330	1276	694	234	317	7891	287	584	41	52
rhiBie1	RHINOPITHECUS_BIETI_CERCOPITHECIDAE_PRIMATES	RHINOPITHECUS_BIETI	19.3	12.5	CRC Handbook	476	1070	56	52	243	385	526	767	284	463	440	912	612	336	506	542	847	251	338	8768	406	844	46	46	192	311	450	624	235	410	379	738	525	290	403	449	722	204	292	7274	269	526	36	27
HLrhiRox2	RHINOPITHECUS_ROXELLANA_CERCOPITHECIDAE_PRIMATES	RHINOPITHECUS_ROXELLANA	18.216	12.3	CRC Handbook	491	1086	52	49	245	385	552	780	282	474	445	933	638	354	720	534	855	256	363	9131	450	1018	52	47	235	366	533	735	270	463	421	884	611	337	626	497	810	246	346	8601	334	666	38	29
HLrouLes1	ROUSETTUS_LESCHENAULTII_PTEROPODIDAE_CHIROPTERA	ROUSETTUS_LESCHENAULTII	0.085	0.075	CRC Handbook	308	710	55	61	169	291	383	447	160	370	342	694	442	255	354	343	605	166	287	6155	300	694	54	58	167	284	369	442	153	358	330	660	435	250	344	336	588	162	283	5984	237	521	44	45
HLsaiTat1	SAIGA_TATARICA_BOVIDAE_CETARTIODACTYLA	SAIGA_TATARICA	42.5	32.3	CRC Handbook	343	919	198	45	146	480	593	481	248	474	494	820	509	258	470	400	688	191	311	7757	28	70	13	2	15	29	26	23	12	26	40	54	45	15	20	27	42	14	12	501	28	70	13	2
HLsarHar2	SARCOPHILUS_HARRISII_DASYURIDAE_DASYUROMORPHIA	SARCOPHILUS_HARRISII	9	7	CRC Handbook	364	953	22	24	274	536	400	624	309	611	655	1354	3246	428	513	834	1419	432	365	12998	354	915	22	23	264	508	392	605	297	594	622	1308	3138	408	495	798	1370	416	349	12529	242	619	17	19
HLscaAqu1	SCALOPUS_AQUATICUS_TALPIDAE_EULIPOTYPHLA	SCALOPUS_AQUATICUS	0.1034	0.0792	Symonds, Matthew RE. "Life histories of the Insectivora: the role of phylogeny, metabolism and sex differences."�Journal of Zoology�249.3 (1999): 315-337.	346	787	71	32	141	650	368	532	169	310	438	672	599	268	394	391	693	202	245	7063	188	442	43	20	85	351	203	255	96	184	236	377	304	168	211	228	399	108	137	3898	182	417	43	20
HLsciCar1	SCIURUS_CAROLINENSIS_SCIURIDAE_RODENTIA	SCIURUS_CAROLINENSIS	0.576	0.568	CRC Handbook	543	1456	65	34	216	450	2032	682	475	435	547	1253	680	403	614	617	811	247	485	11560	500	1340	65	33	204	431	1616	614	425	416	485	1121	651	381	571	572	779	233	467	10437	324	845	51	15
HLsciVul1	SCIURUS_VULGARIS_SCIURIDAE_RODENTIA	SCIURUS_VULGARIS	0.349	0.357	CRC Handbook	485	1323	75	42	216	396	623	689	419	414	519	1005	706	451	586	578	809	263	451	9599	448	1252	73	42	205	382	596	643	389	406	480	922	677	439	559	544	779	248	426	9084	311	829	64	32
HLsemEnt1	SEMNOPITHECUS_ENTELLUS_CERCOPITHECIDAE_PRIMATES	SEMNOPITHECUS_ENTELLUS	20.9	12.7	CRC Handbook	468	1327	56	53	252	402	550	783	277	460	448	957	803	348	491	564	863	260	372	9362	153	251	21	16	65	104	151	207	76	119	141	229	172	88	120	125	224	87	98	2349	153	249	21	16
HLsigHis1	SIGMODON_HISPIDUS_CRICETIDAE_RODENTIA	SIGMODON_HISPIDUS	0.227	0.126	CRC Handbook	1199	975	23	46	194	598	673	51881	254	488	936	1069	667	425	495	472	1052	329	396	61776	867	496	15	25	110	339	375	38743	147	289	472	567	397	228	257	248	595	212	248	44382	839	464	15	23
sorAra2	SOREX_ARANEUS_SORICIDAE_EULIPOTYPHLA	SOREX_ARANEUS	0.0098	0.00996	Symonds, Matthew RE. "Life histories of the Insectivora: the role of phylogeny, metabolism and sex differences."�Journal of Zoology�249.3 (1999): 315-337.	679	773	97	57	326	288	431	3108	203	342	358	662	453	257	361	366	644	182	205	9587	657	717	95	55	309	272	406	2931	184	333	330	614	432	246	334	333	623	174	188	9045	437	453	70	41
HLspiGra1	SPILOGALE_GRACILIS_MEPHITIDAE_CARNIVORA	SPILOGALE_GRACILIS	0.734	0.3545	CRC Handbook	399	855	61	62	173	358	465	914	242	402	394	815	596	337	400	410	732	190	320	7805	201	397	37	33	80	173	263	412	111	196	204	385	256	179	166	198	325	95	162	3711	193	381	37	32
HLsteBre1	STENO_BREDANENSIS_DELPHINIDAE_CETARTIODACTYLA	STENO_BREDANENSIS	203.1491424	182.1024107	CRC Handbook	331	879	79	50	162	328	466	519	248	426	383	791	517	305	392	420	653	178	359	7127	309	787	76	48	143	290	424	455	210	371	360	692	482	276	349	379	599	163	329	6413	221	532	63	30
HLsunEtr1	SUNCUS_ETRUSCUS_SORICIDAE_EULIPOTYPHLA	SUNCUS_ETRUSCUS	0.00185	0.0021	Symonds, Matthew RE. "Life histories of the Insectivora: the role of phylogeny, metabolism and sex differences."�Journal of Zoology�249.3 (1999): 315-337.	761	893	38	31	487	730	356	18113	148	443	349	937	477	273	419	484	746	171	160	25856	739	858	38	31	472	695	345	17369	140	428	345	892	459	265	402	467	727	169	155	24841	513	563	35	23
HLsurSur2	SURICATA_SURICATTA_HERPESTIDAE_CARNIVORA	SURICATA_SURICATTA	0.759	0.73	Brassey et. al. 2018	388	816	71	55	189	352	467	1395	222	425	415	734	564	353	396	385	711	193	319	8131	247	519	39	34	119	225	312	803	125	263	254	455	385	211	257	226	437	119	201	5030	224	472	36	31
HLsylGri1	SYLVICAPRA_GRIMMIA_BOVIDAE_CETARTIODACTYLA	SYLVICAPRA_GRIMMIA	18.3	19.6	CRC Handbook	353	900	262	30	162	387	568	521	220	485	462	740	554	294	453	383	644	201	286	7619	235	598	171	21	100	244	394	322	132	310	327	467	366	190	270	229	428	130	186	4934	163	417	123	13
HLsynCaf1	SYNCERUS_CAFFER_BOVIDAE_CETARTIODACTYLA	SYNCERUS_CAFFER	642.9	467.5	CRC Handbook	370	881	256	30	161	355	572	532	224	440	480	786	565	294	441	422	685	193	276	7687	351	847	243	30	149	331	539	501	203	420	439	727	536	282	405	403	654	187	262	7247	257	575	174	21
HLtacAcu2	TACHYGLOSSUS_ACULEATUS_TACHYGLOSSIDAE_MONOTREMATA	TACHYGLOSSUS_ACULEATUS	5.5	4.35	CRC Handbook	289	583	32	62	100	231	416	772	165	243	269	457	394	170	233	263	446	127	202	5252	277	571	31	61	99	225	413	758	163	239	266	452	387	170	230	259	442	125	198	5168	200	400	27	49
HLtadBra1	TADARIDA_BRASILIENSIS_MOLOSSIDAE_CHIROPTERA	TADARIDA_BRASILIENSIS	0.0124	0.011	CRC Handbook	424	9568	79	61	184	365	539	592	274	437	510	935	662	365	451	514	713	199	399	16872	103	757	23	13	49	98	138	152	54	117	123	209	160	88	106	114	158	44	94	2506	101	747	23	13
HLtheGel1	THEROPITHECUS_GELADA_CERCOPITHECIDAE_PRIMATES	THEROPITHECUS_GELADA	20.5	13.6	CRC Handbook	489	1111	57	58	214	357	543	756	289	467	434	1002	608	351	1227	543	852	237	346	9595	451	1010	57	56	205	341	518	712	276	455	414	938	585	336	529	508	815	227	332	8433	319	682	45	34
HLthrSwi1	THRYONOMYS_SWINDERIANUS_THRYONOMYIDAE_RODENTIA	THRYONOMYS_SWINDERIANUS	4.77	4.37	CRC Handbook	396	960	67	67	193	373	579	591	275	385	374	1204	729	329	422	427	846	262	394	8479	117	205	30	16	59	105	164	164	65	121	93	196	149	80	100	102	176	56	105	1998	116	204	30	16
HLtraFra1	TRACHYPITHECUS_FRANCOISI_CERCOPITHECIDAE_PRIMATES	TRACHYPITHECUS_FRANCOISI	7.7845	7.8	CRC Handbook	470	1092	52	45	234	392	530	787	282	464	426	960	610	350	733	543	855	256	351	9081	443	1003	52	43	221	359	515	734	265	442	409	895	578	333	517	510	801	240	330	8360	322	659	44	30
HLtraImb1	TRAGELAPHUS_IMBERBIS_BOVIDAE_CETARTIODACTYLA	TRAGELAPHUS_IMBERBIS	95.6	62.1	CRC Handbook	455	1029	280	52	189	454	650	665	292	879	599	954	644	337	524	479	785	209	310	9476	306	712	164	43	121	286	441	416	187	396	399	620	439	209	318	302	489	137	214	5985	187	420	103	22
HLtraScr1	TRAGELAPHUS_SCRIPTUS_BOVIDAE_CETARTIODACTYLA	TRAGELAPHUS_SCRIPTUS	49.7	31.1	CRC Handbook	401	892	214	41	165	385	546	561	247	505	483	793	546	307	439	405	673	179	266	7782	288	636	156	29	114	271	395	405	168	348	351	571	403	213	304	278	474	142	202	5546	195	414	99	17
HLtraStr1	TRAGELAPHUS_STREPSICEROS_BOVIDAE_CETARTIODACTYLA	TRAGELAPHUS_STREPSICEROS	240.8	159.2	CRC Handbook	374	893	226	44	168	381	576	569	244	474	473	817	564	296	443	425	724	191	299	7882	276	636	166	36	108	272	423	420	159	321	338	584	398	192	285	279	506	144	199	5543	205	480	131	24
HLtraJav1	TRAGULUS_JAVANICUS_TRAGULIDAE_CETARTIODACTYLA	TRAGULUS_JAVANICUS	1.3	1.5	CRC Handbook	365	838	162	42	161	420	607	545	225	360	427	761	728	298	386	407	673	188	260	7593	337	780	162	41	157	381	570	522	215	348	407	728	575	280	365	386	632	174	252	7060	260	558	124	29
HLturAdu2	TURSIOPS_ADUNCUS_DELPHINIDAE_CETARTIODACTYLA	TURSIOPS_ADUNCUS	209.7566121	209.7566121	CRC Handbook	353	886	74	56	165	332	488	525	254	438	416	801	546	324	410	444	674	182	357	7368	334	838	71	52	158	305	457	487	225	411	397	744	512	297	381	404	624	173	332	6870	241	596	59	40
HLturTru5	TURSIOPS_TRUNCATUS_DELPHINIDAE_CETARTIODACTYLA	TURSIOPS_TRUNCATUS	188	165	CRC Handbook	480	855	71	56	163	316	464	500	295	426	396	782	526	360	396	426	642	177	342	7331	434	839	70	54	160	308	454	487	252	415	392	754	515	309	386	404	624	175	331	7032	351	613	58	40
HLuroCau1	UROMYS_CAUDIMACULATUS_MURIDAE_RODENTIA	UROMYS_CAUDIMACULATUS	0.622	0.617	CRC Handbook	836	1047	69	138	238	553	735	8796	273	693	531	982	706	396	551	457	972	247	407	18220	667	871	58	82	204	457	651	7779	239	567	435	848	599	318	429	381	760	190	359	15535	504	539	47	51
HLursAme2	URSUS_AMERICANUS_URSIDAE_CARNIVORA	URSUS_AMERICANUS	86	54.05	CRC Handbook	417	979	78	71	184	379	428	973	265	467	421	760	567	321	422	469	727	195	385	8123	375	859	69	61	158	326	393	845	228	410	368	672	505	287	361	414	651	175	337	7157	254	535	47	43
HLursArc1	URSUS_ARCTOS_URSIDAE_CARNIVORA	URSUS_ARCTOS_HORRIBILIS	200	111.9	Brassey et. al. 2018	404	921	76	69	173	329	405	899	248	451	377	723	516	310	394	447	699	183	361	7624	385	892	72	66	170	320	400	856	241	419	368	695	499	300	376	432	673	178	357	7342	291	631	56	52
ursMar1	URSUS_MARITIMUS_URSIDAE_CARNIVORA	URSUS_MARITIMUS	360	187	Brassey et. al. 2018	382	909	74	72	176	335	406	885	241	433	385	741	511	304	384	447	692	181	364	7558	364	863	70	69	167	312	391	837	230	398	365	694	487	280	349	421	661	174	353	7132	230	512	44	43
HLvicVicMen1	VICUGNA_VICUGNA_CAMELIDAE_CETARTIODACTYLA	VICUGNA_VICUGNA_MENSALIS	40.5	37.5	CRC Handbook	320	882	79	54	128	327	463	421	241	387	339	815	535	324	354	407	606	182	299	6864	315	832	78	50	125	304	448	398	231	370	323	758	505	312	337	387	574	176	294	6523	234	594	65	38
HLvulLag1	VULPES_LAGOPUS_CANIDAE_CARNIVORA	VULPES_LAGOPUS	3.8	3.1	Brassey et. al. 2018	399	1253	75	44	177	330	570	1063	237	414	450	1321	528	328	417	413	708	197	298	8924	220	465	47	24	118	173	304	471	122	233	254	409	287	175	222	212	369	110	163	4215	208	433	45	22
HLvulVul2	VULPES_VULPES_CANIDAE_CARNIVORA	VULPES_VULPES	6.7	5.4	Brassey et. al. 2018	407	857	68	42	170	346	533	1032	236	410	435	775	508	322	414	413	696	190	300	7854	395	809	66	40	165	334	506	962	227	389	414	740	484	304	387	388	650	183	285	7443	281	553	49	28
HLxerIna1	XERUS_INAURIS_SCIURIDAE_RODENTIA	XERUS_INAURIS	0.649	0.6	CRC Handbook	470	1199	63	46	235	433	629	602	284	418	474	913	728	491	640	528	832	231	354	9216	231	516	32	23	92	217	314	293	122	212	231	417	320	197	290	225	413	137	158	4282	217	490	32	21
HLzalCal1	ZALOPHUS_CALIFORNIANUS_OTARIIDAE_CARNIVORA	ZALOPHUS_CALIFORNIANUS	390	110	CRC Handbook	383	848	53	52	174	346	515	1121	250	443	382	744	608	326	420	432	719	194	314	8010	374	822	52	49	168	341	504	1076	243	429	377	714	589	320	404	415	698	191	310	7766	277	557	43	37
HLzapHud1	ZAPUS_HUDSONIUS_DIPODIDAE_RODENTIA	ZAPUS_HUDSONIUS	0.0175	0.0197	CRC Handbook	342	852	48	52	206	388	571	887	204	483	503	841	568	341	471	513	623	175	874	8068	88	232	15	14	55	98	194	168	61	141	137	183	157	105	123	116	173	45	246	2105	88	231	15	14
HLzipCav1	ZIPHIUS_CAVIROSTRIS_ZIPHIIDAE_CETARTIODACTYLA	ZIPHIUS_CAVIROSTRIS	5600	6500	CRC Handbook	459	1101	107	50	219	352	668	553	272	450	495	1021	661	387	429	497	825	313	392	8859	36	72	11	3	15	23	61	35	12	44	24	54	59	23	38	42	41	17	34	610	36	72	11	3
[truncated: 220 more columns]
