# Supplementary material for: Sexual Size Dimorphism Correlates With the Number of Androgen Response Elements in Mammals, But Only in Small-Bodied Species
Source: Genome Biol Evol. 2025 Apr 18;17(4):evaf068. doi: 10.1093/gbe/evaf068 (PMC12015095; doi:10.1093/gbe/evaf068)
Supplement: evaf068_Supplementary_Data [file evaf068_supplementary_data.zip › supplementary.3/supplementary/SuppFile6.txt]

#Explanation of headers: 
#gene:gene name
#N_species_are (N_species_ere): number of species that had at least one ARE (ERE) within 50 kb of that gene
#are_pvalue_phylolm (ere_pvalue_phylolm): uncorrected p value testing whether SSD was correlated to the number of ARE (or ERE) at that gene 
#are_estimate_phylolm (ere_estimate_phylolm): estimated effect size of ARE (or ERE) on SSD. 
#
gene	N_species_are	are_pvalue_phylolm	are_estimate_phylolm	N_species_ere	ere_pvalue_phylolm	ere_estimate_phylolm
1	Lpp	19	0.545536354057707	0.0834156910230768	19	NA	NA
2	Gm37419	14	0.0283771103573048	0.715034169411952	14	NA	NA
3	Bcl6	12	0.57005894261839	0.111615922728976	12	NA	NA
4	Sst	20	0.607698752656296	-0.0828272500365576	20	NA	NA
5	Rtp4	8	NA	NA	8	NA	NA
6	Masp1	13	0.537314331115088	-0.0945971827563886	13	NA	NA
7	Rtp1	13	0.450344239655784	0.292592516441753	13	NA	NA
8	St6gal1	17	0.0544745105810824	0.2661348244895	17	0.315531137312765	0.175213149011903
9	Adipoq	25	0.140936572795352	0.116818890166627	25	NA	NA
10	Rfc4	19	0.00258897085408462	0.34374908855996	19	0.417554156761678	-0.249636671819978
11	Eif4a2	18	0.019704388732431	0.215129131050552	18	0.56206119176637	-0.0758712032291453
12	Kng1	20	0.0176356635052139	0.21875729136902	20	0.647538922713421	-0.153653474963908
13	Kng2	20	0.0154292634554053	0.22445821838222	20	0.647538922713421	-0.153653474963908
14	Hrg	23	0.00154148497049286	0.318645930088269	23	NA	NA
15	Fetub	17	0.0919483965562489	0.236056837506628	17	NA	NA
16	Ahsg	18	0.0180814335039758	0.372506442464886	18	NA	NA
17	Sash1	21	0.274722447344818	0.131179655719285	21	NA	NA
18	Tab2	18	0.704535778373334	0.067549579572191	18	NA	NA
19	Zc3h12d	22	0.0511776930431169	0.326093037157203	22	NA	NA
20	Ppil4	21	0.374766254805916	0.0935946258128332	21	NA	NA
21	Ginm1	18	0.10485308863053	0.172943592977608	18	NA	NA
22	Katna1	16	0.238859134519313	0.0958287951495722	16	NA	NA
23	Lats1	18	0.075550182372381	0.269487207243041	18	NA	NA
24	Pcmt1	18	0.197666846147767	0.114492249634537	18	NA	NA
25	Lrp11	12	0.0493426846682463	0.420475781801132	12	NA	NA
26	Ulbp1	0	NA	NA	0	NA	NA
27	Nr3c2	18	0.936826509861094	-0.0129476741835334	18	0.732301455316573	0.0706517871457904
28	Arhgap10	15	0.186702880108457	0.16492471701319	15	NA	NA
29	Iqcm	14	0.00902196864981093	-0.291983429755878	14	NA	NA
30	Exoc5	12	0.097749819836291	0.63533538280875	12	NA	NA
31	Ap5m1	15	0.0379835444184722	0.49827267508486	15	0.470417148545871	-0.248381566785688
32	Naa30	19	0.587296011685406	0.0895265021575336	19	NA	NA
33	ccdc198	16	0.00827379793840444	0.468487025624192	16	0.714760661232033	-0.116063539894503
34	Slc35f4	19	0.971171998103198	-0.00441565478141744	19	NA	NA
35	Armh4	9	NA	NA	9	NA	NA
36	Psma3	21	0.0367487809837427	0.152504097597489	21	0.914176727945757	0.0320532346939948
37	Arid4a	21	0.0114668654866752	0.2625891567368	21	NA	NA
38	Timm9	21	0.561588903906077	0.0561466605519591	21	0.551000966932185	0.0545850397875929
39	2700049A03Rik	17	0.672263768378951	0.0418710682253179	17	0.795860363515089	0.0268380865412697
40	Dact1	11	0.96811477624859	0.00896869732866402	11	NA	NA
41	Abhd11	19	0.883636188209174	0.017691658422143	19	NA	NA
42	Cldn3	18	0.712706682061596	0.0488720701755133	18	NA	NA
43	Cldn4	15	0.141432047655499	0.25027782764705	15	NA	NA
44	Tmem270	16	0.860439793211667	0.0231053313644948	16	NA	NA
45	Limk1	10	0.00989289857063107	0.378251845363645	10	NA	NA
46	Eif4h	21	0.00312956546233564	0.30265663720704	21	0.258848403134466	0.195966996977592
47	Lat2	21	0.00125257658688	0.327703966374086	21	0.748342349868894	-0.125472293574618
48	Rfc2	17	0.00615645668617769	0.331475250175031	17	0.482330813451108	-0.212531581312165
49	Clip2	15	0.00579682936102802	0.307946554322581	15	NA	NA
50	Gtf2i	16	0.271792383735283	0.137721267745892	16	NA	NA
51	Ncf1	16	0.445635526171887	0.12501870205347	16	NA	NA
52	Chrm2	11	NA	NA	11	NA	NA
53	Ptn	10	NA	NA	10	NA	NA
54	Dgki	16	0.963926920453018	0.00809580978482455	16	NA	NA
55	Fam217b	12	0.334532543332107	-0.0982324520811803	12	NA	NA
56	Phactr3	21	0.494277923396864	-0.136228798787931	21	0.5195574004004	0.230968873513883
57	Nek11	10	0.159960018981299	0.255851651082224	10	NA	NA
58	Aste1	15	0.260738107220953	-0.419388047695558	15	0.297154898122676	-0.345431464427575
59	Col6a6	10	0.487297167349807	-0.646857397417581	10	NA	NA
60	Col6a5	9	NA	NA	9	NA	NA
61	Col6a4	13	0.272804629479485	0.096988276276393	13	NA	NA
62	Capn7	16	0.25850097744264	0.249038332501112	16	NA	NA
63	Sh3bp5	17	0.0342341925606037	0.359111534971751	17	NA	NA
64	Mettl6	13	0.00552952903636689	0.434204824424227	13	NA	NA
65	Eaf1	13	0.00542060618616932	0.436152054610461	13	NA	NA
66	Colq	21	0.973926721713644	0.00407500763199922	21	NA	NA
67	Hacl1	15	0.28311580757737	0.177426299373013	15	NA	NA
68	Gm49387	17	0.357825642877919	0.128490013344786	17	NA	NA
69	Btd	19	0.156154667030099	0.185192684466373	19	NA	NA
70	Ankrd28	19	0.668426577743434	0.085081157894236	19	NA	NA
71	Galnt15	12	0.361741573871897	-0.217341077628645	12	0.987943455504935	0.00328000369475693
72	Myocd	13	0.833942222795287	-0.0669428768195528	13	0.807631186563124	-0.0797244375543692
73	Elac2	16	0.0186521161897245	0.376421540890763	16	0.168318214644554	-0.397447894973546
74	Hs3st3a1	9	NA	NA	9	NA	NA
75	Cox10	14	0.870983804991641	0.0222938843934868	14	NA	NA
76	Hs3st3b1	10	0.122929724297095	0.634981479223089	10	NA	NA
77	Gjb6	10	0.0179020219844999	0.958802854538083	10	NA	NA
78	Cryl1	12	0.10482127406827	0.273650433437626	12	0.554129211463325	-0.081457809814439
79	Mrpl57	24	0.190025822227093	0.118816729372169	24	0.507577360532642	-0.214679486143214
80	Ska3	23	0.217683787207195	0.105031091165327	23	0.403463908602153	-0.261026390364075
81	Sap18	20	0.0114279882173157	0.235045995000298	20	0.672260770519345	-0.104732781468255
82	Eef1akmt1	15	0.134162186178681	0.301659604489599	15	NA	NA
83	Fibin	21	0.219102427199039	0.20921822711813	21	NA	NA
84	Bbox1	9	NA	NA	9	NA	NA
85	Ccdc34	14	0.367193221302695	-0.296705439047559	14	NA	NA
86	Lgr4	21	0.304157244035581	-0.154730728385303	21	NA	NA
87	Lin7c	22	0.0393795411179344	-0.26669423148604	22	NA	NA
88	Bdnf	11	NA	NA	11	NA	NA
89	Kif18a	12	0.480280122887812	-0.34633292568801	12	NA	NA
90	Mettl15	10	NA	NA	10	NA	NA
91	D430041D05Rik	17	0.189042301569969	0.237911194725695	17	NA	NA
92	A930018P22Rik	14	0.293391639000253	0.130312617483662	14	0.439213292264595	0.133929287304488
93	Cd59b	12	0.212454982482063	0.155834900140711	12	0.291364358106543	0.190000617152799
94	Cd59a	12	0.212454982482063	0.155834900140711	12	0.291364358106543	0.190000617152799
95	Fbxo3	12	0.837550631175492	0.0698881985543357	12	NA	NA
96	Lmo2	11	0.0811620758589948	0.337092206922232	11	NA	NA
97	Caprin1	18	0.0516312407969546	0.213175901973537	18	0.469532816599096	-0.286923990015132
98	Nat10	16	0.0216678846076885	0.52906441499996	16	0.424796262171921	-0.338798485623977
99	Abtb2	15	0.408897220753039	0.111180222255695	15	NA	NA
100	Cat	17	0.161344627831293	0.115118334593946	17	NA	NA
101	Elf5	19	0.363449316613366	0.114116756639713	19	NA	NA
102	Ehf	5	NA	NA	5	NA	NA
103	Apip	15	0.315645928411925	0.200222551450645	15	0.908701725430762	0.0521603255030339
104	Pdhx	14	0.208162600387289	0.239316482422316	14	0.850001244400749	0.0730843843737479
105	Cd44	10	NA	NA	10	NA	NA
106	Slc1a2	16	0.79579497717793	-0.0606689179029926	16	0.663212404699366	0.147722871658103
107	Pamr1	15	NA	NA	15	NA	NA
108	Api5	14	0.311371324248377	0.349137829055245	14	NA	NA
109	Ttc17	14	0.0157307584860959	0.588593087962587	14	NA	NA
110	Hsd17b12	15	0.197855939888011	0.171120821482636	15	0.753379671003423	-0.108744569140445
111	Alkbh3	17	0.0781863100758847	0.344166637605808	17	NA	NA
112	Gm13889	17	NA	NA	17	NA	NA
113	Accsl	9	NA	NA	9	NA	NA
114	Accs	18	0.00129928750802914	0.634588034252363	18	0.187579666409855	-0.575826677733229
115	Ext2	16	0.00510057643049879	0.79125296158856	16	NA	NA
116	Alx4	8	NA	NA	8	NA	NA
117	Cd82	7	NA	NA	7	NA	NA
118	Tspan18	15	0.843828725890085	0.0653674090835957	15	0.955134792033554	-0.02787744228447
119	Trp53i11	13	0.776832227675526	-0.0974752510128478	13	0.776832227675526	0.097475251012848
120	Prdm11	17	0.603032921272691	-0.121739453184013	17	0.0798995927354242	0.461380689563572
121	Chst1	19	0.766248374604534	0.0495314474266888	19	0.691154097835992	-0.0852805929976982
122	Slc35c1	21	0.124985663396071	0.222215944559317	21	0.0542503461464196	-0.521895774244005
123	Cry2	18	0.847029765333504	0.0395690979709316	18	NA	NA
124	Mapk8ip1	19	0.257571932872832	-0.0798231326812484	19	0.723615991951349	-0.0262469371366385
125	1700029I15Rik	14	0.718420010605931	-0.0486903822364794	14	0.633003267780686	-0.0687580008078455
126	Pex16	14	0.47840260366991	0.0871203970344759	14	0.704655058626453	-0.0574999335534595
127	Large2	14	0.276375586252522	0.111947356328635	14	0.84785070257423	-0.0387151337991957
128	Phf21a	19	0.0467997615476393	0.288382711712527	19	0.0980468895904159	-0.587126380520358
129	Creb3l1	34	0.0104253780673014	0.202702523343777	34	NA	NA
130	Dgkz	34	0.00928116124460227	0.23909123051224	34	0.760953682993513	-0.0797125221094364
131	Mdk	29	0.0125469512181151	0.295769039803195	29	0.135973534153778	-0.452420971550452
132	Chrm4	30	0.0150860124501677	0.287224875605126	30	0.130702008603588	-0.473294939856751
133	Ambra1	21	0.400270868611271	0.0891816391761474	21	NA	NA
134	Harbi1	17	0.309073553900208	0.0951057540102921	17	0.727817847405411	-0.135507519103911
135	Atg13	17	0.0162021986024991	0.220460708477072	17	NA	NA
136	Arhgap1	14	0.00450183027261778	0.325982896066861	14	NA	NA
137	Nup160	21	0.580212841356314	0.0881581764895253	21	NA	NA
138	Ptprj	11	0.303350467616057	0.210071904829169	11	NA	NA
139	Olfr1273-ps	20	0.445071970862773	-0.0320355870015096	20	0.170781695329813	0.196985916686706
140	Olfr120	14	0.288089368002489	-0.108999373050627	14	0.495701896975757	-0.134697821461464
141	Olfr725	11	0.334890690687892	-0.0757937465656708	11	NA	NA
142	Olfr1333	20	0.7740600027999	0.0174755811107152	20	0.051108546958079	0.512826888578476
143	Olfr329	23	0.119037326966817	0.0703289896664626	23	0.73332462439378	0.0522665363007346
144	Olfr212	9	NA	NA	9	NA	NA
145	Olfr1457	34	0.0446669531075322	0.0660837728319859	34	NA	NA
146	Olfr313	28	0.508233933527291	-0.0342859457547751	28	0.603552070528842	-0.0953391567762304
147	Olfr1361	24	0.387396108541164	0.0433931692972956	24	0.47152034499154	-0.119208542496325
148	Olfr328	27	0.465156868270009	0.0200699404909828	27	0.693034133434869	-0.0311861485126642
149	Olfr434	36	0.0734670153383965	0.0530985150992627	36	0.863751903166572	-0.0185792452990297
150	Olfr447	22	0.466398524441426	0.0376068881737605	22	NA	NA
151	Olfr206	27	0.904353695951159	-0.00436424759517012	27	0.805374072745299	-0.0227792937286395
152	Olfr134	18	0.855402363713539	-0.0111551448337724	18	0.799324626666855	-0.0740197415101638
153	Olfr378	28	0.531029153192757	0.0251569824672349	28	0.806425670553633	0.018439061343749
154	Olfr907	29	0.516699397191163	0.0222160092661782	29	NA	NA
155	Olfr1020	22	0.450971918912097	0.0370276931438696	22	0.85450589235245	-0.0230019885706653
156	Olfr923	26	0.159704850150751	-0.0498107419936858	26	0.937200543174014	0.0106886244186065
157	Olfr1269	30	0.203388485511033	0.0351381511664363	30	0.671714178150629	-0.0769344630813817
158	Olfr1113	17	0.945418749997844	-0.00641546145614292	17	0.168187746993269	-0.215877462400613
159	Olfr994	28	0.929814738512878	-0.00284412012233027	28	0.501782927075208	0.071218109391938
160	Olfr110	15	0.577496956384542	-0.0434054493321325	15	0.0153367336679106	-0.354039318269338
161	Olfr780	25	0.424516371135976	0.0312937033905933	25	0.76194080887144	-0.0389152905913168
162	Olfr992	36	0.687728797483469	0.00955176686799074	36	0.227094321510859	-0.0787889416675791
163	Olfr1565	20	0.076141205067473	0.165967919712104	20	0.842002078695611	-0.0392191367107838
164	Olfr1101	29	0.758816154166018	0.0127343259524604	29	0.919879422234407	0.0133209618413594
165	Olfr818	22	0.554028353234171	0.0261095049137437	22	0.665279510702487	-0.0870070343122376
166	Olfr1274	18	0.507489634461336	0.0986354841320144	18	NA	NA
167	Olfr1494	17	0.313866389588075	0.0740213974724901	17	0.158844621531375	-0.250583143455434
168	Olfr1100	30	0.739206041688195	0.010644142932366	30	0.927414999045408	0.00926437921221977
169	Olfr1364	25	0.817987333490455	0.0124902385706967	25	0.874703792346774	0.0258703451223884
170	Olfr1115	29	0.345925849179942	0.0370265807803917	29	0.341571147926524	-0.122668772580765
171	Olfr1026	24	0.321298367286858	0.0596029648048062	24	0.927086154777048	-0.0107691143945199
172	Olfr1116	32	0.468941019201552	0.0305920697846304	32	0.847262294487567	0.0306442091347888
173	Olfr1117-ps1	18	0.238594279259569	0.121432573756443	18	0.499653299762185	0.233757110041258
174	Olfr1058	34	0.186412083446892	0.0393079259484938	34	0.603958733200432	-0.0329676858442187
175	Olfr1495	31	0.522614080452976	0.0271208623099241	31	0.71785272926637	-0.0284500799057828
176	Olfr1121	30	0.37288033493355	0.0430049176182246	30	0.402226947687421	-0.222386284561251
177	Olfr205	33	0.0919204570920705	0.064660847673585	33	0.960829214340354	-0.00647012676745951
178	Olfr209	19	0.595195278128503	-0.048077283964543	19	0.0371867669915035	-0.329594664968767
179	Olfr1447	26	0.226953790666926	0.0520786498771057	26	0.490228428263599	0.0784914424348849
180	Olfr1014	23	0.218938030000199	0.0622157837303392	23	0.965587783163771	0.00919808260547886
181	Olfr937	29	0.454196262660224	0.0266572587789884	29	0.514326907454413	0.0696718116630415
182	Olfr191	33	0.496755573894009	0.0246786794261573	33	0.545120758519066	-0.0519356807507027
183	Olfr30	9	NA	NA	9	NA	NA
184	Olfr1	36	0.688592523404751	0.0136642830828285	36	0.257695635064238	-0.0536521706573561
185	Olfr924	29	0.829711341844087	-0.0102739214695598	29	0.308893678157801	-0.292638509217778
186	Olfr1535	27	0.108769209749524	0.0752764678306685	27	0.0424676317032224	0.257640714370122
187	Olfr1085	27	0.149237064216711	0.05363927948273	27	0.840955573233369	0.01741831169465
188	Olfr312	28	0.526701547924012	0.0242434513396278	28	0.758102482959531	-0.0441751313040181
189	Olfr470	19	0.298715367434181	0.0571153471963392	19	0.850043749484759	-0.0403041618177134
190	Olfr175	17	0.503810034440999	0.0269582351111688	17	0.877900821647829	-0.0299175116736803
191	Olfr1099	19	0.948096699924939	0.00316669715166829	19	NA	NA
192	Olfr250	27	0.959331763935587	-0.00226245084746416	27	0.677767463792162	0.0400031604223877
193	Olfr1205	26	0.695615627295348	-0.0172299944159919	26	0.570599976611425	-0.059063833971097
194	Olfr988	18	0.821365200156218	-0.0169132862122575	18	0.997132837099533	-0.000362207693662342
195	Olfr1315-ps1	27	0.639188228787833	0.0223754698317753	27	0.862626672968489	-0.0263866166808041
196	Olfr1002	28	0.758612388405493	0.0101907578169952	28	NA	NA
197	Olfr54	19	0.238819020194417	0.0673229112183181	19	0.259738177519108	0.252676403250991
198	Olfr11	20	0.519685733408121	0.0373101170952796	20	0.561405434545028	-0.168865984417881
199	Olfr711	17	0.508970045414374	0.0514281102344007	17	NA	NA
200	Olfr446	21	0.811277065236404	0.00877580547100774	21	0.953579872651481	0.00751345253773362
201	Olfr772	30	0.170418295449393	0.0555973586231476	30	NA	NA
202	Olfr766-ps1	25	0.364145947462488	0.0313917531264017	25	0.964239619202041	0.00413216740207591
203	Olfr105-ps	30	0.887333052517242	0.00699836249143102	30	NA	NA
204	Olfr771	14	0.808264423421614	0.013829055717846	14	NA	NA
205	Olfr765	29	0.400169423207234	0.0254403592197575	29	0.493892146137095	-0.0880583529622762
206	Olfr1264	16	0.866129382024989	0.0195465207932948	16	NA	NA
207	Olfr782	24	0.420231433899317	0.0339405939552308	24	0.79236248648414	-0.0342353577239185
208	Fkbp4	14	0.202373946867964	0.221868020470335	14	NA	NA
209	Itfg2	17	0.164028758203842	0.193788991892664	17	NA	NA
210	Nrip2	17	0.0385651034993713	0.304668828097034	17	NA	NA
211	Rhno1	19	0.110056013840796	0.217696052048841	19	NA	NA
212	Tulp3	23	0.934547801651092	0.0102261484353144	23	NA	NA
213	Tspan9	13	0.242498228589306	0.383556813199402	13	NA	NA
214	Kcne4	14	0.226287160422732	0.479127360645878	14	NA	NA
215	Acsl3	22	0.338031821928419	0.112786618849004	22	NA	NA
216	Farsb	14	0.690782487938131	-0.0539050046876976	14	NA	NA
217	Sgpp2	12	0.220967290240235	0.199561264953328	12	0.907098502062182	-0.0406116042822414
218	Pax3	18	0.481167417813145	-0.185319146883917	18	NA	NA
219	Epha4	16	0.907459292741813	0.0270902390973814	16	0.895121434826228	0.0361676938291105
220	Gm34066	16	0.459223232413936	0.15743784588931	16	0.590736199673692	-0.118760897758697
221	Gtf3c3	16	0.277399587990255	0.217145022487204	16	0.0472655702224245	-0.41468917305266
222	Hecw2	10	0.540078007659042	0.125261975567571	10	NA	NA
223	Stk17b	21	0.861416236040174	-0.0222653075663722	21	NA	NA
224	Slc39a10	15	0.841576549828609	-0.0234340892252737	15	NA	NA
225	Gm12728	16	0.145546449401268	0.133092585859324	16	NA	NA
226	Otol1	12	0.157862345118925	0.253672177495742	12	0.391488000887626	-0.422209729049852
227	Mme	14	0.320336028108232	-0.531150302342073	14	NA	NA
228	Gpr149	14	0.0379299077410026	0.52687102837051	14	NA	NA
229	Dhx36	18	0.215566298770859	-0.289695326261027	18	NA	NA
230	Arhgef26	21	0.550903202695353	-0.12267957848344	21	0.630944663486154	-0.129323184990451
231	Pfn2	8	NA	NA	8	NA	NA
232	Rnf13	18	0.260828096774078	0.395803394395313	18	NA	NA
233	Ankub1	16	0.00827443281347384	0.539397844208389	16	NA	NA
234	Commd2	20	0.92874561876262	-0.00772832014589671	20	0.463978407291656	0.123263563760646
235	Wwtr1	14	0.207082491375647	0.157117855187296	14	0.680222886025813	-0.0443691643893899
236	Tm4sf4	13	0.96943297047675	-0.00825887436960265	13	0.882513367512081	-0.0410136601915499
237	Tm4sf1	19	0.246957332532783	-0.276955084365715	19	NA	NA
238	Cp	10	NA	NA	10	NA	NA
239	Hps3	14	0.70337753476714	-0.0865589746699358	14	0.183935746233669	0.452527388440182
240	Hltf	9	NA	NA	9	NA	NA
241	Gyg	11	0.947157251812803	0.0326252339097459	11	NA	NA
242	Cpa3	8	NA	NA	8	NA	NA
243	Cpb1	13	0.88422737076703	-0.0247959623968487	13	0.889056751034541	0.0516909125619589
244	Agtr1b	17	0.98325834173532	0.0022106945377582	17	0.51168934025661	-0.258447160091011
245	Agtr1a	16	0.999338821461055	8.28850579099216e-05	16	0.406422757298838	-0.309671738058717
246	Enoph1	22	0.860459061530233	-0.0175612935022955	22	NA	NA
247	Hnrnpdl	19	0.517109519544328	0.0869707304630553	19	NA	NA
248	Hnrnpd	17	0.161709644015793	0.14463938155036	17	NA	NA
249	Rasgef1b	21	0.585237498156286	0.0712982895506885	21	NA	NA
250	Prkg2	11	NA	NA	11	NA	NA
251	Bmp3	6	NA	NA	6	NA	NA
252	Cfap299	16	0.321503724067088	0.342483004382402	16	0.662087717191544	0.0467180049112421
253	Cryba1	17	0.705231606253256	0.0405561082441435	17	NA	NA
254	Myo18a	22	0.543183015473073	-0.0616519735492046	22	NA	NA
255	Pipox	13	0.469495136438434	0.194222068315839	13	0.131285326173917	-0.454664087368235
256	Sez6	12	0.265333363257307	0.193704952158814	12	NA	NA
257	Phf12	15	0.0197694029818096	0.327449946337409	15	NA	NA
258	Dhrs13	19	0.0151972317964824	0.287576550502399	19	NA	NA
259	Flot2	22	0.01367841667021	0.111301187285065	22	0.71990556776864	-0.138688100031249
260	Eral1	22	0.00231244151837953	0.266201297256206	22	NA	NA
261	Fam222b	27	0.0952649517668825	0.129321313416212	27	0.0962863049123454	0.224218102864289
262	Traf4	20	0.247640700916885	0.0927131440255825	20	0.0444133459634197	0.263155928363032
263	Nek8	19	0.198728825270905	0.104264297967025	19	0.183358942710787	0.19101697484307
264	Tlcd1	20	0.0978130427401971	0.140556991748718	20	0.191976688335116	0.184835026175717
265	Rpl23a	17	0.192584362995389	0.121453256662653	17	0.503594321228485	0.103874980209465
266	Rab34	18	0.0678320097778154	0.162240683819305	18	0.172341967573759	0.213376407628166
267	Proca1	20	0.000187138328731089	0.31359956312575	20	0.249756830870604	0.172667298312895
268	Supt6	22	0.0383033568866258	0.120434818243219	22	0.658674349686182	0.105192758573932
269	Sdf2	17	0.0815069245429297	0.153081962457586	17	0.614086098944857	-0.199473233173321
270	2610507B11Rik	17	0.0118712731455051	0.259410723013211	17	0.662421146023365	-0.183420618694718
271	Rskr	22	0.00156822061818489	0.243459625546983	22	0.72261010427022	-0.129524594656532
272	Spag5	23	0.0572277830032891	0.127928666826308	23	0.685108009755376	-0.134129679315424
273	Aldoart1	12	0.0357904347078775	0.164212271018529	12	0.467916623814611	-0.200864454366201
274	Aldoc	26	0.0153425425151893	0.153912174685087	26	0.488004760769205	-0.212287908945287
275	Unc119	29	0.163243064043179	0.0957774290351698	29	0.640903110357465	-0.124622886455104
276	Slc13a2	20	0.824845234893637	-0.0215483622292525	20	NA	NA
277	Slc46a1	20	0.000659650229505147	0.435525760724885	20	NA	NA
278	Vtn	16	0.168268775939114	0.1832969620743	16	NA	NA
279	Tmem199	14	0.209604426597657	0.163343054633282	14	NA	NA
280	Poldip2	13	0.15464961718045	0.216879374899973	13	NA	NA
281	Tnfaip1	14	0.113733764595292	0.199990683188803	14	NA	NA
282	Ift20	14	0.0739243359878082	0.251734248296726	14	NA	NA
283	Tmem97	18	0.111415896919038	0.209202581209374	18	NA	NA
284	Lyrm9	21	0.055902138481571	0.245742677316029	21	0.223024082151545	-0.555127769059328
285	Nos2	18	0.281975704741486	0.10701839535693	18	NA	NA
286	Lgals9	23	0.0712307862327532	0.13211043290254	23	NA	NA
287	Ksr1	24	0.00073561607206126	0.290030922187324	24	0.992834993245364	0.00314287933941421
288	Wsb1	16	0.229668026583643	0.131403360512497	16	0.622291094958266	-0.15865492427149
289	Pelp1	18	0.336166315313082	0.103298548964313	18	0.374351985294871	0.374808848300832
290	Arrb2	23	0.382205284383749	0.0882690405549113	23	0.903830467206889	-0.0539368088441265
291	Med11	21	0.451696813256278	0.0699128745821353	21	NA	NA
292	Cxcl16	19	0.278013092035807	0.128179519178474	19	NA	NA
293	Zmynd15	20	0.210305259350569	0.12846222280653	20	NA	NA
294	Tm4sf5	16	0.415857812696582	0.0743186462928036	16	0.798791700184238	-0.114099994929826
295	Sbno1	16	0.20011160061285	0.119831416620471	16	0.517063298096212	0.142352591058727
296	Snrnp35	18	0.00247632434846623	0.366902003710803	18	NA	NA
297	Rilpl1	18	0.0480311573543221	0.248963023725872	18	NA	NA
298	Tmed2	19	0.0419961300388894	0.289637273070928	19	NA	NA
299	Eif2b1	18	0.0463248877047233	0.215752096990407	18	NA	NA
300	Gtf2h3	15	0.0173473539145236	0.224264383320746	15	NA	NA
301	Ccdc92	15	0.114571163947102	0.232545549059404	15	0.592590783126595	-0.169832005824029
302	Zfp664	24	0.82089916312025	-0.0203453471209087	24	NA	NA
303	Rflna	12	0.851776728245175	-0.0591318544551105	12	NA	NA
304	Ncor2	23	0.856792848749881	-0.0273435851042971	23	0.990826161825024	-0.00339452855382959
305	Scarb1	18	0.0290103889143917	0.170336387310173	18	0.105882859027439	-0.349612697078699
306	Tmem132b	10	0.0330336525996294	0.223937593139502	10	NA	NA
307	Ftl1-ps1	12	0.338151737525467	0.0810328406353001	12	0.496807333684738	0.114907599653727
308	Asxl3	10	0.815380839112774	-0.0499124560865415	10	NA	NA
309	Nol4	20	0.339890041408301	-0.0993912223348111	20	NA	NA
310	Dtna	11	0.923352337183609	-0.0514725213822101	11	0.888778264580402	-0.0590151360365931
311	Loxhd1	5	NA	NA	5	NA	NA
312	St8sia5	23	0.00255788202276054	-0.368021159938429	23	0.0228176792597532	0.308632308292713
313	Pias2	19	0.00665925656004073	0.311318093581451	19	NA	NA
314	Katnal2	16	0.0044215500760614	0.410455109578459	16	NA	NA
315	Hdhd2	14	0.682740438121555	0.124275042167698	14	NA	NA
316	Smad2	11	0.200960736454475	0.603411148521991	11	NA	NA
317	Zbtb7c	11	NA	NA	11	NA	NA
318	Smad7	14	0.84943120111711	0.0250079285587287	14	0.884128741402138	-0.0630226432162715
319	Kcnq5	15	0.418480062130077	0.162864482759739	15	NA	NA
320	Khdc1b	3	NA	NA	3	NA	NA
321	Dppa5a	17	0.309780833617123	0.224660845293061	17	0.819785372248688	-0.0610664685755369
322	Ddx43	19	0.0949300267266699	0.20447447857831	19	NA	NA
323	Cgas	15	0.402001152612876	-0.0756807669827144	15	NA	NA
324	Mto1	20	0.439069529978413	-0.071927363918829	20	0.796516063172939	-0.109560378922899
325	Eef1a1	19	0.00294852371131832	-0.209387192287411	19	0.334492190003303	0.148276579669888
326	Slc17a5	15	0.10080480094758	0.168057143209412	15	0.661619929365057	-0.152576509778925
327	Cd109	14	0.0593550794151567	0.292803403425958	14	NA	NA
328	Zfp526	17	0.822358615524734	-0.0307655631330031	17	0.464744160890634	-0.10757682339503
329	Dedd2	18	0.952148457883573	-0.00842954669290151	18	NA	NA
330	Pou2f2	16	0.329323861670596	0.144836562457372	16	NA	NA
331	Zfp574	17	0.979539960600163	-0.00464390812118787	17	0.00550800048593477	0.659309457693026
332	Grik5	13	0.0151262351166439	0.334602516248143	13	0.0139213229634665	0.727131444141296
333	Rabac1	19	0.743932519187394	0.0297576132043694	19	0.495228735625545	-0.263232427006366
334	Erfl	14	0.811104768700375	-0.0270005813150379	14	0.625443647767075	-0.183111071235742
335	Arhgef1	17	0.0403463462820439	0.167969578946635	17	0.723725495194046	-0.117153852314984
336	Cd79a	14	0.0092456575142822	0.206086949418788	14	0.439405085723923	-0.254646059978796
337	Rps19	13	0.0981655111421345	0.155105111021885	13	0.411603128194471	-0.3230833977786
338	Dmrtc1b	8	NA	NA	8	NA	NA
339	Dmrtc1a	12	0.00572691097825832	0.197140171578412	12	NA	NA
340	Dmrtc2	16	0.174447106816241	0.134306897427046	16	NA	NA
341	Lypd4	16	0.238384584403922	0.103542211159527	16	NA	NA
342	Ceacam13	15	0.564073575166269	0.0392356931769007	15	0.848792896726414	0.0246156303214472
343	Ceacam12	14	0.901492252803009	0.0143227124486961	14	0.924933886811061	0.0152931555138149
344	Ceacam1	17	0.444540731179118	-0.137345312652366	17	0.170289694045491	-0.343807988987595
345	Erich4	10	0.724494222316015	-0.133761639964534	10	NA	NA
346	Dmac2	12	0.96228174018062	-0.0116590314511934	12	0.953391681885243	-0.0224801446219458
347	B3gnt8	12	0.271506294398046	0.189388998373178	12	0.923505204486562	-0.0381756456510747
348	Bckdha	19	0.136770566162273	0.166938601726904	19	0.535175949413901	-0.29491212027328
349	Exosc5	17	0.127041237928801	0.168768838265934	17	0.559846612259318	-0.272509813642611
350	Tmem91	22	0.0674005920837582	0.185019594428961	22	0.753581194504472	-0.0893234429439162
351	B9d2	27	0.0294164974175332	0.203634031485791	27	0.978397944821779	-0.0104794600123522
352	Ccdc97	34	0.11166135303412	0.0950285061924109	34	0.561686270041598	0.14240430833063
353	Hnrnpul1	36	0.0939759037615018	0.141152749253381	36	NA	NA
354	Cyp2b23	17	0.528215575616193	-0.0411691523456089	17	0.674308788633201	0.0565855667431888
355	Cyp2a22	16	0.44225634927059	0.101359529731582	16	0.642334717637742	0.0781472126294119
356	Cyp2a4	16	0.198936008799208	0.0973025276751972	16	0.802182547795439	0.0414878440523515
357	Cyp2a5	16	0.21067867075861	0.090537259288893	16	0.827682008710281	0.0242690926469789
358	Cyp2f2	13	0.202398046316556	-0.842004573174249	13	NA	NA
359	Egln2	19	0.0342270155707456	0.280846464253475	19	0.570825991218967	0.174541829624297
360	Rab4b	19	0.0383354527507641	0.224366830265634	19	0.439063543117407	0.175127175887117
361	Gm21983	21	0.0888705041517284	0.200963787610445	21	0.500910333489771	0.173746383235237
362	Mia	20	0.109589905674236	0.191528287633492	20	0.839733580356221	0.061599965257079
363	BC024978	17	0.214200962462202	0.128799021416166	17	0.41027989013472	-0.183976751602099
364	Itpkc	17	0.547038590024756	-0.057526044030553	17	0.258216996655431	-0.284876042728111
365	Coq8b	16	0.568033494250445	-0.0715599327729114	16	0.444997248060848	-0.347749951053265
366	Numbl	17	0.366019056710843	-0.107688825405049	17	0.708934340913219	-0.144984821587517
367	Ltbp4	12	0.223778072576428	0.157251915959196	12	NA	NA
368	Sptbn4	10	0.0606685066839079	-0.265868654415183	10	NA	NA
369	Blvrb	18	0.505855128687023	0.0580460303408774	18	0.0131357656137364	0.690692020668075
370	Sertad3	20	0.979647757350332	0.00168231955272044	20	0.0260264649663502	0.683237732294145
371	Sertad1	20	0.527711557330089	-0.0574993800755095	20	0.00403481439047884	0.73643697310032
372	Prx	21	0.599202092400603	0.04199226973145	21	NA	NA
373	Hipk4	17	0.209126805579585	0.139673245047546	17	NA	NA
374	Pld3	16	0.123858199098104	-0.116286420581001	16	NA	NA
375	2310022A10Rik	19	0.8170916439561	0.0178329342955849	19	NA	NA
376	Akt2	17	0.132770177777423	0.157065418880255	17	NA	NA
377	Ttc9b	18	0.0310219374628908	0.275230285546125	18	NA	NA
378	Map3k10	15	0.669144380305595	0.0778833684496059	15	NA	NA
379	V1rg10	29	0.597841832440364	-0.0261627957153723	29	0.0511043550722968	0.170588216729018
380	Zfp59	12	0.88289963218631	0.0182162423479991	12	NA	NA
381	Zfp850	18	0.884248535651889	0.0139328230498274	18	NA	NA
382	Zfp607b	19	0.658077554611902	-0.0490188933321191	19	0.791743651510705	0.0369876758356316
383	Zfp945	27	0.888158311119752	0.00683171841321959	27	0.930028009346204	0.0105333104484062
384	Zfp626	11	0.796297701327954	-0.0496565192834749	11	NA	NA
385	Gm2381	18	0.477435920851343	0.0536222329749847	18	0.913903551272927	-0.011393299619745
386	Zfp958	26	0.0205036353024933	0.100689778945187	26	0.7803960099773	0.0182296896238895
387	Zfp60	25	0.201225694465842	-0.113029806216865	25	0.484783951859225	-0.11670346050973
388	Zfp780b	13	0.822468265120418	0.0404749384027965	13	NA	NA
389	Zfp81	19	0.236466172524167	-0.106117328212324	19	0.262599589369644	-0.219343316362785
390	Zfp599	19	0.215334139893631	0.0833671597023621	19	NA	NA
391	2810021J22Rik	22	0.211570099173818	-0.113911663122766	22	0.47830334284367	0.110789599659599
392	Zfp607a	17	0.468842385310856	-0.0482974891911018	17	0.572621270918007	-0.203054358265206
393	Zfp141	16	0.0850724501486222	-0.156603035972555	16	0.333673935939769	-0.13568890084094
394	Zfp950	30	0.985398600153011	0.000682036968399864	30	0.980674340129324	-0.00441853172814595
395	Gm10772	38	0.569725056226502	0.0165575781963976	38	0.841012688491354	-0.013088446553966
396	Zfp157	21	0.808601245649846	0.0175411590817594	21	0.879988775651537	0.0158806038518133
397	Gm21028	36	0.5790056710225	0.0199718207272726	36	0.479090935807994	0.107134556652757
398	Zfp868	28	0.594678763086397	-0.0295450428107693	28	0.041181644966824	-0.27146729896252
399	Zfp994	30	0.141345837713543	0.0724737186293469	30	0.659703602510314	-0.054128320444674
400	Psmc4	15	0.306588134840832	-0.156343918546534	15	NA	NA
401	Eid2b	19	0.0116144386155505	0.347939854433551	19	NA	NA
402	Eid2	13	0.727598105299084	0.077642233804831	13	NA	NA
403	Fam47c	12	0.482774552988498	0.0786817091145958	12	NA	NA
404	4930480E11Rik	6	NA	NA	6	NA	NA
405	4930402K13Rik	11	0.926584354406441	0.0282762095892585	11	NA	NA
406	Krt27	12	0.0123119668556351	0.300788240574899	12	NA	NA
407	Krt26	10	0.0176633594436664	0.339511451158003	10	NA	NA
408	Krt25	9	NA	NA	9	NA	NA
409	Krt24	10	0.0825588749500744	0.412910772060957	10	0.864608103389656	-0.0907918930403315
410	Smarce1	18	0.362013505823645	0.109666149894203	18	0.714668901487129	-0.0979367231015785
411	Ccr7	27	0.0282133341974146	0.185751991137004	27	0.423018122268005	-0.156997047788779
412	Tns4	18	0.438449049273745	0.0910012191249125	18	NA	NA
413	Top2a	17	0.0458823424376221	0.199837965848795	17	NA	NA
414	Gjd3	20	0.0061973375438595	0.407083804259928	20	NA	NA
415	Rara	18	0.0260617022490798	0.197788395377091	18	0.359613318669564	0.259031498144955
416	Cdc6	20	0.00521500963519707	0.293528858417158	20	NA	NA
417	Wipf2	19	0.00646985377427169	0.300514961070527	19	NA	NA
418	Rapgefl1	20	0.0904449430503481	0.189691383110349	20	NA	NA
419	Msl1	20	0.151643240323819	0.149416691979758	20	NA	NA
420	Nr1d1	27	0.0717537043820281	0.135908219241687	27	NA	NA
421	Thra	26	0.0630630438086961	0.146054669715928	26	NA	NA
422	Med24	31	0.0540975727623636	0.148511239217975	31	NA	NA
423	Csf3	27	0.0816128645279862	0.143044920060757	27	NA	NA
424	Psmd3	11	0.0251438221108096	0.367128327580121	11	NA	NA
425	Gsdma	9	NA	NA	9	NA	NA
426	Gsdma3	9	NA	NA	9	NA	NA
427	Lrrc3c	10	0.73463256483897	0.0795951434754711	10	NA	NA
428	Ormdl3	16	0.562943833016074	0.0883674666968098	16	NA	NA
429	Zpbp2	17	0.389542485147592	0.143624098452041	17	NA	NA
430	Ikzf3	20	0.681843031415507	0.0575003134742897	20	NA	NA
431	Grb7	28	0.12679674666757	0.191306664214901	28	0.639835699541712	0.0882915912082374
432	Mien1	29	0.0738564827101485	0.248015769698922	29	0.618580924278189	-0.138832756991066
433	Erbb2	27	0.000192423427960058	0.285307963846368	27	0.515167738183555	-0.122652953082205
434	Pgap3	27	0.00140392249158491	0.246110196840554	27	0.232093103105832	-0.218673592796311
435	Pnmt	23	0.165687415350111	0.135000207971131	23	0.404782411697372	0.204323369006505
436	Tcap	25	0.141121660912123	0.147024339955874	25	0.262108778361646	0.284222061070833
437	Stard3	24	0.185381204929299	0.133858880644036	24	0.272274226250045	0.284498837476457
438	Ppp1r1b	24	0.120225301926316	0.151607953810595	24	0.401383703411414	0.205888513111139
439	Neurod2	19	0.950706487320306	-0.00682295749392934	19	0.780081041377572	0.0590688472002677
440	Cdk12	21	0.00925496926903599	0.1907503083879	21	0.14208862122146	0.390309236196876
441	Med1	22	0.314899858523887	0.0775781275818856	22	0.13580802509626	0.385212898470375
442	Fbxl20	19	0.240498452347213	0.132722092611623	19	NA	NA
443	Rpl19	27	0.591569585043504	0.0521701941897789	27	NA	NA
444	Cacnb1	27	0.077172936095597	0.0953952231809177	27	NA	NA
445	Arl5c	18	0.461101239625732	0.0462244339753301	18	NA	NA
446	Plxdc1	16	0.533957640813954	0.0614543450234685	16	NA	NA
447	Lrrc37a	6	NA	NA	6	NA	NA
448	Fbxo47	21	0.682571905314301	-0.0530966883710096	21	NA	NA
449	B230217C12Rik	23	0.992634813592159	0.00103270424046703	23	NA	NA
450	Lasp1	18	0.894350817492152	-0.0198131263186291	18	NA	NA
451	Rpl23	19	0.0525244956241834	0.229723374256433	19	NA	NA
452	1700001P01Rik	17	0.00476869379600739	0.316881053506978	17	NA	NA
453	Pip4k2b	19	0.710844279751542	0.042376825244961	19	NA	NA
454	Psmb3	23	0.294953785729581	0.10258790173309	23	NA	NA
455	Pcgf2	22	0.629492242042615	0.04450625705433	22	NA	NA
456	Cisd3	23	0.666621028996721	-0.0476054732141544	23	NA	NA
457	Mllt6	21	0.378344819422561	-0.0853603637290619	21	NA	NA
458	Epop	23	0.0243286893241745	0.188636625499598	23	NA	NA
459	Srcin1	17	0.00618196387894587	0.27781580381241	17	NA	NA
460	Socs7	19	0.708883627039776	0.0408396056240507	19	NA	NA
461	Gpr179	17	0.968121427694705	0.00576765479407861	17	0.527558826596364	-0.193951046993345
462	Npepps	21	0.102127821632021	0.136729745858671	21	NA	NA
463	Tbx21	13	0.64832532498221	-0.082069567656478	13	NA	NA
464	Osbpl7	10	0.477289921424277	-0.184909676200764	10	NA	NA
465	Mrpl10	19	0.0515003642972105	0.264933151731184	19	NA	NA
466	Lrrc46	20	0.0201512898371623	0.317634010179086	20	NA	NA
467	Scrn2	19	0.668138135478105	0.0729053016239556	19	NA	NA
468	Sp6	20	0.853340726835684	-0.0338486837904823	20	NA	NA
469	Sp2	17	0.045717868296821	0.268369226255229	17	NA	NA
470	Pnpo	15	0.117973525369317	0.214025538167729	15	NA	NA
471	Prr15l	17	0.0516835667690042	0.235892405488571	17	0.172551321033939	-0.522174259472652
472	Cdk5rap3	17	0.0710816395558737	0.181493871469178	17	0.155896659988756	-0.495902882097051
473	Copz2	12	0.189138769369024	0.163746426370561	12	NA	NA
474	Nfe2l1	19	0.352942065344766	0.0929989486811871	19	0.762213039192295	-0.139859676635029
475	Snx11	19	0.0749222697562217	0.170110566203062	19	0.781526992257351	-0.112675935257727
476	Skap1	18	0.0283926464948289	0.197422911434975	18	0.741123370042697	-0.155642154062932
477	Hoxb1	17	0.00112970034002699	0.40728835140383	17	NA	NA
478	Hoxb2	13	0.000303069497916676	0.562627319333009	13	NA	NA
479	Hoxb3	13	0.00069618072825904	0.607021027613168	13	NA	NA
480	Hoxb5	2	NA	NA	2	NA	NA
481	Hoxb6	3	NA	NA	3	NA	NA
482	Hoxb7	2	NA	NA	2	NA	NA
483	Hoxb8	7	NA	NA	7	NA	NA
484	Hoxb9	14	0.249222234173411	0.118430603290406	14	0.966278986988396	-0.00466329120460029
485	Hoxb13	18	0.282797154648185	0.105037419555861	18	0.733668873849607	-0.0298406866758839
486	Ttll6	20	0.0611659584311663	0.190589402668508	20	NA	NA
487	Calcoco2	12	0.104470164962696	0.153959678457754	12	NA	NA
488	Atp5g1	21	0.568791806173126	0.0758451349851549	21	NA	NA
489	Ube2z	20	0.2268255882785	0.137840811812608	20	NA	NA
490	Snf8	20	0.67623865676518	0.0526994346440083	20	NA	NA
491	Igf2bp1	17	0.151773933169629	0.11437912457563	17	0.949071850072756	-0.0159631697271145
492	B4galnt2	19	0.0423848155081164	0.190500362107529	19	NA	NA
493	Gngt2	28	0.0103032096556174	0.157002412546764	28	0.394607810856207	-0.263257422344313
494	Abi3	24	0.60658965504533	0.0492209639403557	24	NA	NA
495	Phospho1	31	0.247272056226877	0.079985504860571	31	NA	NA
496	Zfp652	17	0.0305099236864659	0.177181814084722	17	0.021447387771941	0.567120591318516
497	Ngfr	19	0.879178350426507	0.0325560533472656	19	NA	NA
498	Itih5	12	0.345089585101675	0.17030668982709	12	NA	NA
499	Atp5c1	24	0.138519551664154	0.135143528995898	24	0.454942618355714	-0.188419620873219
500	Taf3	26	0.00727434521327972	0.253366858879434	26	0.83683134606891	0.0364888196965446
501	4930412O13Rik	3	NA	NA	3	NA	NA
502	Gata3	12	0.257805820038613	0.344244587941628	12	0.197314408365042	0.456015417050823
503	Dact2	9	NA	NA	9	NA	NA
504	Afdn	15	0.532086054811048	0.145377391317473	15	0.594094447617628	-0.312100359268239
505	Gm10226	31	0.0690341768682686	0.0890489404820938	31	0.646537898048817	-0.0555032033658403
506	Zfp869	26	0.322331807502354	0.0602148434744549	26	0.363950431752841	-0.233921881278199
507	Zfp941	9	NA	NA	9	NA	NA
508	Gtpbp6	7	NA	NA	7	NA	NA
509	Plcxd1	5	NA	NA	5	NA	NA
510	Ighv1-56	27	0.866386921399745	-0.00801338596385847	27	0.562611775346888	-0.213229340957044
511	Ighv1-12	19	0.83904319261227	0.0143392094958076	19	NA	NA
512	Ighv1-82	27	0.893964072133106	0.00789458348492704	27	0.445608908874914	-0.305470701795062
513	Ighv1-76	32	0.322820456117062	-0.0428866668640475	32	0.290968229506279	-0.40950958261248
514	Ighv1-47	29	0.738831633630352	0.0170108091409633	29	NA	NA
515	Ighv1-31	27	0.370061994827984	0.0219297707915956	27	NA	NA
516	Ighv1-43	27	0.413551554550996	-0.0540304373012906	27	NA	NA
517	Ighv1-42	27	0.846734121681249	0.00830216779310719	27	NA	NA
518	Ighv1-13	6	NA	NA	6	NA	NA
519	Ighv9-3	25	0.926088086369171	-0.00531250639934356	25	0.836241580979059	-0.0429216904075874
520	Ighv14-3	29	0.865784969739062	-0.00562313500184972	29	NA	NA
521	Ighv1-4	30	0.93254833895645	0.00458918557218579	30	NA	NA
522	Ighv1-61	27	0.300177542981718	0.0342453722771689	27	NA	NA
523	Ighv1-53	27	0.992135152894518	0.00054076304172726	27	0.422743715495588	-0.366070004091031
524	Ighv14-1	26	0.900866285651588	-0.00654340205495294	26	NA	NA
525	Ighv14-4	28	0.963251675441612	0.00217440422090465	28	0.76243048060789	-0.0609776033102196
526	Ighv14-2	29	0.788762162010711	-0.0153120783122406	29	NA	NA
527	Ighv1-7	28	0.69444105583977	0.0203093337596511	28	NA	NA
528	Ighv1-62-3	20	0.6074882469003	0.0382199877737944	20	NA	NA
529	Tprkb	19	0.930703096215974	0.0125024692870304	19	NA	NA
530	Stambp	16	0.549443522315696	-0.0547303990157876	16	NA	NA
531	Actg2	16	0.810000586021965	0.0376334095980566	16	NA	NA
532	Dguok	17	0.529009799953981	0.0590942911855055	17	NA	NA
533	Tet3	20	0.0346080303473152	0.206786485101981	20	NA	NA
534	Bola3	25	0.00023107514432247	0.329460387186518	25	NA	NA
535	Mob1a	25	0.0256922829068001	0.20214235465668	25	NA	NA
536	Mthfd2	23	0.000620782915709724	0.351555371922297	23	NA	NA
537	Dctn1	16	0.428103316865275	0.133594299936535	16	NA	NA
538	Wdr54	14	0.381815819411044	0.0714295529069269	14	NA	NA
539	Rtkn	15	0.743690127248308	0.0299574221111619	15	NA	NA
540	Ino80b	16	0.687174732066107	-0.040718939968789	16	NA	NA
541	Wbp1	17	0.632291442184218	-0.0560248386817446	17	NA	NA
542	Mogs	13	0.718612913426504	-0.0709172683172877	13	NA	NA
543	Mrpl53	16	0.992983780011157	0.000967116545336049	16	NA	NA
544	Gm42688	14	0.844218549948328	0.0309758247220725	14	NA	NA
545	Ccdc142	14	0.844218549948328	0.0309758247220725	14	NA	NA
546	Lbx2	16	0.812522767947041	-0.0229546455892875	16	NA	NA
547	Pcgf1	16	0.626248376830923	-0.108181254279808	16	NA	NA
548	Tlx2	15	0.746567967227904	-0.0589778179598796	15	0.844487942183455	0.052604601903022
549	Dqx1	15	0.504305672837669	0.216932524588089	15	0.906515752151017	-0.0367179212947328
550	Aup1	14	0.597018813690428	0.137730899530027	14	0.78904701968226	0.0731673858319795
551	Htra2	16	0.376599600648716	0.268499734851157	16	0.680692936559468	0.169029731362495
552	Loxl3	16	0.837873501816545	0.0415490635776686	16	0.616804730346773	0.0995288997540212
553	Dok1	17	0.0300604859615836	0.369661210817938	17	0.63098781555793	0.189316088949607
554	M1ap	18	0.294103064497661	0.129511263058637	18	NA	NA
555	Sema4f	18	0.284480441826255	0.193426326037925	18	NA	NA
556	Hk2	23	0.00357765194661443	0.378694325652598	23	NA	NA
557	Maf	10	0.176268230897417	0.132789778107226	10	0.415558221906131	-0.107247430317131
558	Ddx10	18	0.40255301747036	0.145080396295916	18	0.911289594721969	-0.0185104214887516
559	AI593442	14	0.601214318565775	0.137001156363147	14	NA	NA
560	Ubash3b	21	0.46907475166577	0.107895323244897	21	0.796396491376846	0.050314685976898
561	Crtam	14	0.535255339012346	-0.154784946990544	14	NA	NA
562	Jhy	12	0.572349515356544	0.0685986045123345	12	NA	NA
563	Bsx	15	0.0794907024893176	0.247160976154322	15	0.843370430231406	-0.0648925390331151
564	Hspa8	17	0.292526958337173	0.293648636990818	17	NA	NA
565	Clmp	21	0.0911271064268616	0.165190893304205	21	0.620766236514614	0.0971022082955004
566	Gramd1b	28	0.408678535740459	-0.069393609460156	28	0.0220742658108023	-0.48233318082637
567	Scn3b	21	0.0376219933504356	0.239432856800836	21	NA	NA
568	Zfp202	19	0.863606764984187	0.0359750950678899	19	NA	NA
569	Olfr986	14	0.585398538002684	-0.122134995899016	14	NA	NA
570	Olfr215	22	0.947971504074729	-0.00285491942325392	22	0.706839042763656	-0.0397708998805232
571	Tmem225	13	0.877570553274552	-0.0609423557140982	13	NA	NA
572	Olfr985	13	0.854246292286687	0.0293398129810846	13	NA	NA
573	Olfr1440	9	NA	NA	9	NA	NA
574	Olfr371	24	0.979264396413033	0.00242710444861288	24	0.822274661822565	0.0630550446870164
575	Olfr984	23	0.237732803409527	0.0652498795471445	23	0.258736829263945	-0.305035206384694
576	Olfr982	10	0.846983702299596	0.022431505540432	10	NA	NA
577	Olfr286	20	0.0521746813683265	0.172894753514259	20	0.345188291744926	-0.314180357184832
578	Olfr171	28	0.681328298569638	0.0314961996488542	28	0.130608617889419	-0.217715041596438
579	Olfr981	13	0.276810905069183	0.0814178449521024	13	NA	NA
580	Olfr170	26	0.346895473849371	-0.0518665728365697	26	0.0111171169592078	-0.273383036218427
581	Olfr133	18	0.939181636069196	-0.00967302200997996	18	0.21542558712717	-0.37186408108239
582	Olfr169	19	0.771089850791818	-0.0135472329381744	19	0.0138364912779335	-0.192546613323765
583	Olfr138	15	0.921960242839815	0.0104529526248501	15	0.31749487972288	0.173081540611249
584	Olfr135	19	0.7070524750431	-0.0388942310645667	19	0.750588308175447	-0.12002558677153
585	Olfr980	17	0.557878700809619	0.0470602510584227	17	NA	NA
586	Olfr979	12	0.32585955492308	0.0420413633873308	12	NA	NA
587	Olfr335-ps	23	0.484761114083061	-0.0487463989212244	23	0.10242717198788	-0.206035496712478
588	Olfr204	35	0.855503667105376	0.0058822605115549	35	0.873884163886492	-0.015324639583173
589	Olfr1450	23	0.490283568252838	0.0311481552083677	23	0.767522391315092	-0.119057696856802
590	Olfr294	4	NA	NA	4	NA	NA
591	Olfr129	20	0.767312913184227	-0.0325387690403183	20	NA	NA
592	Olfr978	17	0.843664883970198	0.0190847542891409	17	NA	NA
593	Olfr976	24	0.563448275279668	0.0269902520566607	24	NA	NA
594	Olfr56	22	0.273089808516442	0.0657132796728671	22	0.28459681009985	-0.236597340664222
595	Olfr1006	27	0.145968074840331	0.0733259731675632	27	0.878518331393686	0.0287311762578977
596	Olfr1314	23	0.723889608616247	0.0196991283435257	23	0.684433672094081	-0.107117310202629
597	Olfr1451	29	0.448773571321137	0.0308026697065279	29	0.84374669388485	0.021036357682966
598	Olfr960	17	0.746456569499873	0.0284316795182421	17	NA	NA
599	Olfr918	15	0.895990170145659	-0.0186714716409763	15	NA	NA
600	Olfr963	18	0.474968410365173	0.120534180411934	18	NA	NA
601	Olfr917	13	0.758212636675751	0.0500467319680236	13	0.574609999421095	0.0593873453337706
602	Olfr915	20	0.81948352346375	0.0150893189739361	20	0.700054630011073	-0.135123754292748
603	Olfr916	32	0.787873348150275	0.0108697529582091	32	0.730925701140207	0.023462543592246
604	Vwa5a	11	0.340154891796648	-0.597728901682063	11	NA	NA
605	AW551984	10	0.650530430979295	0.163255831729569	10	NA	NA
606	Olfr959	12	0.468308473892914	-0.5863336324546	12	NA	NA
607	Olfr19	15	0.532906364858984	-0.0408804347831617	15	0.947704342243451	-0.0133260248904549
608	Olfr957	16	0.684991573520996	-0.0547071820882284	16	NA	NA
609	Olfr161	29	0.932341951569462	0.00245665641378424	29	0.694554140591901	-0.0603842360675353
610	Olfr972	11	0.803888031356807	0.0149314137184085	11	NA	NA
611	Olfr965	19	0.496565692253594	-0.0522047741574471	19	NA	NA
612	Olfr173	14	0.233004617000182	0.0632704119047886	14	0.363792584451359	-0.0868423848997696
613	Olfr930	14	0.691466831068934	-0.0434248328599196	14	NA	NA
614	Olfr987	16	0.00103998788986739	0.546291936513973	16	0.0353672831949697	-0.611879014946959
615	Olfr358	15	0.696807368263077	-0.0236983583096511	15	NA	NA
616	Olfr906	26	0.615600168561667	0.0153780376970692	26	0.982968853554251	0.00354057906670776
617	Olfr905	9	NA	NA	9	NA	NA
618	Olfr904	19	0.44778090746311	0.0460893873469977	19	0.579548176768325	0.0616611870671992
619	Olfr1089	15	0.585464351161324	0.0681031837684168	15	NA	NA
620	Olfr1090	16	0.0808819050062725	0.27208161010352	16	NA	NA
621	Olfr1087	20	0.76242313589673	0.0286085993626233	20	0.406440962881028	-0.175622571931684
622	Olfr53	25	0.433565775812019	0.0304569349381116	25	0.459385074634643	0.116482147753547
623	Olfr893	28	0.747734968312424	0.0112507698217183	28	0.981093794380194	0.00148785816636433
624	Olfr147	7	NA	NA	7	NA	NA
625	Olfr885	16	0.578246315038758	0.0197461234945114	16	0.993356480694352	-0.000550188723848953
626	Olfr890	12	0.96729738935397	0.00526804750436194	12	0.851434323711602	0.0211760302503351
627	Olfr888	13	0.633797493048093	0.0312236082327598	13	0.781725013184487	0.0233424257098936
628	Olfr143	20	0.700683584416999	0.0195477049651929	20	0.935500316085769	0.00777040325086739
629	Olfr887	17	0.642547217753671	0.01871319775898	17	0.990852623868825	-0.000722758615366518
630	Olfr889	15	0.902349008595827	0.00653951497261298	15	0.306277228507368	0.0534247799515712
631	Olfr894	25	0.754512130779799	0.0130946046833916	25	0.93283871850787	-0.00670355227748243
632	Olfr878	8	NA	NA	8	NA	NA
633	Olfr149	17	0.163721809074322	-0.145909557584189	17	NA	NA
634	Olfr145	4	NA	NA	4	NA	NA
635	Olfr126	11	0.902171036763818	-0.0245363136298357	11	NA	NA
636	Olfr136	19	0.333475838484328	0.0792850034084185	19	0.269262639851523	-0.261019560354856
637	Olfr877	8	NA	NA	8	NA	NA
638	Olfr955	24	0.983873180715156	0.00127068157149229	24	NA	NA
639	Olfr898	21	0.754599881955365	0.01466807851819	21	0.80442522103086	0.0357332178802818
640	Olfr25	31	0.0946003584668559	0.0633507986657198	31	0.972698099100161	-0.00294316496023219
641	Olfr251	18	0.542232550858895	-0.0399885762068989	18	0.692081321057275	0.0507747346976591
642	Olfr1466	10	0.60567908377667	0.116006993956054	10	NA	NA
643	Olfr875	11	0.44637917502228	0.184885493209374	11	0.194709946722209	-0.401323794836789
644	Olfr874	13	0.0086777971529966	0.554856766481064	13	0.252205220388614	-0.498371089407945
645	Olfr881	17	0.246729261290633	0.0478081458630544	17	0.774494195709485	-0.0203186213331903
646	Olfr160	11	0.561037253589514	0.163339170616218	11	0.582733866498225	-0.195637521618002
647	Panx3	22	0.300924916643794	0.160032006496246	22	NA	NA
648	Tbrg1	22	0.881613781048057	0.0144096044980326	22	NA	NA
649	Spa17	16	0.533735044485917	0.0717195808265295	16	NA	NA
650	Nrgn	12	0.00963685549144317	0.571014685911242	12	0.0558887218392104	0.635757828276304
651	Vsig2	13	0.00603911537573345	0.589639566116108	13	0.0437571075095295	0.657081878759031
652	Esam	13	0.00883153304728375	0.529418897958828	13	0.0495101076827621	0.701390956335289
653	Angpt1	19	0.791422994745584	0.0491103256758866	19	0.0161612844312199	0.766627037698544
654	Rspo2	22	0.226636680967029	0.240518035825231	22	NA	NA
655	Eif3e	10	0.758751067915252	-0.125485633145867	10	NA	NA
656	Emc2	12	0.476622908293856	-0.14972790985966	12	NA	NA
657	Tmem74	11	0.854419836116878	0.0526516921445077	11	NA	NA
658	Ccl21b	20	0.12919600068985	0.138331112335059	20	0.696432180605474	-0.0939498637065411
659	Ccl21a	20	0.12919600068985	0.138331112335059	20	0.696432180605474	-0.0939498637065411
660	Ccl21d	20	0.12919600068985	0.138331112335059	20	0.696432180605474	-0.0939498637065411
661	Gm10591	20	0.12919600068985	0.138331112335059	20	0.696432180605474	-0.0939498637065411
662	Gm13304	20	0.12919600068985	0.138331112335059	20	0.696432180605474	-0.0939498637065411
663	Ccl19	18	0.183658760412807	0.13217819774374	18	0.653673534587824	-0.116060819629838
664	Gm20878	16	0.0234311561435478	0.234321712984627	16	0.694996527276114	-0.17630483614296
665	Gm21586	16	0.0234311561435478	0.234321712984627	16	0.694996527276114	-0.17630483614296
666	Gm21953	16	0.0234311561435478	0.234321712984627	16	0.694996527276114	-0.17630483614296
667	Gm13305	20	0.124737323406271	0.137910049683955	20	0.753101558817019	-0.12324485884584
668	Il11ra1	20	0.124737323406271	0.137910049683955	20	0.753101558817019	-0.12324485884584
669	Il11ra2	20	0.124737323406271	0.137910049683955	20	0.753101558817019	-0.12324485884584
670	Galt	18	0.15331542960493	0.143543468040959	18	NA	NA
671	Sigmar1	19	0.184540144555129	0.10851752135256	19	0.706926198157232	-0.140541353663691
672	Arid3c	18	0.492780049304571	0.0826862164767682	18	NA	NA
673	Dctn3	18	0.257831577649054	0.129142422324395	18	NA	NA
674	Rpp25l	20	0.248838201221928	0.131059097877707	20	NA	NA
675	Cntfr	18	0.058902046701135	0.289622906319679	18	0.624563236659096	-0.16889835273901
676	Enho	13	0.0121092637509325	0.444932070893225	13	NA	NA
677	Dnaic1	14	0.480998293938798	0.119665763688833	14	NA	NA
678	Fam219a	16	0.626649590572593	0.0668276967465369	16	NA	NA
679	Myorg	20	0.00569035472243446	0.296049581068279	20	NA	NA
680	Nudt2	22	0.000858123914146082	0.265008423751146	22	NA	NA
681	Kif24	24	0.00524959195377093	0.186266946120452	24	0.407691428305233	0.199203511343925
682	Ubap1	22	0.00123291077490921	0.373571686397409	22	0.0211573707410823	-0.680198096133854
683	Dcaf12	21	0.000603734173740818	0.198284345462753	21	0.941770378976619	-0.0277232585145285
684	Ubap2	20	0.00699585088116825	0.231956201220098	20	0.781460889571397	0.0657479765962476
685	Nol6	19	0.0470620312377414	0.12678324818204	19	0.837742928950169	-0.0602056674344766
686	Aqp3	15	0.0560846553364251	0.200897772282353	15	0.755420178354999	-0.110754167791666
687	Aqp7	16	0.0576372663675026	0.199798775999912	16	NA	NA
688	Nfx1	21	0.798531300080891	0.0195236816683987	21	0.433546166596936	-0.0765737041934844
689	Chmp5	21	0.243436338738313	0.117559524234207	21	0.935768533648811	-0.0112334802814973
690	Bag1	20	0.239705425148657	0.122590452743946	20	0.863589531267537	-0.0262403926493888
691	Manf	22	0.050844661418736	0.240344122443863	22	0.201007577170908	-0.313935433084066
692	Rbm15b	18	0.0116845374945508	0.327014152418933	18	0.0486971653871937	-0.600187158381813
693	Dcaf1	21	0.0721802901261367	0.225937952271281	21	0.215151005512739	-0.311443618406703
694	Rad54l2	20	0.000136256995869628	0.407932669778107	20	NA	NA
695	Tex264	15	0.1160241665514	0.392839718027892	15	NA	NA
696	Grm2	22	0.0697933072364432	0.488572946138191	22	NA	NA
697	Iqcf6	21	0.0483076277689715	0.396477690110878	21	NA	NA
698	Iqcf2	17	0.0443931598558018	0.242085047050266	17	NA	NA
699	Iqcf5	22	0.0218025522662825	0.29246140727326	22	NA	NA
700	Iqcf1	21	0.102872899485951	0.158603915218102	21	NA	NA
701	Rrp9	20	0.0727529981035165	0.223903346281976	20	NA	NA
702	Parp3	19	0.0667608187656928	0.232412069062081	19	NA	NA
703	Gpr62	22	0.539373259136768	-0.0556028693913942	22	0.599276127828296	-0.224731949631673
704	Pcbp4	22	0.674838018945784	-0.0368037406433186	22	0.735114802439809	-0.109025218139084
705	Abhd14b	22	0.922548346002806	0.00813370021437135	22	0.735114802439809	-0.109025218139084
706	Abhd14a	23	0.826603016862802	0.0207266785962026	23	0.802882985677506	-0.0800358409640298
707	Acy1	23	0.165425512459204	-0.129283273340656	23	0.568504242772781	0.15992818270028
708	Rpl29	16	0.916742099418101	0.0181192868004613	16	0.781620576831699	-0.140267647402658
709	Dusp7	15	0.0109181341274128	0.324194960126061	15	0.54382951714132	-0.236966947827315
710	Poc1a	22	0.497041968404934	0.076868103701437	22	0.842723650275043	-0.0790487448902867
711	Alas1	21	0.147913024713097	0.172230882932994	21	0.651024465995379	-0.12735521410689
712	Tlr9	20	0.0204245967689304	0.239821138981721	20	0.904346264128098	-0.0415472771233254
713	Twf2	21	0.0387226332241535	0.287136813938082	21	NA	NA
714	Ppm1m	17	0.0698842306023585	0.279297829847356	17	NA	NA
715	Glyctk	18	0.00513484416482787	0.41076384350062	18	NA	NA
716	Dnah1	12	0.644386565555708	0.102278341619241	12	0.672856819218507	0.0974314555771442
717	Bap1	13	0.93162507622613	-0.0187459027846454	13	0.806211051599717	0.0939748950912339
718	Phf7	13	0.93162507622613	-0.0187459027846454	13	0.806211051599717	0.0939748950912339
719	Sema3g	16	0.028892557950348	0.461039550685551	16	NA	NA
720	Tnnc1	16	0.0525390990890769	0.533425792030007	16	NA	NA
721	Nisch	18	0.0620543797216733	0.373862013708164	18	0.827451692449332	-0.0954823447793288
722	Stab1	13	0.634614687714054	-0.321922009996093	13	NA	NA
723	Nt5dc2	17	0.149181236483267	0.18888692485761	17	0.73002208763787	-0.108054786495579
724	Smim4	20	0.0368430325950219	0.29079395828317	20	0.87940044455517	-0.0459802862702225
725	Pbrm1	17	0.32717102278857	0.09061729286304	17	NA	NA
726	Gnl3	17	0.203870808048857	0.12362685003313	17	NA	NA
727	Glt8d1	17	0.570786916408488	0.0760857301777592	17	0.762883804110594	-0.125004939934457
728	Spcs1	16	0.394176449587627	0.117793267342922	16	0.61834345186672	-0.2161136548157
729	Nek4	20	0.124928979903195	0.187643184915218	20	0.891957513074432	-0.0505214377867602
730	Itih1	18	0.137009739035827	0.195732914421334	18	0.863012439063805	-0.06342881641271
731	Itih3	16	0.534543964588344	0.110340859156959	16	0.864605595729337	-0.0669877497539712
732	Mustn1	22	0.30858326478338	0.2157406987392	22	NA	NA
733	Stimate	24	0.322353131760124	0.0958987106159891	24	NA	NA
734	Sfmbt1	19	0.173708216533874	0.105873525963917	19	NA	NA
735	Rft1	14	0.279199558283479	0.202396894142628	14	0.629057460107595	-0.185972580035326
736	Adam12	17	0.745865721059984	0.0439219849640634	17	NA	NA
737	Dock1	14	0.151214795247383	-0.116407165922839	14	NA	NA
738	Insyn2a	27	0.262957158233885	-0.169015249774797	27	NA	NA
739	Nps	17	0.487820167041981	0.119767505892439	17	NA	NA
740	Foxi2	11	0.0947794401193207	-0.442447040027574	11	NA	NA
741	Clrn3	16	0.408448034162348	0.295461727047743	16	NA	NA
742	Ptpre	26	0.18343317654042	0.155809600407604	26	NA	NA
743	Mki67	7	NA	NA	7	NA	NA
744	Mgmt	12	0.277136989446859	0.292808401563557	12	NA	NA
745	Cdh9	12	0.828911716325486	0.0457179884504498	12	0.459774471482567	0.173423568689329
746	Gadd45g	16	0.0351620763602109	0.283683538151291	16	NA	NA
747	Sema4d	15	0.612210500058848	0.0986526377423227	15	0.610559236823338	0.0883982394345421
748	Secisbp2	21	0.191723241455404	0.169529104302871	21	NA	NA
749	Cks2	23	0.440386926785252	0.0993087690969208	23	NA	NA
750	Shc3	13	0.301810781278463	0.164037462286675	13	NA	NA
751	S1pr3	14	0.0619048646034897	-0.33304209799339	14	0.240692395587893	0.406441186287427
752	Nxnl2	8	NA	NA	8	NA	NA
753	Spin1	13	0.938447004316804	0.0178115778926337	13	0.865247930353977	0.0646555787553086
754	Cdk20	14	0.693533458996609	-0.0721074675863135	14	NA	NA
755	Gm47429	19	0.0589963203740907	0.474011257028989	19	NA	NA
756	Ptpdc1	17	0.00347883814735704	0.357459859088493	17	NA	NA
757	Barx1	15	0.224906842643564	0.25473773140158	15	0.418579225536436	-0.250723092826638
758	Phf2	16	0.98334146664821	0.00348848934744058	16	NA	NA
759	Fam120a	21	0.0626934573953911	0.243558002838664	21	0.966947496427671	-0.012853921180472
760	Wnk2	15	0.248462761351891	-0.252532677642001	15	NA	NA
761	Ninj1	19	0.0875883211623574	-0.490631629894143	19	NA	NA
762	Card19	16	0.140326575803862	0.353713752057708	16	NA	NA
763	4930486L24Rik	16	0.624186877077905	-0.121171451843111	16	NA	NA
764	Dapk1	17	0.747352474373422	-0.0503095439307214	17	NA	NA
765	Gas1	15	0.622168364114681	-0.0578051320238104	15	NA	NA
766	Tut7	15	0.116905631977864	0.331388884695034	15	NA	NA
767	Isca1	14	0.0993009322464325	-0.308114571156914	14	NA	NA
768	Golm1	10	0.0119494389227033	0.565515590629683	10	0.350545694585535	-0.289065118509894
769	Naa35	14	0.0961446211477343	0.269630351184568	14	NA	NA
770	Agtpbp1	19	0.0454241048221799	0.221080025001564	19	NA	NA
771	Kcnd3	34	0.721740182275177	-0.0440656461538562	34	NA	NA
772	Ddx20	14	0.236559038282677	0.323094065118764	14	NA	NA
773	Inka2	19	0.211310193825425	0.384142020014571	19	NA	NA
774	Rap1a	13	0.126809785958935	0.316996901798891	13	NA	NA
775	Adora3	9	NA	NA	9	NA	NA
776	I830077J02Rik	16	0.000850576411709531	0.529630299348796	16	NA	NA
777	Atp5pb	19	0.00061142732150208	0.460620542582581	19	NA	NA
778	Wdr77	19	0.00061142732150208	0.460620542582581	19	NA	NA
779	Dennd2d	16	0.077132099034294	0.403584665587462	16	NA	NA
780	Cept1	11	0.207495028067591	0.243065197844809	11	0.724547749057076	-0.158888994744302
781	Dram2	8	NA	NA	8	NA	NA
782	Lrif1	13	0.00318067434530187	0.858761878498088	13	NA	NA
783	Cd53	16	0.431396732447972	-0.370691529685103	16	NA	NA
784	Olfr266	8	NA	NA	8	NA	NA
785	Kcna3	15	0.961368309403211	-0.0139818839905791	15	NA	NA
786	Kcna2	19	0.164906530707926	0.281064163485311	19	NA	NA
787	Kcna10	9	NA	NA	9	NA	NA
788	Prok1	14	0.0101145907535997	0.386185299431792	14	NA	NA
789	Lamtor5	15	0.00747680776242762	0.352135631262769	15	NA	NA
790	Slc16a4	16	0.00818453528633862	0.278375201557597	16	NA	NA
791	Rbm15	23	0.000150858781516713	0.306386175655302	23	NA	NA
792	Kcnc4	14	0.70619918338744	0.14831893803794	14	NA	NA
793	Slc6a17	11	0.78714615778067	0.100814963820262	11	NA	NA
794	Ubl4b	11	0.172305955805074	0.622976012273265	11	NA	NA
795	Alx3	16	0.0125301078292951	0.44704277368835	16	NA	NA
796	Ahcyl1	29	0.140974378283765	0.188281648004403	29	0.983363170336727	-0.00865161402548847
797	Csf1	13	0.921672051571427	0.0282296147588968	13	NA	NA
798	Eps8l3	23	0.192865441856807	0.132769401613651	23	0.426291818682221	0.297034080007643
799	Gstm5	23	0.417468591617124	0.0569156633780051	23	0.456749386657827	0.274056753779013
800	Gstm7	21	0.0074924612317223	0.234919800051021	21	0.528332649580913	-0.180966563702113
801	Gstm4	23	0.246562504427363	0.146426548060675	23	NA	NA
802	Gstm2	16	0.735031654014186	-0.0222401740567819	16	0.178885245889602	-0.249948302228978
803	Ampd2	25	0.342010006250129	0.107983269673858	25	NA	NA
804	Gnat2	29	0.118522007473678	0.126104317991963	29	0.752760404789838	-0.04797868657767
805	Gnai3	24	0.0370299947510737	0.21054748022767	24	0.521811678646359	-0.0666162484250966
806	Slco1b2	15	0.138405496533989	-0.18438883493368	15	NA	NA
807	Slco1c1	20	0.336360981104535	-0.237284488697703	20	NA	NA
808	Pde3a	9	NA	NA	9	NA	NA
809	Zswim2	14	0.87203184796017	-0.0169660303723748	14	0.801071012319831	-0.0879358283815895
810	Calcrl	12	0.526780926530284	0.139294122381898	12	NA	NA
811	Dis3l	13	0.121540089233047	0.213158575413359	13	NA	NA
812	Tipin	18	0.0531583324813901	0.181415144386728	18	NA	NA
813	Map2k1	22	0.0901463260853021	0.149799052746207	22	NA	NA
814	Snapc5	21	0.101281143940904	0.146534806262069	21	NA	NA
815	Rpl4	19	0.0210746703246645	0.158664497876618	19	NA	NA
816	Zwilch	21	0.141753048718285	0.121737634540028	21	NA	NA
817	Lctl	19	0.460560843396622	0.0660694677176025	19	NA	NA
818	Il33	7	NA	NA	7	NA	NA
819	Ranbp6	13	0.0176208699727389	0.318622334471033	13	NA	NA
820	9930021J03Rik	20	0.0194210783120896	0.34413200227154	20	NA	NA
821	Mlana	17	0.0191052093589682	0.30371993605088	17	NA	NA
822	Ermp1	15	0.045492523034878	0.58452945919996	15	NA	NA
823	Ric1	16	0.825173173879965	0.0612502105349308	16	NA	NA
824	Gm7324	7	NA	NA	7	NA	NA
825	Pdcd1lg2	16	0.0229721473627282	0.492705634144529	16	NA	NA
826	Cd274	14	0.655959726894824	0.0940690466703719	14	NA	NA
827	Plgrkt	11	0.598470535592499	0.14027679180896	11	NA	NA
828	Rln1	11	0.628677540081764	-0.0972877365592236	11	NA	NA
829	Jak2	12	0.041872224199218	0.471153477837171	12	NA	NA
830	Rcl1	22	0.755914546486259	0.045205532640662	22	NA	NA
831	Ak3	21	0.72251702749673	-0.0509566527172354	21	NA	NA
832	Cdc37l1	13	0.0002139447698902	0.730751356078924	13	NA	NA
833	4430402I18Rik	17	0.0546482493781137	0.369608077671069	17	NA	NA
834	Plpp6	12	0.945868307824871	0.0121549811597559	12	NA	NA
835	Astn2	8	NA	NA	8	NA	NA
836	Trim32	14	0.013763857505066	-0.860563435476181	14	NA	NA
837	Pappa	11	0.521757569522584	0.36113846774474	11	NA	NA
838	Tlr4	14	0.404261408233114	0.277641084903689	14	NA	NA
839	Csgalnact2	17	0.072501211330539	-0.288590416667733	17	0.577166960112438	0.245103773520871
840	Rasgef1a	22	0.660663004215704	-0.0654065944029345	22	NA	NA
841	Fxyd4	19	0.0499626520403245	-0.267188317902273	19	0.614653284184569	0.196253920073127
842	L3mbtl4	7	NA	NA	7	NA	NA
843	Arhgap28	19	0.226727933877942	0.160312221699112	19	NA	NA
844	Lrrc30	18	0.634232937858507	-0.126743408201134	18	0.634232937858513	-0.0741401410112557
845	Ripk1	10	0.691663893547611	0.10559984527481	10	0.956696558183135	0.0215656675544074
846	Bphl	11	0.0631699183032551	0.984662568677799	11	NA	NA
847	Tubb2b	5	NA	NA	5	NA	NA
848	Psmg4	7	NA	NA	7	NA	NA
849	Slc22a23	19	0.321568216257515	-0.23989414223307	19	0.0198361750894428	0.657192581411345
850	Pxdc1	11	NA	NA	11	NA	NA
851	Fam50b	12	0.253801999296119	-0.168609137869191	12	NA	NA
852	Fam217a	20	0.87892232344438	0.0234277071948784	20	NA	NA
853	4933417A18Rik	12	0.785205260133666	0.0904605500836827	12	NA	NA
854	Eci3	15	0.144511064017588	-0.313782432728283	15	NA	NA
855	Eci2	14	0.370830810765064	-0.0810389302219467	14	NA	NA
856	Cdyl	20	0.294716552961429	0.133539152505315	20	NA	NA
857	Rpp40	16	0.782722038944591	-0.036572269751871	16	0.066679520195614	0.505440034707876
858	Ppp1r3g	17	0.266451250838362	-0.123252177962212	17	0.296561832871617	0.159502212090272
859	Lyrm4	14	0.959281609900255	-0.00950035499792742	14	0.600097932852864	0.113422897876353
860	Tfap2a	22	0.159777302718382	0.171459624645234	22	NA	NA
861	Gcnt2	21	0.00666932175660949	0.322586011639447	21	NA	NA
862	Pak1ip1	19	0.0387297164319027	0.392623660837439	19	NA	NA
863	Tmem14c	21	0.941412711223402	-0.00915727441994655	21	NA	NA
864	Mak	12	0.352942423402182	0.138717820447189	12	0.880803868495689	-0.0601410590608195
865	Gcm2	18	0.402007697129875	0.189478152953767	18	NA	NA
866	Sycp2l	3	NA	NA	3	NA	NA
867	Elovl2	20	0.0880011882314184	0.206538287285092	20	0.86412183597496	0.0290394100397325
868	Smim13	11	0.140436429337751	0.182424698003893	11	0.843498865472896	0.0542372940503039
869	Nedd9	22	0.0928373304519472	0.236005194114676	22	0.228670499021171	-0.266018161405732
870	Acyp2	13	0.17765762512307	-0.76868926021372	13	NA	NA
871	4930505A04Rik	16	0.0556154491811795	-0.419119699579868	16	0.116034113618082	0.512086895896744
872	Sptbn1	23	0.500112798959409	0.0669574798710502	23	0.857256226885227	-0.0672580695491883
873	Eml6	16	0.364213401742406	0.137021571744557	16	NA	NA
874	Rtn4	22	0.647464625023653	0.0653035424877969	22	0.167317138645871	0.473411643775093
875	Clhc1	17	0.258746557227316	0.126580608077501	17	0.667337604927752	-0.200750301975047
876	Rps27a	20	0.118176253839749	0.152910238738574	20	0.669311450823328	-0.186934536499445
877	Mtif2	20	0.367548309898133	0.0884967915665935	20	0.51428352991032	-0.290368548470684
878	Prorsd1	17	0.10079493577902	0.229467937441211	17	NA	NA
879	Ccdc88a	17	0.0227739578923068	0.360306319496088	17	NA	NA
880	Cfap36	18	0.69293719751982	0.0492280600486368	18	NA	NA
881	Ppp4r3b	14	0.157604973968875	0.321435393300505	14	NA	NA
882	Pnpt1	6	NA	NA	6	NA	NA
883	Efemp1	7	NA	NA	7	NA	NA
884	Ccdc85a	17	0.0485466105703707	0.358935834834393	17	0.558713799857043	-0.20625066831231
885	Bcl11a	14	0.0563303147972415	-0.394372074746547	14	0.236623274064357	0.185405580591504
886	A830031A19Rik	1	NA	NA	1	NA	NA
887	Papolg	16	0.309054039916001	0.208762720542249	16	NA	NA
888	Rel	13	0.0627026206889921	0.625260433200555	13	0.765961986551995	-0.0994545358611248
889	Pex13	13	0.0530071182135104	0.419562532430178	13	NA	NA
890	0610010F05Rik	19	0.00545944507315651	0.361368452635676	19	NA	NA
891	1700093K21Rik	21	0.24191577320311	0.141955840514237	21	NA	NA
892	Ahsa2	18	0.047217277652611	0.273994386738983	18	NA	NA
893	Xpo1	16	0.7369792336272	-0.0289275364730448	16	0.607117637279569	-0.118970612814346
894	St18	10	0.950399916797505	-0.0200458643739698	10	NA	NA
895	Alkal1	12	0.375676262792712	0.343789055021894	12	NA	NA
896	Rb1cc1	17	0.0364792113611705	-0.339206555320718	17	NA	NA
897	Npbwr1	14	0.158296639267389	-0.374241107348489	14	NA	NA
898	Oprk1	6	NA	NA	6	NA	NA
899	Tcea1	21	0.448487131889828	0.0658452551249086	21	0.182786098644112	0.257507371534378
900	Gm37988	16	0.273077588688264	0.114793275172377	16	0.346035311306711	-0.236019449975077
901	Mrpl15	18	0.993617665804797	-0.00127891442223965	18	0.635321152267275	-0.214876868970146
902	Slf2	18	0.00515477198551844	0.290598705982004	18	0.934606427128694	-0.0271959998897799
903	Sema4g	20	0.00491584383416909	0.239405021944825	20	0.928915749844284	0.0178615518212583
904	Mrpl43	19	0.0225911484988111	0.240225930845395	19	0.8835692333819	0.0324085260319219
905	Twnk	20	0.0206653524282473	0.208115378877137	20	0.869669481750999	-0.030018046388085
906	Lzts2	20	0.0410627441182716	0.204508926712229	20	0.811170048960902	-0.0428841401052342
907	Pdzd7	23	0.0168359422721037	0.237414260897809	23	0.952658771255954	-0.0124504302562317
908	Sfxn3	21	0.111692941898215	0.190396490358774	21	0.605274445490091	-0.0932540796704308
909	Kazald1	22	0.0243600938374503	0.188268458888546	22	0.917950169457509	-0.0292505504324521
910	Tlx1	17	0.140167268417865	0.181194153464382	17	0.220007994290224	-0.341441481296348
911	Lbx1	16	0.214222495537325	0.188672784231088	16	0.860380882185816	0.0513811059210488
912	Btrc	30	0.000768550561624297	0.215787982401973	30	0.102309955612288	-0.479245854630957
913	Poll	16	0.414286794929298	0.100294982540821	16	0.709945345127623	0.111575606088727
914	Gm17018	16	0.425793119573056	0.100070967956762	16	0.692012203141159	0.119488143284379
915	Fbxw4	14	0.380008564731633	0.179651369061571	14	NA	NA
916	Fgf8	15	0.0689221096110727	0.29409094166965	15	NA	NA
917	Npm3	14	0.0419803002909835	0.319546251489608	14	NA	NA
918	Oga	18	0.231100268074215	0.150535471721513	18	NA	NA
919	Kcnip2	25	0.00251175225370989	0.260857812530987	25	NA	NA
920	Armh3	19	0.111312844128617	0.220602040436367	19	NA	NA
921	Hps6	16	0.0212308270030161	0.320706540984114	16	NA	NA
922	Ldb1	18	0.0229500444735545	0.285330500576995	18	NA	NA
923	Pprc1	14	0.167556061013731	0.241590194778439	14	NA	NA
924	Elovl3	24	0.825888058082095	-0.017763287568779	24	NA	NA
925	Pitx3	23	0.686275465863341	-0.0378879674843527	23	NA	NA
926	Gbf1	20	0.430731427665823	0.086424176010973	20	NA	NA
927	Nfkb2	16	0.0334335129658613	0.1822308292419	16	NA	NA
928	Psd	15	0.132681871832858	0.161947777777607	15	NA	NA
929	Fbxl15	15	0.156219140961855	0.160601985343009	15	NA	NA
930	Cuedc2	18	0.0793819926217019	0.196284359690047	18	NA	NA
931	2310034G01Rik	15	0.122847531085183	0.154367062032021	15	NA	NA
932	Mfsd13a	19	0.256829134227681	0.133958145090385	19	0.235940998278957	-0.443887244237138
933	Sufu	15	0.00572102324561595	0.265588960761054	15	0.518261165574452	-0.202095182574463
934	Trim8	13	0.0513436715245189	0.217528798377251	13	0.860485587834793	-0.0685761795976361
935	Arl3	16	0.416578466992721	0.0792812403816754	16	NA	NA
936	Sfxn2	16	0.061355225015151	0.253381250045284	16	NA	NA
937	Ndufaf2	10	0.260829411000475	0.193115116893298	10	NA	NA
938	Smim15	13	0.12130522515412	0.466585269478717	13	NA	NA
939	Kif2a	11	0.481236720563118	-0.122178007458387	11	NA	NA
940	Dimt1	17	0.558542123087323	-0.106331313065897	17	NA	NA
941	Ipo11	16	0.364074412282555	0.147439640415027	16	NA	NA
942	Rnf180	14	0.668376603210897	0.0658936408375306	14	0.961037478993389	-0.0069370850710182
943	Rgs7bp	16	0.863668476842873	0.0475702009890782	16	NA	NA
944	Srek1ip1	10	0.904034717180426	0.0536307587888377	10	NA	NA
945	Cwc27	13	0.176018508265173	0.33194098305478	13	0.0546713382350192	0.734257322447965
946	Adamts6	9	NA	NA	9	NA	NA
947	Cenpk	16	0.913936422662777	0.0122204075165467	16	0.83334198775423	-0.0894144928590787
948	Ppwd1	18	0.0926710598082944	0.196758259273705	18	0.920590095144251	-0.0448733609252742
949	Trim23	23	0.114651673752813	0.166679845663145	23	0.923343471630159	-0.0294814008135
950	Trappc13	26	0.0197615420163491	0.21717499581118	26	0.888052482522172	-0.0531946660758441
951	Shld3	26	0.0357633609678151	0.203923225232673	26	0.85995908349051	-0.0561165416273744
952	Sgtb	26	0.180302821845663	0.135416817075088	26	NA	NA
953	Nln	25	0.0151220852222556	0.22494784583909	25	0.833530621323644	-0.0645847116556766
954	Erbin	18	0.658800115071632	0.123062110433256	18	NA	NA
955	Adgrl3	17	0.79799500206322	-0.0863756423559231	17	0.027191674416929	0.680210938765838
956	Bmpr1b	14	0.303917099659102	-0.150935523751152	14	0.571339523634636	0.0959933243402104
957	Pdlim5	16	0.619272450413086	-0.116939779914178	16	NA	NA
958	Hpgds	5	NA	NA	5	NA	NA
959	Smarcad1	12	0.251320423486841	0.120616524131699	12	NA	NA
960	Atoh1	14	0.889608342705875	0.0397220933678835	14	0.945335350297703	-0.0263811716238428
961	Grid2	7	NA	NA	7	NA	NA
962	Atp6ap2	10	0.223875328525452	0.336589340448067	10	NA	NA
963	1810030O07Rik	13	0.75071401111351	-0.0972095142793621	13	NA	NA
964	Med14	15	0.717456628835774	0.0463409288886089	15	NA	NA
965	Usp9x	15	0.0499618387728431	0.237129710200232	15	NA	NA
966	Ddx3x	16	0.0191018394052951	0.34530394252326	16	NA	NA
967	Nyx	17	0.85430524110439	0.0234176771996766	17	NA	NA
968	Cask	11	0.0464094786783462	-0.483436264255526	11	NA	NA
969	Gpr34	20	0.910461838616785	0.0158639197146353	20	NA	NA
970	Gpr82	18	0.582997332857273	-0.081854207283896	18	NA	NA
971	Nlrp4b	9	NA	NA	9	NA	NA
972	Nlrp4f	15	0.104328258022053	0.136306123145215	15	0.0836112331531713	-0.35448628725487
973	Nlrp4c	12	0.599379121998179	0.0545085754955305	12	0.73061730936315	-0.0842166682857007
974	Zfp787	18	0.838059977416753	-0.0247966279189141	18	0.850778838730464	0.047105913038768
975	Zfp444	18	0.521836350715172	0.0799762764595462	18	0.106693897021538	-0.534711281252999
976	Gm14496	28	0.801079573791153	0.0104448988100003	28	0.805760206257424	0.0249361420594166
977	A430033K04Rik	19	0.869820521167144	0.01866147830874	19	0.767788573852484	-0.041345767103991
978	Gm3854	11	0.777687209935821	0.0228375326518117	11	NA	NA
979	Zfp583	20	0.248570185155677	0.0759432128909274	20	0.846591865650229	0.063997912230969
980	Zfp993	22	0.175406662598698	0.0709908581189922	22	0.845718506937674	0.0257162362026239
981	Zfp667	19	0.107094406160196	0.13252925319556	19	0.36001826801577	0.152440386548302
982	Zfp78	15	0.413876814520454	0.0538287616759216	15	NA	NA
983	Zfp28	15	0.801295321109406	-0.039863105435303	15	NA	NA
984	Zfp949	15	0.260763758580282	-0.101239982885596	15	0.325267373034723	-0.108372140029369
985	Gm10139	37	0.266620347013348	0.0298998392708679	37	0.546149757737845	-0.0442053358412998
986	Smim17	14	0.83484756857068	0.0467559982817592	14	NA	NA
987	Olfr1346	17	0.415637897772794	0.052871255389464	17	NA	NA
988	Peg3	10	0.77158897965619	-0.0877106580687651	10	NA	NA
989	Usp29	15	0.528538105993091	0.0479673503650794	15	0.539041218079288	-0.16672985764787
990	Aurkc	17	0.0114999530648934	0.307332689981601	17	NA	NA
991	Cntn6	18	0.380255506517445	-0.125570182271246	18	NA	NA
992	Serpinb8	15	0.46531280377419	0.0796898307920691	15	NA	NA
993	Serpinb9h	6	NA	NA	6	NA	NA
994	Serpinb6a	12	0.529006248666774	0.0583844849713175	12	0.809168793600035	0.0657776604829135
995	Serpinb9e	9	NA	NA	9	NA	NA
996	Serpinb9g	7	NA	NA	7	NA	NA
997	Serpinb6c	9	NA	NA	9	NA	NA
998	Serpinb10	6	NA	NA	6	NA	NA
999	Serpinb2	8	NA	NA	8	NA	NA
1000	Serpinb7	16	0.771152333880795	0.100479065889236	16	NA	NA
1001	Serpinb11	16	0.82333827358037	0.037574796202284	16	NA	NA
1002	Ralgapa2	18	0.443607168805173	0.124998909780415	18	NA	NA
1003	Crnkl1	16	0.352346070191119	-0.101002296790578	16	NA	NA
1004	Naa20	15	0.479726640126745	-0.089919009077851	15	NA	NA
1005	Rin2	17	0.0587057062221659	0.415344237654307	17	NA	NA
1006	Slc24a3	20	0.641997196502728	-0.0801594391460695	20	NA	NA
1007	Scp2d1	16	0.541190883340785	0.0726915741886347	16	0.216962860784204	-0.157413941230746
1008	Dtd1	17	0.919489621257786	-0.0114673806241814	17	NA	NA
1009	Smim26	17	0.397712257727699	-0.127947833560943	17	NA	NA
1010	Sec23b	17	0.951650849028954	-0.0062950663534879	17	NA	NA
1011	Rbbp9	15	0.458083106848935	-0.0890507621426514	15	NA	NA
1012	Polr3f	16	0.0527434094988082	0.226089208018439	16	NA	NA
1013	Dzank1	18	0.459079837022702	0.0851462174404317	18	NA	NA
1014	Kat14	20	0.0305803295290029	0.173669975855658	20	0.871998519475519	-0.0654136494681641
1015	Pet117	19	0.00811162969698226	0.25136081287463	19	0.877045282756724	-0.064646863214851
1016	Mgme1	17	0.662135584102735	0.0433792622260849	17	NA	NA
1017	Snx5	18	0.566249214726095	0.0555273103363626	18	NA	NA
1018	Banf2	17	0.278606446738123	-0.255673662083463	17	NA	NA
1019	Rrbp1	2	NA	NA	2	NA	NA
1020	Dstn	16	0.78183587808648	0.0567306430756232	16	NA	NA
1021	Bfsp1	13	0.805567990253468	-0.0334746240688682	13	NA	NA
1022	Pcsk2	13	0.455770230308909	-0.137824124765717	13	NA	NA
1023	Itfg1	17	0.9540010499589	-0.00706137198371325	17	NA	NA
1024	Neto2	13	0.394991481312365	0.1382112663573	13	0.819534231498795	-0.0951473469387913
1025	Dnaja2	18	0.0412425070210942	0.268225298626786	18	NA	NA
1026	Gpt2	22	0.0302126957331152	0.297971546748626	22	0.702574655194198	-0.143810528002496
1027	Kat2a	15	0.868866191527823	-0.0175217101982593	15	0.694737187575284	-0.177081617717073
1028	Hspb9	14	0.761773772875825	-0.0309861745833178	14	0.571611206916844	-0.245561951142896
1029	Rab5c	15	0.814662511225956	0.0202697276338287	15	0.717288160284515	-0.137772487995203
1030	Kcnh4	16	0.417859213958849	0.10199579996572	16	0.532292532621686	-0.289626588313751
1031	Hcrt	17	0.600496613856862	0.0715803252662069	17	NA	NA
1032	Ghdc	16	0.19765293817602	0.183792791877363	16	NA	NA
1033	Stat3	20	0.0103671533954495	0.235319265643312	20	0.60061558736931	-0.130390022024149
1034	Cavin1	21	0.040539653484907	0.175194358138973	21	0.719750523536102	-0.152641318695063
1035	Atp6v0a1	20	0.0273033131899542	0.246687813244136	20	0.206239362734486	0.355565380577418
1036	Naglu	14	0.00114513049127208	0.320136994227403	14	0.313525240257391	0.233294885968604
1037	Hsd17b1	12	0.0030536969067714	0.429812427071535	12	0.431998157192117	0.215396265974128
1038	Coasy	15	0.0648696133522933	0.265965677660433	15	0.355140675810668	0.246411714256862
1039	Mlx	15	0.1355625580804	0.19417541941007	15	0.156883114873031	0.294447334380776
1040	Psmc3ip	15	0.786272885333959	0.0574665775487359	15	0.509866743559278	0.179114105500399
1041	Retreg3	14	0.31669884064117	0.217205846281968	14	0.492150984664116	-0.305686915708
1042	Tubg1	9	NA	NA	9	NA	NA
1043	Tubg2	10	0.629834167644097	0.0995355857478896	10	NA	NA
1044	Plekhh3	13	0.139794647748073	0.330279643870732	13	NA	NA
1045	Ccr10	15	0.0302400467270448	0.412310494736765	15	NA	NA
1046	Cntnap1	12	0.0550762344146139	0.419290991913404	12	NA	NA
1047	Ezh1	13	0.940223181005445	-0.0146967407582066	13	NA	NA
1048	Ramp2	13	0.0889640361152744	0.209368005286163	13	NA	NA
1049	Vps25	17	0.172901247524068	0.151011253326797	17	NA	NA
1050	Wnk4	16	0.208273703972353	0.0783597544041596	16	NA	NA
1051	Coa3	19	0.754969953309704	-0.0321215230985525	19	0.0405826302019108	0.579993377729812
1052	Cntd1	16	0.629023328232629	-0.0579027651161112	16	0.0620048723371684	0.567640158209441
1053	Becn1	17	0.470392944708934	0.103527508983581	17	0.045937410784023	0.570936103530404
1054	Psme3	20	0.906635799775988	0.0112842930596217	20	0.0289918435522558	0.390400875818048
1055	Aoc2	13	0.549880522357077	0.0773227952788821	13	0.259867044698362	0.290822330275342
1056	Aoc3	16	0.767690354080979	0.046891329650199	16	0.140103301214694	0.351038174025709
1057	Aarsd1	20	0.0352329346789036	0.201758434231892	20	0.0201348461904164	0.707711267463984
1058	Gm27029	18	0.0460786617675683	0.177120219522115	18	0.0283100663942341	0.703442716298451
1059	Ptges3l	21	0.0312027681137146	0.173279415782456	21	0.124254471957625	0.378647477590561
1060	Rundc1	18	0.33361822642308	0.0839972276633153	18	NA	NA
1061	Rpl27	18	0.0168787870943245	0.300547167544699	18	0.881243121263169	-0.0610780587747088
1062	Ifi35	19	0.0255521901167494	0.268984210772365	19	0.862664290140422	0.054352334141494
1063	Vat1	18	0.164717059444316	0.17172541335334	18	0.849410157581522	-0.0756510659696211
1064	Rnd2	15	0.0940899669830216	0.204268447826023	15	0.904901243471357	-0.0520346871599681
1065	Brca1	19	0.017379558108631	0.214868584489137	19	NA	NA
1066	Tmem106a	24	0.237664471610988	0.117699636263215	24	NA	NA
1067	Arl4d	14	0.484665275114419	0.0832077483288016	14	0.435634857862748	-0.371852748921737
1068	Dhx8	20	0.114631926841757	0.13449889363637	20	NA	NA
1069	Etv4	23	0.361849654669543	0.0911976467085142	23	0.0164589017591022	0.694110724182577
1070	Meox1	19	0.00297667082605312	0.393924384144845	19	0.269647359991843	-0.28900555242098
1071	Sost	17	0.270888022706664	0.0997749897797503	17	0.927765945046107	-0.0341807869372404
1072	Dusp3	15	0.42713551793316	0.0592655643913977	15	0.781945731305475	-0.109523985340646
1073	Cfap97d1	15	0.49114937862536	0.0525171909988118	15	0.781945731305475	-0.109523985340646
1074	Mpp3	15	0.956831093713221	-0.00760533981819496	15	0.569681813904186	-0.224288189190541
1075	Cd300lg	19	0.337880744712885	-0.171506995983852	19	NA	NA
1076	Mpp2	20	0.0445545422762736	0.294589612923293	20	NA	NA
1077	Pyy	19	0.0686483840735049	0.165263905793345	19	NA	NA
1078	Tmem101	20	0.120424907381008	0.131439823512074	20	NA	NA
1079	Lsm12	17	0.0490772883978405	0.163329945816144	17	NA	NA
1080	G6pc3	12	0.0938558009803399	0.212238623561129	12	NA	NA
1081	Hrob	17	0.890344276143653	-0.0145688961833734	17	NA	NA
1082	Asb16	17	0.771481192632368	-0.0301282620818229	17	NA	NA
1083	Tmub2	20	0.709728463622833	0.0422165053445305	20	NA	NA
1084	Atxn7l3	21	0.379913945239632	0.0939639583920651	21	NA	NA
1085	Ubtf	14	0.142287807858743	0.150568650838785	14	NA	NA
1086	Rundc3a	10	0.090227192035164	0.348976066475808	10	NA	NA
1087	Slc25a39	10	0.106895392454726	0.229997527103838	10	NA	NA
1088	Grn	14	0.124636071556517	0.178704276332852	14	NA	NA
1089	Slc16a7	7	NA	NA	7	NA	NA
1090	Zmiz1	5	NA	NA	5	NA	NA
1091	Ppif	17	0.761593879256002	-0.0699178383107224	17	NA	NA
1092	Zcchc24	26	0.942270146258192	0.00982572375202874	26	0.775404081944733	-0.104991333584208
1093	F9	11	0.583297145376089	-0.0788991201400518	11	NA	NA
1094	Mcf2	22	0.085041959562599	0.116138413540632	22	0.000793784144640586	0.801576463092284
1095	Atp11c	19	0.825992494607788	-0.0239228104970897	19	NA	NA
1096	Sox3	8	NA	NA	8	NA	NA
1097	Mylk	8	NA	NA	8	NA	NA
1098	Hacd2	24	0.540462662221804	0.0906532303692846	24	0.15680284985128	-0.3337401760024
1099	Sec22a	22	0.76452964285054	-0.0329762795756437	22	NA	NA
1100	Pdia5	14	0.681753502099992	0.0903180964224743	14	NA	NA
1101	Slc49a4	11	0.142780792568462	0.299492634285844	11	NA	NA
1102	Hspbap1	13	0.0252895511423155	0.410305159836301	13	NA	NA
1103	Parp14	12	0.0205512225988078	0.285155681735496	12	NA	NA
1104	Golgb1	21	0.766390871774982	0.0445369027984417	21	NA	NA
1105	Hcls1	28	0.298845459948271	0.0966353414491503	28	0.328468158698151	-0.143566616031991
1106	Fbxo40	24	0.74006882330228	0.0395826316935414	24	0.476177474909882	-0.113890224859008
1107	Mapkap1	16	0.00156290184587686	0.607142656154835	16	NA	NA
1108	Pbx3	13	0.631148987082256	0.105873458207735	13	NA	NA
1109	Mvb12b	17	0.0086220530943803	0.46247870322449	17	NA	NA
1110	Lmx1b	16	0.197024201160407	0.319598960897101	16	NA	NA
1111	Zbtb43	21	0.0287415986213737	0.199989305358104	21	NA	NA
1112	Zbtb34	17	0.0916303455464512	0.171035457381598	17	0.943487982360661	-0.0212213689669533
1113	Ralgps1	17	0.120244450923008	0.252962636827508	17	0.916091590132144	-0.032211635532212
1114	Angptl2	17	0.502111666326193	0.15695060580005	17	NA	NA
1115	Garnl3	12	0.139217434436488	0.357166171168144	12	NA	NA
1116	Rpl12	20	0.371925693626037	0.103277479797585	20	0.830315735558303	-0.0902656504195664
1117	Lrsam1	20	0.149524133074242	0.171143710331046	20	0.853505778765177	-0.0740761209923598
1118	Fam129b	21	0.447126560141245	0.0807881761799776	21	NA	NA
1119	Stxbp1	23	0.191062876952643	0.121023571806107	23	0.766203839562183	-0.0601023316000091
1120	Agbl1	24	0.162033935734635	0.18471637844786	24	NA	NA
1121	Ntrk3	15	0.570342801638144	-0.111645815191574	15	NA	NA
1122	Mrpl46	9	NA	NA	9	NA	NA
1123	Mrps11	10	0.506959848394679	-0.28725197362507	10	NA	NA
1124	Det1	16	0.0666834365586946	0.292378055255487	16	NA	NA
1125	Aen	23	0.00413924915846911	0.419628885605275	23	NA	NA
1126	Hapln3	16	0.0504465476272027	0.384806098904549	16	NA	NA
1127	Setdb2	14	0.793530908388069	-0.0390698164208627	14	0.202078602364453	0.415369641396367
1128	Rcbtb1	12	0.231520140053601	0.305234322876151	12	NA	NA
1129	Arl11	16	0.107323138218611	0.310977865181556	16	0.720772875706135	-0.0962768764929489
1130	Kpna3	15	0.350362508038335	0.122163075058729	15	0.805476093706139	-0.0977989929447123
1131	Spryd7	18	0.464781225735582	0.0993194302888283	18	NA	NA
1132	Trim13	16	0.847476880917108	0.027908364105517	16	NA	NA
1133	Kcnrg	13	0.404233997009105	0.11165942050889	13	NA	NA
1134	Dleu7	12	0.714255807681577	-0.0940011700856618	12	NA	NA
1135	Rnaseh2b	16	0.534733822935307	0.113573779619621	16	0.0145317860632396	0.587320728257351
1136	Gucy1b2	7	NA	NA	7	NA	NA
1137	Gm4131	10	0.117610306621775	0.258520672394129	10	0.400231601651159	-0.266175883153718
1138	Fam124a	13	0.00852580072706422	0.339597120611748	13	0.0243569496148227	-0.383344879482708
1139	Serpine3	16	0.0816664186800095	0.343865787715294	16	NA	NA
1140	Ints6	16	0.432694602528733	0.227304172793443	16	NA	NA
1141	Pnma3	8	NA	NA	8	NA	NA
1142	Nsdhl	18	0.33787383448793	0.066372657462902	18	0.579752626448607	0.148668624328509
1143	Cetn2	15	0.423803447581471	0.0681629028393705	15	0.723582436299061	-0.0915783687125766
1144	Cnga2	9	NA	NA	9	NA	NA
1145	Fate1	9	NA	NA	9	NA	NA
1146	Prrg3	22	0.296099605440365	-0.0700818144716432	22	0.542051095544267	-0.100930015843036
1147	Vma21	14	0.958607661029981	0.0124834061128599	14	NA	NA
1148	Gpr50	13	0.429276083136391	0.142068113145294	13	0.819152592921425	0.0693544914412931
1149	Hmgb3	13	0.299912497030735	0.0986022248668971	13	NA	NA
1150	Cd99l2	12	0.0313791185545459	0.632349591973299	12	NA	NA
1151	Mtmr1	16	0.460941101621641	0.148915209626778	16	0.681927778297747	0.1125761062348
1152	Mtm1	11	0.0094722638542216	0.507488006781133	11	NA	NA
1153	Mamld1	16	0.497812606051601	0.154513095928628	16	NA	NA
1154	Ctc1	20	0.142836657873871	0.16657346788509	20	0.6724811360827	-0.235957708544385
1155	Pfas	18	0.0149626134713427	0.256438997441648	18	0.576337039591633	-0.312589641584739
1156	Rangrf	18	0.000684554995671399	0.279125193786788	18	0.648446251405929	-0.234711050227448
1157	Slc25a35	18	0.0471565224877946	0.206981057443578	18	0.648446251405929	-0.234711050227448
1158	Odf4	20	0.00955779084601655	0.188422148750452	20	0.541985183685869	-0.171733119986572
1159	Rpl26	23	0.0357171930650199	0.172784655829992	23	0.666113450702974	-0.117803614706163
1160	Rnf222	23	0.0980051192880861	0.14917396919498	23	0.823875161661991	-0.0689662266632716
1161	Ndel1	23	0.342126034172504	0.0998608157022079	23	0.74899296682122	0.100326881861398
1162	Myh10	15	0.000953482999845208	0.320522719245241	15	0.27441120508505	0.241226489109761
1163	Ccdc42	18	0.842849113866796	-0.0483242526913482	18	NA	NA
1164	Spdye4b	12	0.486522183164136	0.0937140703886778	12	0.613466913980447	-0.11006406428389
1165	Mfsd6l	15	0.283771950771326	0.184587090437958	15	NA	NA
1166	Pik3r6	17	0.390179133102729	0.196090338858607	17	0.841723377574888	-0.0680150920447371
1167	Pik3r5	19	0.261375163740059	-0.150846026578172	19	0.993513659631967	-0.00230061214851791
1168	Ntn1	16	0.969723095182887	0.00746215256903349	16	0.459247829374558	-0.297300765760714
1169	Stx8	17	0.481190134433337	0.116820186812302	17	NA	NA
1170	Usp43	13	0.344545773513867	0.299802948827835	13	NA	NA
1171	Dhrs7c	15	0.770265031029881	-0.117559783426301	15	NA	NA
1172	Gsg1l2	11	NA	NA	11	NA	NA
1173	Glp2r	15	0.457265579413391	-0.287772674580208	15	NA	NA
1174	Rcvrn	6	NA	NA	6	NA	NA
1175	Gas7	21	0.149820574672706	0.185818717222305	21	NA	NA
1176	Med9	16	0.816789518839264	-0.0584824310746389	16	NA	NA
1177	Rasd1	15	0.86708437482082	-0.0493245546171994	15	NA	NA
1178	Pemt	20	0.0368076378442104	-0.344487299150075	20	0.0722200714130312	0.318849641309786
1179	Rai1	18	0.620894436261898	-0.0855442352696896	18	0.0373798197177664	0.317331935307814
1180	Srebf1	12	0.411475959618914	-0.314198227470226	12	NA	NA
1181	Tom1l2	23	0.260355405848624	0.151438588675078	23	NA	NA
1182	Drc3	21	0.025213263482388	0.275117414042543	21	NA	NA
1183	Atpaf2	20	0.0749792092670849	0.197364332244129	20	0.719963975996058	-0.152072533330592
1184	Gid4	19	0.0116701286350385	0.254164649322685	19	NA	NA
1185	Rps6ka3	15	0.136706567595978	0.287712234725093	15	0.398714542312073	-0.254403112161837
1186	Eif1ax	13	0.0975501930111842	0.262955863202626	13	NA	NA
1187	Map7d2	14	0.317867859727032	0.109152344723202	14	NA	NA
1188	Bclaf3	16	0.169158489563237	-0.305389950187384	16	NA	NA
1189	Sh3kbp1	22	0.338834970320845	0.125589042203291	22	0.371549129692158	0.272985211310262
1190	Map3k15	19	0.00207167964347423	0.252344938585877	19	0.530183898931123	0.134566707580925
1191	Pdha1	12	0.871890229984647	-0.0509859689742634	12	NA	NA
1192	Phka2	17	0.277120985154652	0.205238933820135	17	0.730675614662095	-0.0869962812970086
1193	Ppef1	20	0.242760479792636	0.11894126145827	20	NA	NA
1194	Rs1	23	0.494294364617743	0.0850366126370991	23	NA	NA
1195	Cdkl5	15	0.307428505911222	0.148034268095977	15	NA	NA
1196	Scml2	12	0.011640139639373	-0.370269468443384	12	NA	NA
1197	Frmpd4	33	0.467807265520545	0.047815509502089	33	0.998967152690699	0.000137248909198935
1198	Msl3	12	0.245357202652571	0.150511024937289	12	0.945661723555421	0.022567777592005
1199	Arhgap6	20	0.614184682644064	-0.0552528085618563	20	NA	NA
1200	Amelx	6	NA	NA	6	NA	NA
1201	Hccs	9	NA	NA	9	NA	NA
1202	Rasgrp1	17	0.0606720967791517	-0.416474140494062	17	NA	NA
1203	Spred1	21	0.024061540064244	0.236582925169574	21	NA	NA
1204	Dhrs4	11	0.550731957472759	-0.648027363636722	11	NA	NA
1205	Carmil3	12	0.0902655437903398	1.13977715179032	12	NA	NA
1206	Cpne6	11	0.0693915318851892	0.402023648528924	11	0.768484579040608	-0.134068932525983
1207	Nrl	11	0.0879431236976182	0.441325475578607	11	0.618151758344362	-0.246735187818357
1208	Pck2	13	0.0392962848638706	0.670276421716108	13	0.412434586624528	-0.348667083954333
1209	Dcaf11	20	0.0299450038635627	0.368972737393682	20	0.401756546819905	-0.258092386173113
1210	Fitm1	23	0.0357058327016074	0.267664519322465	23	0.502924170057786	-0.173855578688914
1211	Psme1	25	0.00219389754569122	0.364151761213864	25	0.459005412690343	-0.1877426094863
1212	Emc9	26	0.0177434340617089	0.222761562220835	26	0.442955206412553	-0.192371213220174
1213	Psme2	27	0.0112100068631262	0.272477247894443	27	0.461671321814012	-0.189592062719212
1214	Rnf31	26	0.0117964831435844	0.258324508719596	26	0.466728258214571	-0.178523719062782
1215	Irf9	22	0.0257316192584813	0.327443959858493	22	0.24662200674611	-0.373372157344296
1216	Rec8	21	0.193251559335477	0.187010612308544	21	0.573943429552086	-0.213097951649648
1217	Ipo4	25	0.0110443924236067	0.24927030545279	25	NA	NA
1218	Tm9sf1	28	0.00195789213448592	0.345071407476028	28	NA	NA
1219	Tssk4	25	0.00605604844732413	0.365241347170485	25	NA	NA
1220	Mdp1	22	0.0487725904851891	0.174058796156926	22	NA	NA
1221	Nedd8	22	0.339454481450275	0.103399817930221	22	NA	NA
1222	Gmpr2	22	0.33920239782875	0.0985748605090392	22	NA	NA
1223	Tinf2	20	0.319433291254436	0.090831226701912	20	NA	NA
1224	Tgm1	20	0.0888825614932877	0.244752272094483	20	NA	NA
1225	Rabggta	17	0.300990247105033	0.117682403544249	17	NA	NA
1226	Dhrs1	12	0.985961756164212	0.00480209525548822	12	NA	NA
1227	Nop9	13	0.216652360954984	0.282714145902021	13	NA	NA
1228	Cideb	17	0.577750392414729	0.069835388400854	17	NA	NA
1229	Ltb4r2	19	0.517455005157867	0.0737850038735372	19	NA	NA
1230	Ltb4r1	20	0.497919855749827	0.0799474174740638	20	NA	NA
1231	Adcy4	20	0.499658687759027	0.0628153272229064	20	NA	NA
1232	Ripk3	20	0.299385718748621	0.102925197612422	20	NA	NA
1233	Nfatc4	22	0.431441313219906	0.0853370887135427	22	NA	NA
1234	Nynrin	18	0.520948869592191	0.0759904229646194	18	NA	NA
1235	Cbln3	22	0.736350633881286	-0.0492849143877258	22	NA	NA
1236	Khnyn	22	0.471586893668692	0.11117474994724	22	NA	NA
1237	Sdr39u1	20	0.464124361047702	0.137466453384574	20	NA	NA
1238	Cma1	13	0.768452021136977	0.0567959679128344	13	NA	NA
1239	Mcpt4	15	0.117968521197387	-0.316315932981671	15	NA	NA
1240	Ctsg	12	0.872434126731278	0.0263738002542666	12	NA	NA
1241	Mcpt8	14	0.887547619070149	-0.0244781303438795	14	NA	NA
1242	Gzmb	15	0.923442211466351	-0.00691462826446875	15	0.875441026493127	-0.0452694950186909
1243	Gzmd	15	0.351364258509902	0.0677046831752317	15	NA	NA
1244	Gzmn	13	0.330730927730415	0.0521893569428444	13	NA	NA
1245	Stxbp6	16	0.0614119458501051	-0.433447850691789	16	NA	NA
1246	Akap6	15	0.390721037498934	0.11735756773531	15	NA	NA
1247	Npas3	14	0.540753974370558	-0.0803577556000024	14	0.277245651262812	-0.276622957989755
1248	Egln3	18	0.0731701379178631	-0.407697105206657	18	0.195175913787436	0.347689318738691
1249	Sel1l	20	0.281781648181628	0.21209083766679	20	NA	NA
1250	Ston2	12	0.0312384880292889	0.278891898346909	12	NA	NA
1251	Gtf2a1	16	0.553398434362359	0.0676280089911264	16	NA	NA
1252	Tshr	12	0.140618015183211	0.490771653817063	12	NA	NA
1253	Dio2	0	NA	NA	0	NA	NA
1254	Nrxn3	20	0.207377922477394	-0.102088244927689	20	0.0032104267625083	0.791507384743492
1255	Bcl11b	7	NA	NA	7	NA	NA
1256	Setd3	26	0.523547761433389	0.0702440528880995	26	NA	NA
1257	Ccnk	12	0.0321767899240791	-0.73399537909583	12	NA	NA
1258	Ccdc85c	13	0.185298393361683	0.243859335152977	13	0.905469856192365	-0.0477445408912888
1259	Cyp46a1	12	0.0309936168972854	0.424325972936342	12	NA	NA
1260	Evl	24	0.523933465387368	0.064848433382219	24	0.706964153736563	0.0531371521214022
1261	Degs2	18	0.396210804156241	0.143807953454947	18	0.355383388595098	-0.246620874953733
1262	Slc25a29	16	0.718226793001652	0.066301675438771	16	NA	NA
1263	Slc25a47	19	0.94025752071865	-0.00998883456887711	19	NA	NA
1264	Wars	3	NA	NA	3	NA	NA
1265	Wdr25	13	0.263458374909544	-0.487405727045937	13	NA	NA
1266	Begain	11	0.0521378077146378	0.596073457844457	11	NA	NA
1267	Dlk1	15	0.00343114740420192	0.573345032136298	15	NA	NA
1268	Rtl1	21	0.70370416951058	0.0731488977672558	21	NA	NA
1269	Ice1	17	0.0753074302708423	0.455708499498355	17	NA	NA
1270	Med10	4	NA	NA	4	NA	NA
1271	Nsun2	17	0.204075325992353	0.285737470084413	17	0.741240700851041	-0.0843179169799679
1272	Srd5a1	17	0.335774217802611	0.18367647394995	17	0.771352685344259	-0.0726382876866252
1273	Polr3b	9	NA	NA	9	NA	NA
1274	Tcp11l2	15	0.920030624253496	0.0186360793466364	15	NA	NA
1275	Ckap4	21	0.299922342829186	0.122884085632568	21	NA	NA
1276	Nuak1	12	0.0596156898790112	0.392981080123878	12	NA	NA
1277	1500009L16Rik	12	0.880668911082268	-0.0214949283132513	12	0.365829239649737	0.191607506679793
1278	Appl2	23	0.152406525479697	0.222234525022395	23	0.375224759598907	-0.19196506012151
1279	Washc4	21	0.0299550353940577	0.212658793469436	21	NA	NA
1280	Aldh1l2	17	0.00896461771186401	0.366332781286211	17	NA	NA
1281	D10Wsu102e	17	0.255702790866114	0.211196444770965	17	NA	NA
1282	Slc41a2	17	0.646044575816689	0.058721341644521	17	NA	NA
1283	Chst11	11	0.494071995300536	0.112441359121361	11	0.188529761385101	0.555977559762818
1284	Fzd6	12	0.0462849424698284	0.186315753257312	12	0.787181195978374	-0.109993143710868
1285	Cthrc1	17	0.156785079616064	0.406207460583189	17	NA	NA
1286	Slc25a32	15	0.00547669703184727	0.384906151487121	15	0.39503791394545	-0.31282994000015
1287	Dcaf13	18	0.00774925608918885	0.409464503540657	18	0.515692441067189	-0.231682313984213
1288	Dcstamp	27	0.581462201629575	-0.0492651331344993	27	NA	NA
1289	Dpys	21	0.331461925966606	-0.202304946050739	21	0.860736882029971	-0.0488227220144397
1290	Foxn3	18	0.879111717170512	0.0282052905961827	18	NA	NA
1291	Efcab11	17	0.0750044951690591	-0.684207984205431	17	NA	NA
1292	Tdp1	11	0.982796944988302	-0.010737483044832	11	NA	NA
1293	Kcnk13	21	0.00515624904982266	0.46173038451662	21	NA	NA
1294	Psmc1	13	0.118934521579911	0.425360756681274	13	NA	NA
1295	Calm1	13	0.151829023126227	0.251145604633469	13	NA	NA
1296	Ttc7b	17	0.174766541749307	0.140057507918226	17	0.823659129154542	-0.0780878387753838
1297	Rps6ka5	18	0.24738368477999	0.144276674886459	18	NA	NA
1298	Gpr68	12	0.886226773293709	-0.0309853207697394	12	NA	NA
1299	Ppp4r3a	19	0.0252063527856795	0.284169050844343	19	NA	NA
1300	Tc2n	16	0.075619343497069	0.39267769978601	16	NA	NA
1301	Trip11	17	0.277921226929754	0.162640747545674	17	NA	NA
1302	Atxn3	22	0.473091253340978	0.088568372796752	22	0.931671904710591	-0.0310429654606756
1303	Ndufb1-ps	21	0.303542862990679	0.129207987481716	21	NA	NA
1304	Cpsf2	24	0.425382649172782	0.0999489351647002	24	0.986403420942708	0.00537649223411179
1305	Slc24a4	13	0.953906234827188	-0.0168217375334606	13	NA	NA
1306	Rin3	25	0.273730757300901	0.135120590911014	25	0.995586196992423	0.00184064520011923
1307	Lgmn	16	0.41113829377462	-0.104418450801056	16	0.732546356348967	0.0733518993306228
1308	Golga5	24	0.945054755381891	0.00835729458759348	24	0.455009766215494	0.12484257649282
1309	Chga	25	0.923975945632405	0.00984286586623115	25	0.584072749866459	-0.203976240775933
1310	Itpk1	25	0.438826921745415	-0.105805451187851	25	NA	NA
1311	Moap1	16	0.848618962247731	0.0170774637714169	16	NA	NA
1312	Tmem251	20	0.433962057330982	0.0658052549523951	20	NA	NA
1313	Gm20604	14	0.810553985055985	0.0204707525450294	14	NA	NA
1314	Gon7	17	0.79825922645091	0.0186837634193525	17	NA	NA
1315	Ubr7	19	0.592030853798445	0.0404373117830063	19	NA	NA
1316	Btbd7	17	0.165436324415492	0.15549411847807	17	NA	NA
1317	Unc79	17	0.65710465814828	0.107757653369789	17	NA	NA
1318	Nkain2	6	NA	NA	6	NA	NA
1319	Rnf217	11	0.0466854242216923	0.343220293498423	11	0.967002856358162	-0.0158351269839797
1320	Tpd52l1	14	0.0202621137837601	0.774753719573798	14	0.854243072916192	0.072601262001264
1321	Hddc2	13	0.349402978297629	-0.156327816435598	13	0.611570939648661	0.110451387900002
1322	Hey2	19	0.83280963660001	0.0275633387748005	19	NA	NA
1323	Ncoa7	14	0.58790147895058	0.0739999351360664	14	NA	NA
1324	Hint3	9	NA	NA	9	NA	NA
1325	Trmt11	10	0.0184919981800984	0.762122687935417	10	NA	NA
1326	Cenpw	12	0.550988043221306	-0.198809861698994	12	NA	NA
1327	Ripk2	6	NA	NA	6	NA	NA
1328	Osgin2	37	0.317793262062163	0.138972484535479	37	NA	NA
1329	Decr1	13	0.142398368494414	0.719701143483865	13	NA	NA
1330	Calb1	3	NA	NA	3	NA	NA
1331	Tmem64	14	0.192330764185591	0.181136917376574	14	0.189229442356131	0.453602641025563
1332	Necab1	8	NA	NA	8	NA	NA
1333	Pip4p2	15	0.0199844371585086	0.367451698683532	15	NA	NA
1334	Otud6b	14	0.444740092197488	-0.138582834020976	14	0.692519574621664	-0.169766819354595
1335	Slc26a7	10	0.173427384414461	-0.34089604908474	10	NA	NA
1336	Ndfip2	17	0.989532582150287	-0.00257215260939453	17	NA	NA
1337	Rbm26	16	0.164233126836702	0.175953021938701	16	NA	NA
1338	Rnf219	10	0.720987711909104	0.192840767811155	10	0.933332221908533	-0.0370776700419026
1339	Nrxn1	18	0.674389144416979	0.0523904794067534	18	NA	NA
1340	Trem1	8	NA	NA	8	NA	NA
1341	Treml2	11	0.985900917572438	-0.00372326785175833	11	NA	NA
1342	Trem2	17	0.545013362275004	0.0752960281284697	17	NA	NA
1343	Treml1	17	0.0864515343102829	0.37907698323608	17	NA	NA
1344	Nfya	18	0.286766601988214	-0.191126655650902	18	0.0608727671940069	0.516737034181889
1345	Oard1	17	0.343665308991012	-0.205925325035423	17	0.0645107272914575	0.492992521195728
1346	Apobec2	21	0.0613843369361808	-0.358618767427564	21	0.0595342199835504	0.482154581810781
1347	Tspo2	15	0.057958565384008	-0.454574297256423	15	0.0694118562604374	0.507063624849224
1348	Unc5cl	19	0.0143986544935168	-0.35214646180577	19	0.00690938628035503	0.536361146081651
1349	Lrfn2	9	NA	NA	9	NA	NA
1350	Lrch1	11	0.0618175150916738	0.569753348562837	11	NA	NA
1351	Lcp1	13	0.005244816393539	0.511923272546816	13	NA	NA
1352	Cpb2	8	NA	NA	8	NA	NA
1353	Zc3h13	11	0.136580892443888	-0.41929539922164	11	NA	NA
1354	Siah3	18	0.59735864128677	-0.161813701522006	18	NA	NA
1355	Cby2	16	0.651725140714303	-0.0685438994977489	16	0.62724469572286	-0.122657397708069
1356	Erich6b	11	0.0232547698409894	0.670319474525745	11	NA	NA
1357	Cog3	19	0.952250570331049	-0.00555474818880646	19	0.696204588318275	-0.116273997023489
1358	Slc25a30	18	0.545432461406831	-0.0635515815347798	18	NA	NA
1359	Tpt1	15	0.219489535318483	0.0872741957900047	15	NA	NA
1360	Gtf2f2	24	0.093950721898451	-0.187918277266838	24	0.824347046857147	-0.0688215278829573
1361	Kctd4	15	0.158876514915212	0.305846080558748	15	0.697883698175405	-0.125784129272102
1362	Gpalpp1	21	0.768326005368373	0.0491834976936423	21	NA	NA
1363	Nufip1	21	0.621693756649222	-0.0722491487686783	21	NA	NA
1364	Psap	18	0.259501705272809	0.172006168412709	18	0.913129716158589	0.0299538430690165
1365	Vsir	12	0.102923095504306	0.519627318668611	12	NA	NA
1366	Gm17455	14	0.483289780112159	0.1052091945379	14	0.743227372321911	-0.124541543160167
1367	Slc29a3	17	0.515286797663711	0.130149123630978	17	0.279197776674256	-0.341444256024338
1368	Unc5b	14	0.0396489910395522	0.443566824577059	14	NA	NA
1369	Pcbd1	24	0.246587670351648	0.0951628481642874	24	NA	NA
1370	Sgpl1	14	0.00524716580807554	0.275775523660608	14	NA	NA
1371	Tbata	16	0.0107848084325375	0.282970849232152	16	0.0432752476986161	-0.505330216005992
1372	Adamts14	10	0.388994320977023	0.118702895663859	10	0.615158457071924	-0.246181843280444
1373	Prf1	14	0.298907426106865	0.390349695867925	14	NA	NA
1374	Pald1	19	0.00501604354457533	0.319539446308211	19	0.534204902821813	-0.10696834855196
1375	Nodal	17	0.00817645288391445	0.456936462318303	17	NA	NA
1376	Eif4ebp2	15	0.535779716772353	0.0866759949722498	15	NA	NA
1377	Lrrc20	21	0.167445862164068	-0.147606266521396	21	NA	NA
1378	Npffr1	19	0.157247983336447	0.165641964181781	19	0.651293903624031	-0.19866553699727
1379	Ppa1	20	0.224334175191134	0.105543634324591	20	0.447605556209181	-0.338974952659377
1380	Sar1a	20	0.703785579200905	0.0643031753855355	20	NA	NA
1381	Tysnd1	21	0.0395366965702442	0.28564177455099	21	NA	NA
1382	Aifm2	19	0.039096834145098	0.236264109417221	19	NA	NA
1383	Macroh2a2	19	0.106948907982247	0.222524343391764	19	NA	NA
1384	H2az1	13	0.234556864709043	0.237486209659847	13	NA	NA
1385	Lamtor3	20	0.0107105268926614	0.636537238030693	20	NA	NA
1386	Dapp1	13	0.777244657351643	0.0767669517559972	13	0.0213777449024505	0.746108177104677
1387	1110002E22Rik	10	0.0697039066185262	0.557849257520888	10	NA	NA
1388	Trmt10a	11	0.672889658972736	0.249036832179753	11	NA	NA
1389	Csnk1a1	17	0.951891200028403	-0.00559537418095351	17	0.0331846009531144	0.688154714132456
1390	Gria3	15	0.906019460872387	0.0359775055649158	15	NA	NA
1391	Xiap	11	0.975355151497901	-0.00956722385730834	11	NA	NA
1392	Stag2	14	0.610751574583853	0.121004590820569	14	NA	NA
1393	Ocrl	15	0.000591231611118611	0.518353561722728	15	NA	NA
1394	Apln	13	0.0190308574451996	0.839731562440413	13	NA	NA
1395	Xpnpep2	14	0.938817904283863	0.0245176297170761	14	0.815648089557755	-0.0914311269312367
1396	Sash3	11	0.280326491757311	0.415294750018483	11	0.702912553333118	-0.192409755156817
1397	Zdhhc9	24	0.77553499163586	0.0232013901772479	24	0.611111185608369	-0.0596240740045993
1398	Bcorl1	17	0.0695420267490905	0.347779771229168	17	NA	NA
1399	Elf4	24	0.350790101900212	0.0991757538594937	24	0.934842187517951	-0.0358714818500804
1400	Aifm1	21	0.185849969363883	0.1043675076022	21	0.534947609747017	-0.246757507747237
1401	Rab33a	19	0.153281655136874	0.130096747959298	19	NA	NA
1402	Zfp280d	23	0.238696331937793	0.0875474242969604	23	0.248855853387715	-0.201395342900857
1403	Zfp280c	20	0.2629443843217	0.131547643397192	20	NA	NA
1404	Slc25a14	21	0.367722101002248	-0.0954639167623009	21	NA	NA
1405	Gpr119	17	0.555744249897027	-0.101647311233266	17	NA	NA
1406	Rbmx2	8	NA	NA	8	NA	NA
1407	Enox2	21	0.27391289989804	-0.153146567326088	21	0.345650992284368	-0.350288394546996
1408	Marchf1	26	0.917231782904193	0.00930252988748068	26	0.422203818198947	-0.211585438848721
1409	Tma16	17	0.81589918371781	0.0686643058744754	17	NA	NA
1410	Tktl2	10	0.517663994508782	0.110354529746066	10	NA	NA
1411	Diras1	15	0.125844874811431	0.342916313418013	15	NA	NA
1412	Slc39a3	17	0.0611771859644785	0.366394115344092	17	NA	NA
1413	Sgta	16	0.608628795388098	0.0377686635568877	16	0.770575331636744	-0.105261875770741
1414	Thop1	13	0.692828136734513	0.0243844663489545	13	0.113551148948096	-0.220250089856504
1415	Zfp101	27	0.421838869216196	0.0561137573555804	27	0.827771391900822	-0.0475249513500093
1416	BC025920	17	0.65575159326878	0.0355979990401471	17	0.188709443767209	-0.18235546189686
1417	Gna11	10	0.170971711191845	0.342775873772217	10	NA	NA
1418	Gna15	11	0.991582175655708	0.00358152686026312	11	NA	NA
1419	S1pr4	12	0.394015981150437	0.216703759379148	12	NA	NA
1420	Ncln	10	0.745917821362405	-0.0752824739134179	10	NA	NA
1421	Gm48552	9	NA	NA	9	NA	NA
1422	Dohh	8	NA	NA	8	NA	NA
1423	Fzr1	13	0.0103638497210706	0.381549680152557	13	NA	NA
1424	4930404N11Rik	11	0.0185697109303201	0.377001811834301	11	NA	NA
1425	Hmg20b	10	NA	NA	10	NA	NA
1426	Cactin	11	0.317520025475054	-0.523494775871226	11	NA	NA
1427	Pip5k1c	11	0.442507722129132	-0.175914077896344	11	NA	NA
1428	Apba3	11	0.0270747943940322	-0.455255035690503	11	NA	NA
1429	Mrpl54	11	0.0232130807920546	-0.274183680107724	11	NA	NA
1430	Matk	11	0.463653409807377	-0.127055152965969	11	NA	NA
1431	Dapk3	11	0.119495285185551	0.216926312446116	11	NA	NA
1432	Eef2	13	0.00125432179642861	0.308563910459732	13	NA	NA
1433	Pias4	11	0.0033864984535122	0.381766775859296	11	0.119489397939312	-0.622422923337753
1434	Map2k2	16	0.185675151481739	0.0716773823880052	16	0.355974741091583	-0.213448875375788
1435	Ankrd24	10	0.70214241449928	0.181278544428217	10	NA	NA
1436	Ebi3	10	0.076953517735249	0.429752609092053	10	NA	NA
1437	Yju2	10	0.0817758217879311	0.416720977420963	10	NA	NA
1438	Shd	10	0.269965402269254	0.3010041815186	10	NA	NA
1439	Sh3gl1	29	0.00103083199288805	0.264816674366786	29	0.82479080772172	-0.068881686829564
1440	Chaf1a	26	0.00156693508634117	0.278192531481006	26	NA	NA
1441	Ubxn6	29	0.0256965008489045	0.222843907723883	29	NA	NA
1442	Hdgfl2	26	0.00805739908415974	0.237305722318059	26	NA	NA
1443	Plin4	12	0.593032873878978	0.0899220962046447	12	0.256432575972321	-0.545338212981612
1444	Plin5	17	0.383314351876044	0.0769028263178983	17	NA	NA
1445	Lrg1	20	0.0670775221775427	0.213623095466001	20	0.0127460345233575	-0.616605504436584
1446	Tnfaip8l1	20	0.0147852519608865	0.353081765524034	20	0.0988811656347111	-0.307730515642557
1447	Mydgf	17	6.66029975230978e-05	0.443256712667473	17	0.0881029124999786	-0.406010175393598
1448	Dpp9	13	0.0442350372664725	0.306300783827862	13	0.426348332336947	-0.272780383642884
1449	Tmem205	20	0.0261912529454824	0.253255493958531	20	0.746975463611062	-0.122540533576908
1450	Plppr2	21	0.0319247498101328	0.129746109579957	21	0.821599943998318	-0.0764102945474356
1451	Epor	20	0.0281341679942276	0.175631150884715	20	NA	NA
1452	Ccdc151	12	0.520737595845382	0.129124688998482	12	NA	NA
1453	Elavl3	14	0.0319871743539628	0.324936138483076	14	0.66653793818705	0.138574363150672
1454	Zfp653	16	0.0271825759566537	0.231657267186612	16	0.752847017734976	-0.0936847548649214
1455	Ecsit	20	0.848894402166864	-0.0193095756990576	20	0.635196133021402	0.135375315244371
1456	Cnn1	14	0.181207014551182	0.217158492861242	14	NA	NA
1457	Elof1	7	NA	NA	7	NA	NA
1458	Acp5	15	0.0421011222708872	0.268324339920324	15	0.275638442301217	-0.310448778677773
1459	AU041133	22	0.091356382719615	0.0869734203484502	22	0.959135066108244	-0.0202350370659655
1460	Zfp872	18	0.313379409944566	0.0609627152829183	18	0.731302859211815	0.0771898056766004
1461	5430403G16Rik	25	0.843095749689194	0.0104352011027826	25	0.861993791411548	0.0189862084677277
1462	Zfp968-ps	30	0.297320557351124	0.0330830053967502	30	0.601819077407575	0.0499916998242183
1463	Gm14440	32	0.21420560868853	0.0332602349904778	32	0.577998595017168	0.0477534512325283
1464	Gm14327	31	0.0884079550974672	0.0468118874869165	31	0.769559367075737	0.018742781076278
1465	2210418O10Rik	26	0.39043107732289	0.0300220609884568	26	0.494637710988363	0.0589739268677493
1466	Gm14296	22	0.372120955823811	0.0429121938214235	22	0.00494971049368288	0.753087863032499
1467	Gm14288	28	0.117267808681229	0.0641456306136246	28	0.936015166847313	-0.0102185966586074
1468	Gm14410	25	0.174505612228364	0.06211381789204	25	0.638031457848858	0.0584734053430044
1469	Gm14322	31	0.35757747965778	0.0424175337439988	31	0.768264245797145	0.0224021994943084
1470	Zfp931	32	0.586983053788467	0.0176382512035566	32	0.629229325562613	-0.0595124803191169
1471	Gm14434	21	0.056113858787669	0.108702969715734	21	0.441532315882729	0.158939086375559
1472	Gm4724	19	0.0591383299374682	0.126667669579031	19	NA	NA
1473	Gm14406	31	0.969932927654709	-0.00132989083143253	31	0.716059679475388	-0.048389834583988
1474	Zfp965	29	0.0202906033721071	0.0746151365613491	29	0.10942206790895	0.135417703474784
1475	Zfp967	23	0.0147925814067217	0.155970567205849	23	0.78212541021428	0.0313807906782122
1476	Zfp969	22	0.129503863759703	0.0877554547050325	22	0.853597961266628	0.0227173405873977
1477	Zfp971	22	0.43438663041937	0.0297557240110883	22	0.845464259393277	0.0147184249339992
1478	Gm10324	23	0.543477442567426	0.0332441221705124	23	0.942590039637229	-0.00495279792143178
1479	Gm14403	25	0.163424484669441	0.0571369611723771	25	0.5522880619334	0.0713927220051582
1480	Gm14419	18	0.0311603188031961	0.158004705146381	18	0.843978749892476	0.0411840751708218
1481	Gm14444	30	0.0782604765580914	0.07861062076127	30	0.849579144801582	0.0175711466697932
1482	Gm6871	21	0.0632998912053162	0.0907038256137736	21	0.602369906345547	0.0685701201250052
1483	Gm45871	18	0.673171938688238	0.0205519984997644	18	0.96013524644374	-0.00413770102383948
1484	Zfp825	22	0.129250765488142	0.0644377391579505	22	0.672801270257861	0.0234854725128204
1485	Platr25	30	0.367573076934595	0.0331645252787117	30	0.748639370857619	0.0305866648007961
1486	Gm4924	20	0.454252405269415	0.0395656061419486	20	0.860773737458414	0.027020591642903
1487	Zfp788	5	NA	NA	5	NA	NA
1488	2410141K09Rik	27	0.32052656398785	0.05069186597395	27	0.842799360920359	-0.0122610728226245
1489	Zfp977	26	0.344881743146539	0.0423663788939407	26	0.75052848305802	0.020860284815364
1490	Gm14308	23	0.102044668423139	0.0866947476332812	23	0.431007628075139	0.162690488646119
1491	Gm2004	23	0.0489863147273707	0.108334084528236	23	0.534121479149342	-0.170517223277679
1492	B230307C23Rik	27	0.290275798964029	0.0300986240365685	27	0.588092484449757	0.0271934551517669
1493	Gm14408	25	0.509743875961351	0.0317101540440804	25	NA	NA
1494	Zfp973	21	0.13712731186462	0.0780195963891336	21	0.442921970182445	0.161560175610506
1495	A630089N07Rik	31	0.0271776642767632	0.0701327306154367	31	0.877973424751555	0.00794276460394747
1496	Zfp951	21	0.0689772996622663	0.0767586392456031	21	0.507143911699016	0.0836599821740548
1497	Gm4631	22	0.184822413442812	0.0681290412742475	22	0.90156964719539	0.00824796767339557
1498	Gm11007	27	0.0489029351259688	0.103974234685507	27	0.371003474857867	0.0598862059323592
1499	Gm14305	18	0.13540587375315	0.0998679189572475	18	NA	NA
1500	Gm11009	20	0.16485864772587	0.0622355266034401	20	0.489173078538129	0.080643567159545
1501	Zfp968	23	0.0133148879168153	0.0985379421560789	23	0.28264951934174	0.0839034366552612
1502	Gm10770	22	0.0422118770055095	0.0767190686785071	22	0.686341635308748	0.0645598795118799
1503	D130040H23Rik	21	0.236772014947298	0.0565057273740306	21	0.682396819647421	0.0280312140435077
1504	Gm14409	19	0.836849779722191	-0.0148113491800693	19	0.810227892689441	0.0131862445353137
1505	Dhps	20	0.126283467995337	0.195331235462465	20	NA	NA
1506	Gm5741	21	0.0116766962016606	0.296177135610813	21	0.112546786119971	-0.570596715884607
1507	Fbxw9	21	0.00511423431121612	0.320449196314661	21	0.112546786119971	-0.570596715884607
1508	Tnpo2	20	0.133774222386892	0.167151408035885	20	NA	NA
1509	Trir	19	0.13061064882363	0.221889190622637	19	NA	NA
1510	Asna1	18	0.190773029311641	0.142288274747487	18	NA	NA
1511	Best2	17	0.0317432105148147	0.297950970637131	17	NA	NA
1512	Hook2	20	0.0319769108474398	0.262714433682627	20	NA	NA
1513	Junb	17	0.0549110718794176	0.198274459359759	17	NA	NA
1514	Prdx2	18	0.258778413476092	0.104984852287186	18	NA	NA
1515	Gm49661	17	0.0748223474497431	0.170629355534272	17	NA	NA
1516	Rtbdn	14	0.0398092296082757	0.221030106851129	14	0.933467786561468	-0.044984329891495
1517	Mast1	14	0.0134439875742844	0.312426034731909	14	0.950053236228686	-0.0344155871515067
1518	Dnase2a	11	0.0384423804019586	0.425569077055961	11	NA	NA
1519	Klf1	13	0.0910824439586261	0.450378238231763	13	NA	NA
1520	Gcdh	16	0.026037135477048	0.280523005858467	16	NA	NA
1521	Syce2	15	0.266354837663811	-0.212880255177255	15	NA	NA
1522	Farsa	16	0.227201916741076	0.138940929507078	16	NA	NA
1523	Calr	17	0.181424105322689	0.135862351424749	17	NA	NA
1524	Rad23a	19	0.227200537839351	0.135099960309986	19	NA	NA
1525	Gadd45gip1	12	0.263276307192417	0.148898545982447	12	NA	NA
1526	Dand5	15	0.256275372059946	0.164712599444726	15	NA	NA
1527	Nfix	21	0.0126750391915757	0.279391364455089	21	0.364101731890469	-0.297413874574248
1528	G430095P16Rik	3	NA	NA	3	NA	NA
1529	Lyl1	13	0.0381286256241328	0.213703933405805	13	0.518218030590289	-0.126344793592779
1530	Trmt1	15	0.0651270562991091	0.183780703515523	15	0.60733988458314	-0.101795347134943
1531	Nacc1	18	0.0404735210660645	0.170536404538521	18	0.123622882359865	-0.278064388646547
1532	Ier2	16	0.0620049837583403	0.163272551642425	16	0.155808241291347	-0.306001113235501
1533	Ramp1	20	0.0106511265777102	0.314663932241086	20	NA	NA
1534	Rbm44	21	0.0197976599207786	0.372781408627761	21	NA	NA
1535	Lrrfip1	17	0.266027477884581	0.20809717696528	17	0.313859101024915	-0.272094101158699
1536	Prlh	9	NA	NA	9	NA	NA
1537	Col6a3	8	NA	NA	8	NA	NA
1538	Cops8	16	0.311446026417839	0.148654591808132	16	0.303408327244169	-0.218117676994234
1539	Ackr3	27	0.0057246700520533	0.370391375833394	27	0.0631644569135119	-0.533484212010063
1540	Iqca	10	0.095415924458649	0.41759827610252	10	NA	NA
1541	Gbx2	13	0.0132536501590868	0.423887602924322	13	NA	NA
1542	Agap1	21	0.797859012740394	0.0284845443183596	21	0.606424992698644	-0.16022588145142
1543	Grk5	6	NA	NA	6	NA	NA
1544	Prdx3	11	0.00833824265137961	0.435817190206933	11	0.0870268568804537	-0.548353945632469
1545	Sfxn4	10	0.0189860878752772	0.360875831427644	10	NA	NA
1546	Eif3a	20	0.718771134627187	-0.0372123512365565	20	NA	NA
1547	Nanos1	18	0.0448400720467693	0.311763116106325	18	NA	NA
1548	Cacul1	9	NA	NA	9	NA	NA
1549	Prlhr	18	0.270555619205787	0.245000233019896	18	NA	NA
1550	Fam204a	22	0.639916514437713	0.0613212365992909	22	NA	NA
1551	Rab11fip2	18	0.484256216586515	0.0555040458901727	18	0.0699604105676679	-0.238280785272219
1552	Emx2	11	0.890799894133889	-0.0333839151920737	11	NA	NA
1553	Pdzd8	13	0.0197814753285683	0.330465469319953	13	NA	NA
1554	Slc18a2	9	NA	NA	9	NA	NA
1555	Kcnk18	12	0.60784341106766	0.324026098579142	12	NA	NA
1556	Vax1	8	NA	NA	8	NA	NA
1557	Shtn1	13	0.690893051869427	0.0533883598983855	13	0.576910171521392	-0.14698471530386
1558	Eno4	9	NA	NA	9	NA	NA
1559	Hspa12a	9	NA	NA	9	NA	NA
1560	Urb2	20	0.178511586784147	0.169645537620029	20	0.57670813038341	-0.136845026382506
1561	Taf5l	22	0.125003152143273	0.123033212042237	22	0.53755940405554	-0.125040439373083
1562	Abcb10	19	0.0595576913074056	0.151617354311512	19	0.669015109374598	-0.126536226831182
1563	Nup133	15	0.00030372449239383	0.412997020351767	15	NA	NA
1564	Acta1	17	0.111798061442519	0.307816325992274	17	0.209525862855689	-0.228726232316583
1565	Rab4a	23	0.34086000823596	0.0938013672089678	23	NA	NA
1566	Cdc42bpa	16	0.234641475512476	0.210150685020159	16	NA	NA
1567	Coq8a	17	0.281093400438888	0.207984062692156	17	NA	NA
1568	Psen2	11	0.0936293898118625	0.400926298693511	11	0.539615482813229	-0.251873245408085
1569	Itpkb	14	0.00509807611193789	0.759958938391955	14	0.0572693114276403	-0.6766572138411
1570	Stum	19	0.551885447485147	0.0563881950380358	19	0.587006016073716	-0.0915160338726957
1571	Parp1	19	0.513773256415279	0.0831896600779137	19	NA	NA
1572	Lin9	20	0.768579292245854	0.0267588947884176	20	NA	NA
1573	Dusp10	14	0.678592124170265	0.127127214448269	14	NA	NA
1574	Hlx	14	0.86561390978904	0.0241622628160671	14	NA	NA
1575	Mtarc2	18	0.0389627345042141	-0.23723105586028	18	NA	NA
1576	C130074G19Rik	20	0.0822150191177922	-0.214053880221763	20	NA	NA
1577	Bpnt1	19	0.2492602858872	0.10234707779028	19	0.838100220524257	-0.0308708047159
1578	Nr5a2	22	0.0400744061409871	0.255471113237361	22	0.175908184494756	0.268393324132365
1579	Zfp281	13	0.48756144306172	0.10097948506402	13	0.790427337101955	-0.142736727295608
1580	Kif14	23	0.387824385616603	0.0509339036096816	23	0.0429189628095348	-0.470808269378637
1581	Ddx59	26	0.081707561966766	0.136551767217073	26	0.153634422483108	-0.266929558189294
1582	Camsap2	15	0.0429507856396504	-0.440206584046591	15	NA	NA
1583	Plxna2	18	0.61153716076821	0.152808691757293	18	NA	NA
1584	Camk1g	18	0.473366350652694	0.163612533957823	18	0.413002744099038	-0.160250024664622
1585	Lamb3	11	0.654104374938725	-0.279174925428965	11	NA	NA
1586	G0s2	8	NA	NA	8	NA	NA
1587	Hsd11b1	11	0.663918532858833	-0.311948364619858	11	NA	NA
1588	Traf3ip3	12	0.921630770866264	-0.00996412104341659	12	0.653452942284652	-0.0489677137139065
1589	A130010J15Rik	13	0.0114021480041449	0.349373082731506	13	0.210197311072576	-0.306729350437986
1590	Irf6	14	0.0336312296211834	0.291000103070431	14	0.720476046229263	-0.12012212472404
1591	Utp25	11	0.0642689401081081	0.384648521900109	11	NA	NA
1592	Syt14	25	0.0942685737955491	0.211008734557748	25	0.511317689759927	0.107342923126078
1593	Sertad4	17	0.0222179864421391	0.38918831073101	17	0.598951428377051	-0.255344860962363
1594	Rcor3	9	NA	NA	9	NA	NA
1595	Mrps9	16	0.161032081200742	-0.35171761648238	16	NA	NA
1596	Gpr45	25	0.775237704326006	0.041875906433419	25	NA	NA
1597	Tgfbrap1	22	0.877125870014438	-0.0186109656794401	22	NA	NA
1598	AI597479	23	0.515704087105343	0.0905538388892903	23	NA	NA
1599	Fhl2	10	0.777005624007898	0.132514195377272	10	NA	NA
1600	Sparc	20	0.124339008964668	0.223931857060059	20	NA	NA
1601	Fat2	12	0.682963658360904	0.148362050061697	12	NA	NA
1602	Slc36a1	8	NA	NA	8	NA	NA
1603	Slc36a2	17	0.266706469226326	-0.244125741420566	17	0.619769973478634	0.173258114511172
1604	Gm2a	15	0.105292515575568	0.178749315296502	15	0.474779888220281	0.13243375659636
1605	Ccdc69	19	0.047336472602794	0.121258213868451	19	0.218243056632871	-0.124151495598927
1606	Anxa6	19	0.0843794245526302	0.145703797035118	19	0.51915899021822	-0.103334947814737
1607	Tnip1	22	0.531257875736582	0.0920498929146739	22	0.0700846036746638	0.357913597346838
1608	Gpx3	21	0.731030501176769	0.0299000911188259	21	0.340453948778449	0.204764201647533
1609	Smim3	15	0.0205116339733594	0.416849377991341	15	NA	NA
1610	Dctn4	16	0.0272427999633286	-0.201251077934326	16	NA	NA
1611	Rbm22	17	0.223728125893478	-0.159581260839607	17	NA	NA
1612	Myoz3	27	0.126291417486563	-0.232007429343408	27	NA	NA
1613	Synpo	25	0.0327542672444073	0.3962659015671	25	NA	NA
1614	Ndst1	17	0.00600976728286849	0.414203736937905	17	NA	NA
1615	Rps14	20	0.141337656006634	0.103453111760943	20	0.601517379324298	-0.120802826140348
1616	Cd74	21	0.0950793225348175	0.113432165850511	21	0.736345246849886	-0.088556023080043
1617	Tcof1	15	0.059650911823247	0.206806672273981	15	NA	NA
1618	Arsi	11	0.48498449531662	0.108499287445767	11	NA	NA
1619	Camk2a	7	NA	NA	7	NA	NA
1620	Slc6a7	10	0.292551171623711	-0.279821332562089	10	NA	NA
1621	Cdx1	7	NA	NA	7	NA	NA
1622	Pdgfrb	10	0.678341249224514	-0.196169725216969	10	NA	NA
1623	Hmgxb3	17	0.216394672271913	-0.165411681423251	17	NA	NA
1624	Slc26a2	18	0.534600142712081	-0.0861899928133282	18	NA	NA
1625	Ppargc1b	12	0.219553977593336	-0.846376577711868	12	NA	NA
1626	Ppp2r2b	24	0.939063782270538	0.00829232879324088	24	NA	NA
1627	Gpr151	12	0.305498963073879	0.35196758933189	12	NA	NA
1628	Tcerg1	17	0.111013866230087	0.401664987531377	17	0.0263273670964672	-0.555814894949181
1629	Pou4f3	19	0.199235799827892	0.124263050460927	19	0.487457862598447	0.156140021091238
1630	Rbm27	16	0.0344890643655125	0.283043024521595	16	0.0193592590712612	0.72420940625841
1631	Plac8l1	18	0.339676540743199	0.114453621869522	18	NA	NA
1632	Grxcr2	8	NA	NA	8	NA	NA
1633	Prelid2	10	0.543486702935566	0.177734931226385	10	NA	NA
1634	Fam13b	11	0.284255181456604	0.145955193054468	11	NA	NA
1635	Pkd2l2	12	0.65624548577116	0.0813447916145482	12	0.971688747209161	-0.0108871726129975
1636	Hnrnpa0	8	NA	NA	8	NA	NA
1637	Klhl3	19	0.134339686880785	0.163066920609029	19	0.142760925815638	-0.219028980236159
1638	Spock1	20	0.927788271395689	-0.0131334104958593	20	NA	NA
1639	Trpc7	16	0.148542275067135	0.22055510808436	16	0.0963782219899477	-0.764173473764947
1640	Gm45623	14	0.552848148510816	-0.092291120578792	14	NA	NA
1641	Smad5	8	NA	NA	8	NA	NA
1642	Tgfbi	16	NA	NA	16	NA	NA
1643	Ebf2	13	0.884281435573512	-0.0420670375862612	13	NA	NA
1644	Cdca2	17	0.00275216634596366	0.482490493435233	17	0.796809943104435	0.0753955161685282
1645	Kctd9	21	0.0175362194991224	0.30778208672285	21	0.282548912609475	0.216324778062664
1646	Gnrh1	18	0.552787021990903	0.0784500937617788	18	0.341402496195943	0.234154355326986
1647	Nefl	22	0.532659237750997	0.118099855622965	22	0.104962624697437	-0.523019974339788
1648	Nefm	18	0.204993178687803	-0.204712312208452	18	NA	NA
1649	Adam7	9	NA	NA	9	NA	NA
1650	Adam28	18	0.49753222273516	-0.0647387731437972	18	NA	NA
1651	Gm16867	19	0.608570635131124	0.0560342394338302	19	0.643900591300304	-0.143179951999225
1652	Entpd4	17	0.0126521877850368	0.394186776799141	17	0.225902499827224	-0.392272414447451
1653	Entpd4b	18	0.0106341997319112	0.400030242856057	18	0.207801719720157	-0.403171350424383
1654	Loxl2	14	0.0280079232258311	-0.506924004350245	14	0.439878085577896	-0.194592410526567
1655	R3hcc1	19	0.371182986903451	0.19678324708308	19	0.426537135652198	-0.261037719579585
1656	Chmp7	18	0.714177433152364	-0.0620927274345979	18	0.99520590111553	-0.000869088538702515
1657	Rhobtb2	20	0.797018093782884	0.0361816470584406	20	0.701712089633494	0.119401987687238
1658	Pebp4	20	0.6884907490337	-0.0355412767490449	20	0.806575782964938	-0.103046191731692
1659	Egr3	13	0.0267496746107226	0.338588364565492	13	NA	NA
1660	Bin3	30	0.258874640719099	0.153712687207506	30	NA	NA
1661	Ccar2	32	0.065792633076648	0.200819636550765	32	NA	NA
1662	9930012K11Rik	28	0.0294443898172974	0.300242536679315	28	NA	NA
1663	Pdlim2	31	0.0109579673668746	0.31756649611346	31	NA	NA
1664	Sorbs3	25	0.417410388201806	0.122641908849095	25	NA	NA
1665	Ppp3cc	21	0.450080010787049	0.131085258552743	21	0.620225868972997	-0.140796809512176
1666	Piwil2	24	0.983270716425053	-0.0023759236432705	24	NA	NA
1667	Polr3d	25	0.428838878326947	0.0957443658038133	25	NA	NA
1668	Phyhip	20	0.0208926044870515	0.355722052201886	20	NA	NA
1669	Bmp1	13	0.210351655116482	0.568673330461101	13	NA	NA
1670	Sftpc	13	0.2326795764682	0.547757045767225	13	NA	NA
1671	Lgi3	8	NA	NA	8	NA	NA
1672	Reep4	11	0.00511852242958082	0.668107986263536	11	NA	NA
1673	Hr	10	0.00501834479104636	0.536868128956208	10	NA	NA
1674	Nudt18	17	0.00314565204765752	0.469490371948867	17	NA	NA
1675	Fam160b2	18	0.972372721571498	-0.00550903131111281	18	NA	NA
1676	Dmtn	18	0.806573608811652	-0.0393688014514156	18	NA	NA
1677	Fgf17	24	0.964510898690691	0.00418491290933218	24	NA	NA
1678	Npm2	24	0.12547869804801	0.13528482019398	24	NA	NA
1679	Xpo7	25	0.0081093497847956	0.195127229212927	25	NA	NA
1680	Dok2	15	0.246037291870471	0.204038262574751	15	0.961751424950703	-0.0180720598951072
1681	Gfra2	16	0.719358829916172	-0.144510279693925	16	0.98150609860883	-0.0112401899253128
1682	Lzts1	15	0.169829940534666	0.167924192279903	15	0.259386157739322	-0.528911512577162
1683	Atp6v1b2	18	0.0215084601818574	0.314157947284919	18	0.0596847052459834	-0.608769226511132
1684	Slc18a1	18	0.0316853380755786	0.39507966518834	18	0.996614458753538	0.00142210791344117
1685	Csgalnact1	11	0.173817172884836	-0.289847122163066	11	NA	NA
1686	Sh2d4a	9	NA	NA	9	NA	NA
1687	Psd3	25	0.226454571610619	0.11528940210645	25	0.599628461504371	-0.103936016965773
1688	Nat1	20	0.436156452647776	0.0787086783244174	20	NA	NA
1689	Pcm1	9	NA	NA	9	NA	NA
1690	Pdgfrl	13	0.741012809666058	-0.101423126424813	13	NA	NA
1691	Slc7a2	10	0.771839450586099	-0.155883752099901	10	NA	NA
1692	Mtpap	15	0.0204749582306456	0.258898873434866	15	0.636239653394449	-0.15000116819924
1693	Jcad	16	0.511662518657414	0.192613313849166	16	NA	NA
1694	Lyzl1	10	0.6632543303508	-0.174764731306953	10	NA	NA
1695	Rheb	15	0.315893273806856	-0.159444206420557	15	0.676184243651627	-0.134575922881393
1696	Wdr86	19	0.252747823758876	0.101012246091509	19	0.788037356459952	0.0858019084349066
1697	Nub1	11	0.1321997860319	0.13663348679167	11	0.984964822661034	-0.00427432486701252
1698	Smarcd3	14	0.433040278388685	0.101533493501482	14	NA	NA
1699	Chpf2	13	0.440858031012535	0.136800927652162	13	NA	NA
1700	Asb10	18	0.891834513276803	0.0141410078685694	18	NA	NA
1701	Agap3	17	0.12097783206323	0.16804318994604	17	NA	NA
1702	Tmub1	22	0.0721406773742633	0.178424926584345	22	NA	NA
1703	Fastk	22	0.07523233379301	0.180029378426353	22	NA	NA
1704	Slc4a2	21	0.367903002355499	0.088504965455964	21	NA	NA
1705	Cdk5	21	0.0665831676303192	0.153726200549407	21	NA	NA
1706	Asic3	19	0.0756275047380796	0.181694623281787	19	NA	NA
1707	Abcb8	12	0.250798134283249	0.266570667706963	12	NA	NA
1708	Atg9b	13	0.203145521296159	0.272133687961197	13	NA	NA
1709	Nos3	15	0.00788805902705854	0.479152369615948	15	0.0439553230010223	-0.60305977942996
1710	Aoc1	18	0.102861801683262	0.310819607235057	18	NA	NA
1711	Svs1	8	NA	NA	8	NA	NA
1712	Tmem176a	14	0.709509073164387	0.0697073515299199	14	0.629382704321957	-0.10718970873046
1713	Tmem176b	12	0.571023398499531	0.153571123954423	12	0.57102339849953	-0.153571123954424
1714	Gimap5	8	NA	NA	8	NA	NA
1715	Gimap1	6	NA	NA	6	NA	NA
1716	Gimap6	8	NA	NA	8	NA	NA
1717	Gimap4	9	NA	NA	9	NA	NA
1718	Gimap9	9	NA	NA	9	NA	NA
1719	Gimap8	6	NA	NA	6	NA	NA
1720	AI854703	13	0.367286920037264	0.3479584785215	13	NA	NA
1721	Repin1	16	0.0335748322729055	0.432052576942673	16	0.854210877189822	-0.068242044353763
1722	Lrrc61	19	0.201482639510987	0.179480448088611	19	0.796536525334937	-0.0584723718910415
1723	Atp6v0e2	17	0.642566883683515	0.100692919129791	17	0.707193407402878	-0.118671677486231
1724	Sspo	11	NA	NA	11	NA	NA
1725	Zfp467	12	0.054114565612682	-0.285497633360615	12	NA	NA
1726	Zfp777	21	0.948793647960276	-0.0129383091630106	21	NA	NA
1727	Zfp212	19	0.954956401998217	0.0093345779108667	19	0.389841636800934	-0.251309369027188
1728	Zfp398	16	0.851740971326915	0.0249152521768398	16	0.369188504924896	0.231965060787512
1729	Tpk1	13	0.270952442987856	0.394757484420129	13	NA	NA
1730	Olfr47	19	0.171681506254467	0.150476656135846	19	0.431338093662067	-0.195556168586412
1731	Olfr435	21	0.906876223654117	-0.0118874351811416	21	0.637350498629177	-0.112288978087809
1732	Olfr448	7	NA	NA	7	NA	NA
1733	Olfr237	12	0.686990152967743	0.0316992810274676	12	NA	NA
1734	Olfr444	13	0.34097239851855	-0.0638367860016115	13	NA	NA
1735	Olfr1335	12	0.0928297442951261	0.311413407773782	12	NA	NA
1736	Olfr437	30	0.349545932276726	0.0267303191447794	30	0.272884903063661	-0.0807179490946508
1737	Olfr449	8	NA	NA	8	NA	NA
1738	Olfr828	12	0.746030523682433	0.0207481593528405	12	0.306103918625518	-0.209576374894113
1739	Olfr453	23	0.40321847935492	-0.0271753133953707	23	0.801391546814927	-0.0427455163163321
1740	Olfr452	17	0.229588972193254	0.0771243841607414	17	0.529885741839133	-0.12930955145859
1741	Olfr38	28	0.815625216707785	0.00719542116221857	28	0.357123871225949	-0.0605036057709738
1742	Olfr1162	27	0.927819595316494	-0.00361772956593619	27	0.584976087621139	-0.0733958543550288
1743	Olfr911-ps1	30	0.0737792624401935	0.0629627430831481	30	0.530873481201102	0.117295339947976
1744	Olfr1150-ps1	19	0.327230580633798	0.0855305931960464	19	0.841537680951156	0.0378751095439022
1745	Olfr1272	31	0.814606646254581	0.00758149063550625	31	0.928782310980736	-0.00686946183026752
1746	Olfr293	19	0.574722136917352	-0.0413557540420267	19	0.0108396408423633	-0.543616870266907
1747	Tcaf1	13	0.0673762303871601	-0.66391480953626	13	NA	NA
1748	Tcaf2	5	NA	NA	5	NA	NA
1749	Olfr457	27	0.194108133936211	0.051733070360866	27	0.669899510125942	-0.0564642274716377
1750	Olfr455	17	0.740299367647634	0.0966074299805079	17	0.791737031369535	-0.0793046282983627
1751	Olfr458	17	0.955840622572617	-0.00715626906613024	17	NA	NA
1752	Tas2r126	18	0.91566888264226	-0.0390756241534915	18	NA	NA
1753	Tas2r143	20	0.245186106294751	0.198803030711765	20	0.841156701726902	0.0768027223154275
1754	Epha1	17	0.453639232111316	0.120926962201624	17	0.728118322464795	0.113571323899831
1755	Zyx	15	0.0746935149593688	0.241869022680825	15	0.572095815042929	0.196162838271348
1756	Fam131b	17	0.811859209608166	0.033047293171423	17	0.381045696628631	0.151430733183398
1757	Casp2	15	0.429572705451474	-0.112141697493929	15	NA	NA
1758	Tmem139	14	0.358156254111393	-0.131656609860044	14	NA	NA
1759	Gstk1	13	0.0911436236172745	0.740441746422681	13	NA	NA
1760	Tas2r144	14	0.106453042581747	-0.817321011173604	14	NA	NA
1761	Tas2r139	9	NA	NA	9	NA	NA
1762	Pip	12	0.363803878709723	-0.173604032747999	12	NA	NA
1763	Olfr459	6	NA	NA	6	NA	NA
1764	Kel	9	NA	NA	9	NA	NA
1765	Llcfc1	10	0.195266207902141	0.648150609118216	10	NA	NA
1766	Trpv5	7	NA	NA	7	NA	NA
1767	Trpv6	10	0.0861123628918535	0.56513337738191	10	NA	NA
1768	Ephb6	13	0.0238213096293426	0.704946249983818	13	NA	NA
1769	Trbj2-2	8	NA	NA	8	NA	NA
1770	Trbj1-4	8	NA	NA	8	NA	NA
1771	Try10	14	0.420115790332345	-0.0946764454277279	14	NA	NA
1772	Gm10334	19	0.310584813823661	0.139850719155621	19	NA	NA
1773	Try4	20	0.155456717316586	0.16421463630259	20	NA	NA
1774	Try5	19	0.181020104323037	0.148416432004034	19	NA	NA
1775	Prss2	14	0.558200313619152	-0.088141603378345	14	NA	NA
1776	Hipk2	19	0.680381252385206	-0.0769766538395128	19	NA	NA
1777	Clec2l	14	0.117107415781699	0.271056399461258	14	NA	NA
1778	Klrg2	17	0.122888524498368	0.22821929791316	17	NA	NA
1779	Luc7l2	18	0.122187587502332	0.175373065358593	18	NA	NA
1780	Fmc1	20	0.00102760593755171	0.33329007817393	20	NA	NA
1781	Ubn2	14	0.872417533175835	-0.0196859330722084	14	0.0533352051831994	0.552282396466179
1782	Ttc26	19	0.321315154306083	0.0767885759507243	19	NA	NA
1783	D630045J12Rik	19	0.67935244250622	-0.0189760848584878	19	NA	NA
1784	Tmem213	23	0.76243098154246	0.0255745526849124	23	0.808495987306534	-0.0940507113056648
1785	Trim24	26	0.94970265795592	0.00601578578584854	26	0.845121319782642	-0.0698588192139533
1786	Akr1d1	11	0.130812306349608	0.434536987857924	11	0.113499042738741	-0.666313378638411
1787	Dtnbp1	18	0.0372177573901973	-0.275339480431979	18	NA	NA
1788	Mylip	17	0.231983277401924	0.200775854930294	17	NA	NA
1789	Gmpr	33	0.83862234412046	-0.0223410446337829	33	NA	NA
1790	Atxn1	32	0.017923156788383	0.309586790898702	32	NA	NA
1791	Stmnd1	14	0.998973287762785	0.000877492161474742	14	NA	NA
1792	Rbm24	8	NA	NA	8	NA	NA
1793	Ptchd4	12	0.537406744491737	0.106942229331305	12	0.5489451489781	-0.130473193412522
1794	Opn5	13	0.4458888874069	0.231327988060472	13	NA	NA
1795	Adgrf4	17	0.694353490632266	0.0565264051590374	17	0.890949372759452	0.0535645168882433
1796	Adgrf2	17	0.0973731659445357	0.231173963040956	17	NA	NA
1797	Cd2ap	13	0.0195395292896023	0.523381772081409	13	NA	NA
1798	Tnfrsf21	23	0.213030168233383	0.220094247214753	23	0.477417575018471	0.235443532808888
1799	Fopnl	24	0.815942314253445	0.0272072232664047	24	NA	NA
1800	Myh11	20	0.932301768246232	0.00971289803679619	20	0.669600960797664	0.0629475379175933
1801	Marf1	18	0.110039228812987	0.185936320903067	18	NA	NA
1802	Bmerb1	13	0.125750076855927	0.199560336118321	13	0.866795302712088	0.0636865986241094
1803	Mpv17l	17	0.935380753355405	0.0107141619126076	17	0.379502192548386	-0.26092120970312
1804	Pdxdc1	19	0.492102869108597	0.103905427906491	19	0.822402248392458	0.0427117453120944
1805	Ntan1	21	0.23424057285497	0.119527280621965	21	0.853114690766054	0.0432039396162518
1806	Rrn3	18	0.135348953681727	0.139044480969793	18	NA	NA
1807	Tgm3	13	0.751786668213543	0.120684851205943	13	NA	NA
1808	Stk35	16	0.0412328105382488	0.388567787830905	16	0.033750296450047	0.632301779953393
1809	Pdyn	21	0.796554963231759	-0.0458343846794058	21	0.885520726380394	0.0389198806383516
1810	Sirpb1c	13	0.894952567706311	-0.00804856643792552	13	NA	NA
1811	Sirpb1a	13	0.566134980815717	-0.0426657173262636	13	NA	NA
1812	Sirpb1b	15	0.250388896712235	-0.0621163975462976	15	0.576422070229092	0.0450725158970132
1813	F830045P16Rik	12	0.416371115052508	0.108169043721266	12	0.886189969651897	-0.0304853773241096
1814	Nsfl1c	14	0.782557838035425	0.0294490474987614	14	0.987041109278704	0.00708891495735176
1815	Fkbp1a	30	0.0711773288060326	0.218143788075582	30	NA	NA
1816	Sdcbp2	33	0.441300624047838	0.0633330294871845	33	0.893900162956721	0.0218537958098489
1817	Snph	33	0.32404992855637	-0.142352898298182	33	0.736958352896475	-0.0898053404691991
1818	Rad21l	8	NA	NA	8	NA	NA
1819	Tmem74bos	7	NA	NA	7	NA	NA
1820	Tmem74b	10	0.175801250642728	0.333428484507337	10	NA	NA
1821	Psmf1	12	0.552399135736575	-0.100811337521494	12	NA	NA
1822	Angpt4	13	0.0759916754036969	0.348121519712203	13	0.404124641337196	-0.261324227778091
1823	Fam110a	16	0.00501042436307512	0.383415151539415	16	NA	NA
1824	Slc52a3	10	0.00877815653629055	0.282742160551295	10	NA	NA
1825	Srxn1	10	0.181438268293046	0.214819420878205	10	0.228525572987195	-0.319299493241995
1826	Csnk2a1	23	0.0693886226860657	0.153845142823604	23	0.944446940590881	0.0233907899637135
1827	Tbc1d20	21	0.00760419042632431	0.317921926559715	21	NA	NA
1828	Rbck1	19	0.81679605336027	-0.0348836072121284	19	NA	NA
1829	Trib3	17	0.232122544432793	0.185437324212727	17	NA	NA
1830	Nrsn2	17	0.40953959865302	0.108722017757678	17	NA	NA
1831	Sox12	16	0.0946370380946213	0.21333730878617	16	NA	NA
1832	Zcchc3	19	0.00579256457835992	0.363810063109543	19	0.902698863133806	-0.0343799041533313
1833	6820408C15Rik	18	0.10212395021692	0.125282461070651	18	NA	NA
1834	Defb23	18	0.806303440053473	0.033792797799325	18	NA	NA
1835	Defb20	22	0.334651356957772	0.085906726558769	22	NA	NA
1836	Defb22	16	0.579543662432297	-0.1051264131981	16	NA	NA
1837	Defb26	15	0.552214280891691	0.0885763353415043	15	NA	NA
1838	Rnf32	16	0.0785202324302598	0.363120943018161	16	NA	NA
1839	Lmbr1	17	0.185777384110632	0.177389200648459	17	0.125418632401449	-0.297091532961574
1840	Nom1	8	NA	NA	8	NA	NA
1841	Dnajb6	20	0.0236825593219767	0.216774155429354	20	NA	NA
1842	Intu	13	0.731228063812701	-0.0496831044223432	13	NA	NA
1843	Slc25a31	13	0.955304440495588	0.0174782439345142	13	NA	NA
1844	Hspa4l	16	0.0483369963386858	0.712170458212491	16	0.622129567736995	-0.077813578738288
1845	Mfsd8	18	0.249581566974642	0.140611809790304	18	0.806334650803803	-0.0347694648094387
1846	Abhd18	18	0.457721782295694	0.0660174930560284	18	NA	NA
1847	Jade1	15	0.374886373661835	-0.116077900926312	15	0.608976267675672	-0.163101419709751
1848	Sclt1	18	0.171497861358609	0.26469357759912	18	0.291434823455657	-0.439699694581852
1849	D3Ertd751e	21	0.134246276402594	0.235708666305458	21	NA	NA
1850	Barhl2	12	0.135374739101358	-0.214294564528198	12	0.331010107274842	0.263412650990076
1851	Zfp326	17	0.811133030180007	0.0322314706390934	17	NA	NA
1852	Lrrc8d	19	0.727752377419982	-0.0695030316760043	19	NA	NA
1853	Lrrc8c	19	0.777906419865626	-0.0279079391848433	19	0.448661729675389	0.195237887344028
1854	Gtf2b	15	0.13593843618801	0.16521623406995	15	0.721123853141437	-0.11893824905486
1855	Pkn2	23	0.0582912965314316	0.236347989250022	23	0.915606096719231	0.0226149737968805
1856	Lmo4	6	NA	NA	6	NA	NA
1857	Hs2st1	14	0.229257362685244	0.355127645593601	14	NA	NA
1858	Selenof	0	NA	NA	0	NA	NA
1859	Sh3glb1	12	0.476654184204053	-0.15408851224232	12	0.983938711909803	0.0102020982162865
1860	Nr1d2	21	0.478449926948597	0.0781531494935016	21	NA	NA
1861	Thrb	26	0.259044119710697	0.138196729140124	26	0.604305777409394	0.166058739562165
1862	Otub2	17	0.314466028796524	0.238359925676005	17	0.474547288998045	-0.26036248668132
1863	Ddx24	18	0.0772446293046573	0.295284618703254	18	0.610410989036009	0.123913710113152
1864	Ifi27l2a	13	0.911675045039634	-0.02828283585894	13	0.697906125677052	-0.16258748225232
1865	Ppp4r4	23	0.000115074855545771	0.497758144923549	23	NA	NA
1866	Serpina10	5	NA	NA	5	NA	NA
1867	Serpina6	15	0.0105852822158413	0.557789882222518	15	NA	NA
1868	Serpina11	11	0.046035233292554	0.470019456926934	11	NA	NA
1869	Serpina12	13	0.964622426814852	-0.00469991672781546	13	NA	NA
1870	Serpina5	15	0.416913803768782	0.28769566277205	15	NA	NA
1871	Gsc	15	0.368104160827332	0.199646069098972	15	0.556090857787008	-0.163310237233888
1872	Dicer1	12	0.0662485331842619	0.573100369426901	12	0.0523820451778718	-0.707669946508015
1873	Clmn	8	NA	NA	8	NA	NA
1874	Syne3	16	0.0798934267437913	0.417672016665644	16	0.656661206393525	-0.150199047136613
1875	Tcl1b2	10	0.273880317307528	-0.150422031095894	10	NA	NA
1876	Tcl1	8	NA	NA	8	NA	NA
1877	Tunar	12	0.307460318078848	0.253090474440732	12	NA	NA
1878	Enpp3	11	0.997153381786844	0.00070543294861026	11	0.507179282311436	-0.253705797772602
1879	Med23	6	NA	NA	6	NA	NA
1880	Arg1	30	0.913128160573871	-0.00591531606892016	30	NA	NA
1881	Akap7	20	0.236170349220741	0.131805506941266	20	0.685147376930303	-0.0508763224432019
1882	Epb41l2	19	0.6519271744466	0.120107188058903	19	0.82062263066848	-0.0871871428013016
1883	Smlr1	16	0.419383741266023	0.151828004612349	16	0.969787439859803	0.0137660836868002
1884	Zfp944	22	0.0983332723265894	0.0809424664441877	22	0.875967496162301	0.0212739444570594
1885	Uqcrfs1	19	0.866465422384737	-0.0430164301244758	19	0.595538213743803	-0.163636907470924
1886	Vstm2b	19	0.783945797161139	0.0628964292348351	19	NA	NA
1887	Pop4	17	0.641129814240348	0.111884499090289	17	0.508703834490475	-0.159782690617271
1888	Plekhf1	14	0.0530364176978158	0.237828971977149	14	0.913188785490966	0.0326629550272129
1889	1600014C10Rik	19	0.00329901174418675	0.344730810621026	19	NA	NA
1890	Ccne1	17	0.0164914923055283	0.316841008659063	17	0.811128116646831	-0.0842527152054049
1891	Uri1	20	0.00761374740134243	0.241727327744028	20	NA	NA
1892	Zfp536	23	0.844174387971238	0.0281781459196287	23	NA	NA
1893	Tshz3	6	NA	NA	6	NA	NA
1894	Gria2	31	0.128321446342254	-0.153748724701278	31	NA	NA
1895	Glrb	15	0.964536065828673	0.0243275667033073	15	NA	NA
1896	Pdgfc	24	0.011850967334758	0.355674276008562	24	0.0611137958942864	-0.581914113912174
1897	Ctso	15	0.752929142059226	-0.0806950886632984	15	NA	NA
1898	Tdo2	14	0.484753535664679	-0.299554081245233	14	NA	NA
1899	Gucy1b1	23	0.590415915999859	0.0672081155904593	23	0.818596863230943	-0.0976710795236606
1900	Gucy1a1	22	0.221789998479138	-0.167148388701563	22	NA	NA
1901	Map9	15	0.00148380845193711	0.545336902723518	15	0.638970603646593	-0.195934764836031
1902	Npy2r	10	0.675867691666123	-0.199064391164388	10	NA	NA
1903	Rbm46	14	0.364246628488199	0.174616124450088	14	0.67476129882737	0.17385353856089
1904	Lrat	13	0.498449409141775	0.178091181276663	13	NA	NA
1905	Usp38	10	0.848328975073122	-0.0240814688133936	10	0.0495753709563941	0.487367031122928
1906	Il15	18	0.234706542076192	0.178816705489637	18	NA	NA
1907	Pdzrn3	13	0.930793092231374	-0.0680577372363248	13	NA	NA
1908	Ppp4r2	13	0.0107901947671313	0.47411452445459	13	0.200679596442209	-0.414505047542367
1909	Shq1	19	0.0580331929815608	0.159047148238966	19	0.387744372500855	-0.228621662932585
1910	Rybp	19	0.00468026092742258	0.44610553432949	19	NA	NA
1911	Prok2	15	0.409479292086092	-0.095883125562446	15	NA	NA
1912	Gpr27	13	0.448521992888577	0.326129403352372	13	NA	NA
1913	Gm20696	13	0.779507903475458	-0.0719916941546939	13	NA	NA
1914	Eif4e3	14	0.935346788692645	-0.0203169191125115	14	NA	NA
1915	Foxp1	28	0.870756454023511	-0.0118409480254362	28	0.706750238863196	0.0309622534070664
1916	Tmf1	22	0.898331517229279	-0.0196409056220154	22	NA	NA
1917	Eogt	24	0.831324859279867	-0.0214573007491434	24	0.957444148034444	-0.0215936375407493
1918	Tafa4	10	0.649145986021887	0.1419640485148	10	NA	NA
1919	Tafa1	17	0.152873409492917	0.247074034540907	17	NA	NA
1920	Suclg2	23	0.845145560583765	0.0341734509220129	23	NA	NA
1921	Tspan5	20	0.773213113743031	-0.0502672946387327	20	NA	NA
1922	Rap1gds1	12	0.136685480931636	0.265880929442187	12	0.848431639322556	-0.0791978297366055
1923	Eif4e	17	0.289131333305836	0.137067065847127	17	NA	NA
1924	Metap1	19	0.00366407586682898	0.395960040545554	19	NA	NA
1925	Adh4	18	0.809840777589565	-0.0475279810186788	18	NA	NA
1926	Kif2b	7	NA	NA	7	NA	NA
1927	Tom1l1	13	0.113875553074069	-0.18537962991316	13	0.151743696932479	0.171545617876896
1928	Cox11	8	NA	NA	8	NA	NA
1929	Trpm1	16	0.670245957036555	-0.0797060029289054	16	NA	NA
1930	Mtmr10	16	0.0244776458163896	0.396268785835456	16	0.133122080099693	-0.327707861805376
1931	Fan1	18	0.0657863423009895	0.390346044455118	18	0.105313638513286	-0.42855707042888
1932	Apba2	19	0.949355330001121	-0.00790781499402709	19	NA	NA
1933	Fam189a1	15	0.372211561325543	0.147558891343273	15	0.728913968900428	-0.117464787096953
1934	Nsmce3	21	0.336267128930877	0.208836340947619	21	NA	NA
1935	Tjp1	16	0.305808337893216	0.310317437378432	16	0.462617938782463	-0.326316644752405
1936	Pdcl3	19	0.12851037555236	0.0971181205264254	19	0.876977393780473	-0.0365758009841819
1937	Rassf8	13	0.554805598345372	0.0612212803537722	13	0.763470784661778	-0.0442175050650032
1938	Lmntd1	17	0.742138235223495	0.039176336729005	17	0.780271358005991	-0.0439280503538724
1939	Kras	18	0.196308176823844	0.148585804770832	18	NA	NA
1940	Etfrf1	20	0.15169221878728	0.217351333406273	20	NA	NA
1941	Casc1	15	0.319435136486577	0.159471040892017	15	NA	NA
1942	Lrmp	14	0.875931582874359	0.0456075647790181	14	NA	NA
1943	Bcat1	17	0.962987287150733	-0.00592700894171922	17	NA	NA
1944	Nrg3	10	NA	NA	10	0.989147867249201	0.00328619381856802
1945	Mcm2	13	0.588159352662549	0.231218127455702	13	NA	NA
1946	Tpra1	12	0.887529423355649	0.0728231847263933	12	NA	NA
1947	Plxna1	15	0.113032635095343	0.451017502102577	15	0.0895831478811094	0.620554463287101
1948	Chchd6	15	0.558555535552028	0.0840578804831615	15	0.819664596696791	-0.121932717352743
1949	Txnrd3	17	0.300266601821437	0.207671578954039	17	0.465199819260048	-0.173858734224797
1950	BC048671	18	0.28434930001182	0.10942922040336	18	0.624000566256718	-0.0866080916475419
1951	Chst13	20	0.632547271424608	0.0509645315756319	20	0.150927063096487	-0.273140685373956
1952	Uroc1	22	0.438894863492627	0.0984131178802391	22	0.200324421139028	-0.251119265282098
1953	Zxdc	26	0.791702419844516	-0.0348586338620012	26	0.159307448754663	-0.258759015077339
1954	Cfap100	30	0.872477452800857	0.0213249925819219	30	NA	NA
1955	Klf15	35	0.0140786265085065	0.420231721768967	35	NA	NA
1956	Aldh1l1	10	0.0387005233436877	-0.535595504819058	10	0.771416718869543	-0.0964889738397358
1957	Slc41a3	11	0.241317508870428	0.377819300059588	11	0.67480598957834	-0.188215893905182
1958	Klhl1	6	NA	NA	6	NA	NA
1959	Pcdh9	14	0.628500413436751	-0.172847599424208	14	NA	NA
1960	Epha6	9	NA	NA	9	NA	NA
1961	Arl6	12	0.990082188831173	-0.00603532204672673	12	NA	NA
1962	Crybg3	14	0.845170198299785	-0.0633673543061165	14	NA	NA
1963	Riox2	5	NA	NA	5	NA	NA
1964	Gabrr3	7	NA	NA	7	NA	NA
1965	Man2a1	18	0.0799743901020026	0.221914627396828	18	NA	NA
1966	Slc25a46	18	0.0224840440839545	0.376654335773541	18	NA	NA
1967	Tslp	14	0.17817302741464	0.0902274822782287	14	0.317965640799144	-0.107110148195179
1968	Wdr36	15	0.244385154217824	0.0852892640999395	15	0.3574149015807	-0.108004851756293
1969	Camk4	23	0.878203710513418	-0.0144370732486147	23	0.305932057664784	-0.315288672672288
1970	Stard4	22	0.140272531510675	0.216755678224613	22	0.780890650769767	0.0577619732417703
1971	Nrep	11	0.708380151774204	-0.21102972657258	11	NA	NA
1972	Neo1	14	0.356911665619056	0.138834727970907	14	NA	NA
1973	Adpgk	26	0.611659359796948	0.0600481996379209	26	NA	NA
1974	Bbs4	21	0.992524543078108	0.00159973397137407	21	NA	NA
1975	Arih1	18	0.139114030380392	0.156494521044935	18	NA	NA
1976	Tmem202	18	0.0473283044191331	0.227336616975616	18	NA	NA
1977	Hexa	18	0.919693343728242	-0.00989735880306874	18	NA	NA
1978	Celf6	18	0.361366279075268	0.106558031124383	18	NA	NA
1979	Parp6	17	0.0400301833511423	0.239154639602488	17	0.614117330092016	-0.240496812852346
1980	Pkm	21	0.00259009750862734	0.264192525311179	21	0.581827962957052	-0.175391449472192
1981	Gramd2	22	0.439048535750498	0.0497779931731349	22	0.847721030600835	-0.07654878018503
1982	Senp8	21	0.00998786428331351	0.250497390716899	21	NA	NA
1983	Myo9a	9	NA	NA	9	NA	NA
1984	Nr2e3	16	0.437261692367157	-0.156810499845729	16	NA	NA
1985	Thsd4	18	0.0775527689068076	0.181861098746472	18	NA	NA
1986	Fam151a	20	0.0505583458446098	0.245539097189301	20	0.747802917145741	0.162376954568678
1987	Ttc4	17	0.196824377635772	0.184862231042108	17	NA	NA
1988	Pars2	20	0.209693843449339	0.14711489126348	20	NA	NA
1989	Ttc22	15	0.0528539530169886	0.295889779317194	15	0.241499983640624	-0.474623464034977
1990	Dhcr24	20	0.177989964966077	0.134397614328852	20	0.834158664580365	0.0371099338114573
1991	Tmem61	15	0.652605034355689	0.0584161943150899	15	0.438340656971429	0.122101553894499
1992	Bsnd	18	0.0553786058297651	0.248947211082776	18	0.0767124087090969	-0.315388699326621
1993	Pcsk9	10	0.0234208281508374	0.48577202146825	10	0.10493383993465	-0.652978676747463
1994	Usp24	10	0.00340837285181269	0.580452397098941	10	0.343355516251678	-0.408439586053038
1995	Plpp3	11	0.604993030130658	-0.174060402112723	11	NA	NA
1996	Cachd1	18	0.976927691667412	-0.00436007911236302	18	NA	NA
1997	Raver2	12	0.0156468929037682	0.306700162738753	12	NA	NA
1998	Jak1	14	0.757724906843484	-0.04450772837373	14	NA	NA
1999	Ak4	13	0.0221029167795944	0.263780151410819	13	0.117268163545373	-0.463302874454705
2000	Dnajc6	17	0.27616419051949	0.170219163635848	17	0.274119251717797	-0.366551599838647
2001	Leprot	17	0.0952294265806887	0.407540285539498	17	0.887692886507061	0.0438737567551431
2002	Lepr	23	0.127984724348841	-0.279639011842627	23	NA	NA
2003	Pde4b	27	0.68093570955616	-0.0431989031090557	27	0.48929260141417	0.116619762327327
2004	Sgip1	19	0.928965162555175	-0.0158524541090028	19	0.602229649640472	-0.199356018880088
2005	St6galnac3	14	0.76034586424745	-0.0387025063093468	14	0.032212505145738	0.415613677468479
2006	St6galnac5	16	0.744898668525009	0.109947155461539	16	NA	NA
2007	Pigk	11	0.0625416679604942	0.411850795242777	11	NA	NA
2008	Ak5	12	0.474070952292331	-0.120858039443853	12	0.460772735423833	-0.309172407667786
2009	Zzz3	16	0.741750054932415	-0.0565733438784255	16	NA	NA
2010	Usp33	16	0.91823230581505	-0.00878233188176318	16	NA	NA
2011	Miga1	15	0.998544494545114	-0.000379985531199697	15	NA	NA
2012	Nexn	16	0.834593957448939	0.0269654904049728	16	0.757926009743267	-0.0728116596002634
2013	Fubp1	18	0.181207390629153	0.186481124565992	18	0.943039670474962	-0.0179041061696328
2014	Dnajb4	21	0.114935467087796	0.190648515686642	21	0.763838255256368	0.0979213482119839
2015	Gipc2	13	0.00155197608836206	0.997962766061216	13	NA	NA
2016	Farp1	8	NA	NA	8	NA	NA
2017	Rap2a	23	0.16539685848548	0.161338814485639	23	NA	NA
2018	Mbnl2	19	0.242091402399298	-0.276328922415636	19	NA	NA
2019	Oxgr1	13	0.963983608510464	0.0107847473053522	13	NA	NA
2020	Hs6st3	12	0.85321734390451	-0.0297184896557964	12	NA	NA
2021	Gypc	22	0.99336192368149	-0.00114147088399464	22	NA	NA
2022	Pla2g4a	11	0.00279988975939264	0.722575526938918	11	0.548959933606017	-0.201062868669384
2023	Ptgs2	8	NA	NA	8	NA	NA
2024	Pdc	13	0.462271074339816	0.118719063774035	13	0.942021705776623	-0.0331822126532161
2025	Odr4	18	0.530760346031732	-0.177710287783754	18	NA	NA
2026	Tpr	14	0.361499310516584	-0.317216753498204	14	NA	NA
2027	Prg4	19	0.0845099259235906	-0.293939927479798	19	NA	NA
2028	Hmcn1	8	NA	NA	8	NA	NA
2029	Acbd6	17	0.298001302551391	0.133017073089085	17	NA	NA
2030	Lhx4	13	0.716046338306493	-0.109602186204216	13	NA	NA
2031	Qsox1	15	0.467356354386652	0.217210122803855	15	NA	NA
2032	Cep350	17	0.381635253318203	0.125296909748395	17	NA	NA
2033	Tor1aip1	21	0.0067286761387746	0.284143359586543	21	NA	NA
2034	Tor1aip2	15	0.0911205136702207	0.214711188727829	15	NA	NA
2035	Fam163a	15	0.736357277497856	-0.0563337854625946	15	0.901698977738891	0.0365166087381444
2036	Tdrd5	16	0.796101932711565	0.0334743506267317	16	NA	NA
2037	Nphs2	17	0.790315803576237	0.0354585067405409	17	NA	NA
2038	Axdnd1	15	0.904745987317628	0.0238002607814641	15	NA	NA
2039	Tor3a	21	0.218933290321908	0.21362355029815	21	0.703385022752243	0.12471048216683
2040	Fam20b	12	0.541607399822372	0.117866140006007	12	NA	NA
2041	Ralgps2	16	0.601173956895276	0.0900768301452631	16	0.177733317214354	-0.133859772403879
2042	Angptl1	10	NA	NA	10	NA	NA
2043	Pcdh7	16	0.514423257659898	-0.283825147738807	16	NA	NA
2044	Peak1	17	0.00256169502432601	0.412993965095739	17	NA	NA
2045	Tspan3	23	0.132561426772497	0.195145706926227	23	0.696039098885276	0.104717068742476
2046	Pstpip1	14	0.457867868495021	-0.191306051941437	14	0.731987601907848	0.148013104152036
2047	Rcn2	15	0.446133922155718	0.140779826790171	15	NA	NA
2048	Scaper	14	0.0355672544496319	-0.185780853324352	14	0.619442205582912	-0.0953667190474752
2049	Isl2	11	0.0283201134658967	0.617261086138044	11	NA	NA
2050	Tmem266	7	NA	NA	7	NA	NA
2051	Nrg4	23	0.0864713275550313	0.137886884063959	23	0.882435481267827	0.0303328792228468
2052	Fbxo22	19	0.0595582116445928	0.24304193582053	19	0.630412316314203	0.122138315880321
2053	Ube2q2	18	0.421208132302672	0.140213298655176	18	0.521422476820827	-0.175231184794108
2054	Tbc1d2b	13	0.436699594239136	-0.19525043168579	13	NA	NA
2055	Sh2d7	18	0.00496164408918972	-0.316812619678762	18	NA	NA
2056	Cib2	18	0.0919001307657151	-0.263317012660564	18	NA	NA
2057	Idh3a	17	0.702170018557175	-0.0371113789106629	17	0.643808121184534	-0.192858447464391
2058	Acsbg1	10	0.525561982169343	0.10850477943722	10	0.25153912245645	-0.310903667979762
2059	Dnaja4	18	0.776567675160111	-0.0426016581246313	18	NA	NA
2060	Wdr61	19	0.150537704380433	-0.201974181108855	19	0.731869329736303	-0.136479612909505
2061	Crabp1	16	0.797843507456979	-0.0362647460421506	16	0.867341695749378	-0.0535522976491734
2062	Ireb2	19	3.12050881464159e-05	0.488499043158779	19	NA	NA
2063	Hykk	17	0.291074601134145	0.215587342198299	17	NA	NA
2064	Chrna5	15	0.578219581640206	0.139399407985625	15	NA	NA
2065	Chrna3	11	0.262452910574239	0.307074195871978	11	NA	NA
2066	Pax7	12	0.569707951814853	0.119935576762666	12	NA	NA
2067	Tas1r2	12	0.0649769915892425	0.721876200095344	12	NA	NA
2068	Aldh4a1	15	0.68431911738703	0.0974850862618837	15	NA	NA
2069	Gm21969	12	0.659654500479564	0.0596653992642576	12	NA	NA
2070	Iffo2	14	0.251951658118977	0.171385638096281	14	0.275955015233954	-0.797900149387389
2071	Emc1	20	0.942669197439986	0.0116713376477944	20	NA	NA
2072	Mrto4	19	0.725653633786078	0.0397348053603637	19	NA	NA
2073	Akr7a5	18	0.0621535758058722	0.160497831216786	18	NA	NA
2074	Pqlc2	19	0.0146810742770408	0.202097124880136	19	NA	NA
2075	Micos10	21	0.129798628645441	0.112730353526293	21	0.475276148412116	0.0757531771874515
2076	Nbl1	23	0.000581720830775124	0.318565589173865	23	0.550039420360642	0.0587321120726429
2077	Htr6	20	0.257222422376591	0.0999267433677057	20	0.440866206402555	0.0759932854926345
2078	Tmco4	15	0.508243066159158	-0.0657410163081101	15	NA	NA
2079	Rnf186	15	0.882410363686439	0.0124108004641729	15	NA	NA
2080	Otud3	16	0.340285333447843	0.113972677011367	16	NA	NA
2081	Pla2g2e	14	0.610242842401891	0.128790045041649	14	NA	NA
2082	Pla2g2a	12	0.00484687746767893	0.500822675242791	12	NA	NA
2083	Pla2g5	17	0.0023603233340985	0.365639835314444	17	0.848266193423824	-0.0755320302228737
2084	Pla2g2d	21	0.180738364953631	0.166102385326554	21	0.960480841339201	0.0149413142987555
2085	Pla2g2f	17	0.455109710216109	0.111791561244955	17	0.608760552524892	-0.102306164661103
2086	Ubxn10	15	0.862347502816437	-0.0180655142284591	15	0.359062878078328	0.246520893362921
2087	Vwa5b1	13	0.285021901178738	0.384103896097415	13	NA	NA
2088	Camk2n1	16	0.838247628472943	0.0356952242548008	16	0.973518080588495	-0.0103121917186608
2089	Mul1	19	0.149414577280424	0.239533940413093	19	0.940958392277857	0.0207234808281348
2090	Sun2	22	0.126551343470477	0.152114815558688	22	NA	NA
2091	Gtpbp1	24	0.0745465750518888	0.105344329459156	24	0.558351224966806	0.160005451414147
2092	Josd1	26	0.0430336550343655	0.14625609905561	26	0.744961514143956	0.0948398486037373
2093	Tomm22	20	0.0359314221938228	0.177775398718841	20	0.770794756583251	0.0902356091531219
2094	Cby1	18	0.142081141073434	0.11636380198158	18	0.822355758642367	0.0714848878926593
2095	Dmc1	12	0.826080905513725	0.0261235453211216	12	NA	NA
2096	Kdelr3	13	0.0007162012229838	0.26373200388945	13	NA	NA
2097	Kcnj4	14	0.000170006235133939	0.310259334768397	14	NA	NA
2098	Csnk1e	17	0.00157867539243075	0.262095285286461	17	0.999859322229021	-3.05638268783949e-05
2099	Tmem184b	15	0.0019212207247618	0.237303083098781	15	0.505411610318559	-0.172947871012662
2100	Maff	17	0.169790524572033	0.199912771944813	17	0.527471194669313	-0.239033057165621
2101	Pla2g6	18	0.310833232023467	0.264065493605949	18	NA	NA
2102	Baiap2l2	11	0.107879635183821	0.260263766453525	11	NA	NA
2103	Slc16a8	11	0.831800054560578	0.0308758259529124	11	NA	NA
2104	Pick1	12	0.784639040608068	-0.0317977102418798	12	NA	NA
2105	Sox10	13	0.181552905948998	-0.346040966483442	13	NA	NA
2106	Polr2f	14	0.520888975766952	0.0596964644031058	14	NA	NA
2107	1700088E04Rik	13	0.671536947448752	0.0430641501482686	13	NA	NA
2108	Micall1	16	0.612915031708291	0.0373887017049985	16	NA	NA
2109	Ankrd54	20	0.401784939910416	0.0760545116859639	20	NA	NA
2110	Gcat	13	0.0246296545960394	0.257877497191789	13	NA	NA
2111	H1f0	12	0.0241632757237393	0.264413667891816	12	NA	NA
2112	Triobp	9	NA	NA	9	NA	NA
2113	Nol12	9	NA	NA	9	NA	NA
2114	Lgals1	11	0.0797292091671251	0.21528407509276	11	NA	NA
2115	Gm49510	13	0.0646469705076898	0.290068387106533	13	NA	NA
2116	Sh3bp1	16	0.113911591251172	0.2564705958712	16	NA	NA
2117	Gga1	15	0.482478367940761	0.0772579772417305	15	NA	NA
2118	Lgals2	12	0.0916419432197303	0.270103900119454	12	0.246166878156827	-0.476344467746696
2119	Cdc42ep1	12	0.290390335686396	0.120115784585647	12	0.497308695317715	-0.195605739233224
2120	Card10	9	NA	NA	9	NA	NA
2121	Mfng	8	NA	NA	8	NA	NA
2122	Nbdy	5	NA	NA	5	NA	NA
2123	Spin2e	6	NA	NA	6	NA	NA
2124	Spin2c	6	NA	NA	6	NA	NA
2125	Spin2g	7	NA	NA	7	NA	NA
2126	Gm5926	5	NA	NA	5	NA	NA
2127	Gm21637	8	NA	NA	8	NA	NA
2128	Spin2d	5	NA	NA	5	NA	NA
2129	Spin2f	6	NA	NA	6	NA	NA
2130	Slc35f1	13	0.95716942835004	-0.0121288493637334	13	0.782369811840689	0.0580190178127304
2131	Ubqln2	18	0.000705855579952015	0.405020849052433	18	NA	NA
2132	Klf8	16	0.157258135702981	0.154080750090697	16	NA	NA
2133	Sp3	14	0.134175392921917	0.164410371533158	14	0.739538138072493	-0.0744871138472614
2134	Map3k20	21	0.00354009211219374	0.297147574296934	21	0.0784879665672754	0.388098489276716
2135	Rapgef4	22	0.880762224931916	-0.0181265447314931	22	NA	NA
2136	Pdk1	16	0.00155034448674863	0.357428260146529	16	0.0141592999025004	0.775172636389609
2137	Itga6	20	0.011770261653443	0.323922695424137	20	NA	NA
2138	Dlx2	12	0.117408022133402	0.293549051580023	12	NA	NA
2139	Dlx1	14	0.077052655551992	0.315560205054875	14	NA	NA
2140	Metap1d	26	0.0169712137812608	0.213113694462184	26	NA	NA
2141	Trib2	7	NA	NA	7	NA	NA
2142	Lpin1	20	0.763698324150792	0.0561590542009362	20	0.704796341640358	-0.161535988027543
2143	Ntsr2	15	0.0142449499593173	0.528138475621298	15	NA	NA
2144	E2f6	20	0.430501592703102	0.0774491378874326	20	0.613095159279487	0.0763284981359112
2145	Rock2	22	0.0192973061544129	0.207106966119914	22	0.876549797566479	-0.0440809670456294
2146	Hells	14	0.18026966042454	0.137563117283621	14	NA	NA
2147	Tbc1d12	22	0.556045245082749	0.0415234389334997	22	NA	NA
2148	Noc3l	23	0.8380219885615	-0.0215812074454408	23	NA	NA
2149	Slc35g1	12	0.0358999339936484	0.448631470124199	12	NA	NA
2150	Lgi1	12	0.150380054938387	0.35605531569577	12	NA	NA
2151	Fra10ac1	23	0.0795449149469858	0.166407279632575	23	0.738959849148631	-0.0838361952687693
2152	Pde6c	25	0.256181504825865	0.126974095198871	25	0.528959999530767	-0.122129622229482
2153	Rbp4	15	0.271546445147905	0.194952960222527	15	0.556466864564563	-0.163380455906585
2154	Ffar4	17	0.212379088164309	0.180523881918115	17	0.712185120157925	-0.102631184925986
2155	Cep55	16	0.417960374921784	-0.216828467174276	16	NA	NA
2156	Myof	16	0.249229497165623	0.239119303701411	16	NA	NA
2157	Cyp26a1	16	0.621998062111614	-0.0940498986224204	16	NA	NA
2158	Cyp26c1	14	0.316571726244597	0.20526295734099	14	0.258028134572657	0.42675911993089
2159	Exoc6	15	0.976215448922457	-0.00464310586412689	15	NA	NA
2160	Hhex	18	0.270619785420969	0.168978136131539	18	NA	NA
2161	Kif11	21	0.110107519936641	0.226521557249939	21	NA	NA
2162	Marchf5	21	0.308101324671083	0.121254001872077	21	0.942236910027531	0.0200611711335839
2163	Ptpn1	25	0.170989315153093	0.122213379656461	25	0.0668206224446948	0.542760944837495
2164	Ripor3	21	0.00228766260343071	0.272526481000711	21	NA	NA
2165	Pard6b	16	0.411051900756049	0.0712391944302501	16	NA	NA
2166	Adnp	21	0.946452233043546	-0.00785162232109765	21	NA	NA
2167	Dpm1	20	0.308234799210566	0.119643501247132	20	NA	NA
2168	Gm20716	19	0.308300052839308	0.123867524473272	19	NA	NA
2169	Mocs3	18	0.494378100704885	0.0854482272456912	18	NA	NA
2170	Kcng1	17	0.196278686039828	0.138692418908444	17	NA	NA
2171	Nfatc2	9	NA	NA	9	NA	NA
2172	Sall4	17	0.90693249902429	0.0140728954113289	17	NA	NA
2173	Mc3r	10	0.902553323801003	0.0431479048577934	10	0.703087684391744	-0.177634242211389
2174	Fam210b	12	0.100200942684566	0.524407430270208	12	NA	NA
2175	Aurka	17	0.64031182427903	0.0290881366173893	17	0.538119290269615	-0.171258591962971
2176	Cstf1	16	0.00958112669157117	0.427608700850776	16	0.550439212427599	-0.171274287108511
2177	Cass4	18	0.619058327471545	0.0633851133061353	18	0.799427460437126	-0.0584857218600521
2178	Rtf2	18	0.0508266145161449	0.226141505850507	18	0.960477017835812	0.0119739260417602
2179	Gcnt7	20	0.0972927235385932	0.203869442091331	20	0.557046775243163	0.162292455512464
2180	Fam209	18	0.476947444002633	0.109352344803977	18	NA	NA
2181	Tfap2c	13	0.013077698658521	0.328317308690721	13	NA	NA
2182	Bmp7	12	0.31232611342946	0.293564214757894	12	0.911657885670918	0.0292286394884432
2183	Spo11	12	0.794290207386333	0.1336221840913	12	0.940728614295005	0.0256520386469392
2184	Rae1	16	0.0374636060635845	0.524913881456377	16	0.841621694224423	0.0559529494010441
2185	Rbm38	13	0.730749523716367	-0.104414654579186	13	NA	NA
2186	Ctcfl	12	0.286633636239875	-0.224454465353164	12	NA	NA
2187	Pck1	9	NA	NA	9	NA	NA
2188	Zbp1	14	0.0739941474867311	0.326207297489771	14	0.0308425115394253	-0.54603511913381
2189	Pmepa1	11	0.2254638602769	-0.628551277125193	11	0.126516759483198	-0.576219291232415
2190	1700021F07Rik	6	NA	NA	6	NA	NA
2191	Ankrd60	8	NA	NA	8	NA	NA
2192	Ostf1	13	0.54248109662415	0.126620841158722	13	0.958011180906544	-0.0201343690123728
2193	Nmrk1	13	0.571563608134768	0.152281879908946	13	0.862737084861454	-0.0643684311522735
2194	Carnmt1	10	0.982498929865607	0.00779606954065222	10	0.750342235073584	-0.143167532624305
2195	D030056L22Rik	10	0.417575134014123	-0.157303988853806	10	NA	NA
2196	Trpm6	12	0.634613201529598	0.0945697276681718	12	NA	NA
2197	Rorb	16	0.245648215279607	0.211826255579204	16	NA	NA
2198	Nbea	6	NA	NA	6	NA	NA
2199	Mab21l1	19	0.0742349861915902	0.189589757602167	19	NA	NA
2200	Rfc3	9	NA	NA	9	NA	NA
2201	Adcy1	7	NA	NA	7	NA	NA
2202	Ramp3	25	0.00970109435995952	0.270712274066927	25	0.797478139564861	-0.0841731650297753
2203	Wap	22	0.102929869277422	0.201701121115278	22	0.309696051024218	-0.314099734256165
2204	Tbrg4	20	0.110067699342542	0.14884805045547	20	0.568586080682493	-0.219987031477608
2205	Ccm2	15	0.332380219832775	0.0967398228657226	15	NA	NA
2206	Myo1g	13	0.0151877931936744	0.372942515310749	13	NA	NA
2207	Purb	17	5.46455006095541e-06	0.29739087563501	17	NA	NA
2208	H2az2	21	0.00019347842227085	0.32808522531843	21	NA	NA
2209	Igfbp1	9	NA	NA	9	NA	NA
2210	Igfbp3	10	0.842139334426438	0.039164325944891	10	NA	NA
2211	Tns3	22	0.410679738600887	0.112187580381423	22	0.74063536996012	0.0652453003743862
2212	Large1	12	0.633599035789325	-0.179616012565932	12	NA	NA
2213	Olfr177	28	0.577780000043334	0.0244827373607315	28	0.122419261570516	-0.159317322712558
2214	Olfr1214	25	0.672522007852892	0.0210497871981245	25	0.705384543481406	0.0763008614194229
2215	Olfr971	16	0.884571256893408	-0.0126752427069997	16	NA	NA
2216	Olfr1423	20	0.0437967224294476	0.184415233072774	20	0.149943474064734	-0.280757430080679
2217	Olfr1180	14	0.0783475177480164	0.260535625567378	14	NA	NA
2218	Olfr1232	16	0.667965292366102	0.0286893787269856	16	0.619866852089712	-0.105740845369645
2219	Olfr32	29	0.627392159286774	0.0180231625980438	29	0.561958823705621	-0.0513800834119793
2220	Olfr1215	24	0.489443997426031	0.0361258876695348	24	NA	NA
2221	Olfr1251	19	0.131848151929989	0.141499246996879	19	0.848667683613557	-0.0268928509394747
2222	Olfr1223	26	0.380147389902156	-0.0337660086147253	26	0.890091563366335	-0.0128216147715759
2223	Olfr816	26	0.377842305928118	0.0377427979398522	26	0.439472772836182	0.0676425884910084
2224	Olfr1425	27	0.481040279162347	0.0360513760984821	27	0.252677946442913	-0.156970524652317
2225	Olfr1353	27	0.837936125137337	-0.00855926732152121	27	0.251702601838262	-0.153426347165192
2226	Olfr178	28	0.903859460556758	0.00449127347897327	28	0.618473423206372	-0.0616886941914815
2227	Olfr406	31	0.947909790951887	-0.00227764584295353	31	0.445828705853259	-0.0619880887613047
2228	Olfr101	30	0.563609126883243	0.0211562610993403	30	0.387716015516726	-0.112963524735469
2229	Olfr1219	24	0.154538846281673	-0.050666486486893	24	0.75967003431594	0.0336135791644999
2230	Olfr1308	21	0.188215885050922	0.0607840075867968	21	0.325230751789289	-0.18920369106618
2231	Olfr1428	21	0.108128706530175	0.136573827651506	21	NA	NA
2232	Olfr1080	28	0.133849387800594	0.0652514204407734	28	0.404089756490394	-0.118216079159668
2233	Olfr76	18	0.566450989884813	-0.0471382294340388	18	0.667803168362139	0.093897650250015
2234	Olfr1145	9	NA	NA	9	NA	NA
2235	Olfr1438-ps1	6	NA	NA	6	NA	NA
2236	Olfr26	11	0.0619580085760954	-0.455734403809566	11	NA	NA
2237	Olfr1555-ps1	8	NA	NA	8	NA	NA
2238	Olfr1432	13	0.841441452774603	-0.00875126933296315	13	0.860231661571964	-0.0321695502470613
2239	Olfr1431	14	0.188182818929754	-0.0782322112739416	14	0.516401934287047	0.166098067964692
2240	Olfr1437	17	0.297666742400742	0.0523469063136848	17	0.327793723913029	0.113557665317027
2241	Olfr1436	15	0.1314108439819	0.0938557409556793	15	0.406349386643922	0.0952359757390191
2242	Olfr1143	29	0.744262773014015	0.0107113285529394	29	0.729545734731099	-0.0556831246195083
2243	Olfr292	15	0.217386115242487	-0.121805059016395	15	0.350407756286707	-0.193679141683599
2244	Mpeg1	6	NA	NA	6	NA	NA
2245	Pfpl	7	NA	NA	7	NA	NA
2246	Dtx4	14	0.987432054080328	0.00188649081582714	14	NA	NA
2247	Fam111a	18	0.0433111555869449	-0.476274638272438	18	NA	NA
2248	Glyat	6	NA	NA	6	NA	NA
2249	Cntf	19	0.877982006605864	-0.0305674575958113	19	NA	NA
2250	Zfp91	16	0.534444607386698	-0.140196896219396	16	NA	NA
2251	Lpxn	22	0.57002359262369	-0.191693340210739	22	NA	NA
2252	Olfr1444	14	0.993010920856227	-0.00125363700902178	14	NA	NA
2253	Olfr791	29	0.85469347398236	0.00777043157787728	29	0.905531144229153	0.0183083883274217
2254	Olfr1445	11	0.756319517640428	-0.0570279712697749	11	NA	NA
2255	Olfr1448	19	0.352723129361374	-0.0627608888486587	19	0.802900644210838	0.0400019298319884
2256	Olfr315	20	0.25561547552853	0.0695800311941961	20	0.18004296865885	0.321197028206408
2257	Olfr93	25	0.137994493821725	0.0756665397776768	25	0.0364780934494525	0.566914539510093
2258	Olfr401	17	0.660509557488486	-0.0347803681147522	17	0.840425307713583	-0.0785018139059573
2259	Olfr792	27	0.331358796486276	0.0569242396225978	27	NA	NA
2260	Olfr1271	26	0.152299764473054	0.0500190664816434	26	0.696122169698995	0.0368104593022053
2261	Olfr902	22	0.993684647782028	0.000432576836716465	22	0.406641100111014	0.0710837241708552
2262	Olfr1443	11	0.378596018408759	0.225827524065839	11	0.0868515923168097	0.605474690192385
2263	Olfr695	17	0.439480861876062	0.0915866844648916	17	0.761011827117397	0.0555882390091367
2264	Olfr1442	10	0.205618920357839	-0.273629832397581	10	NA	NA
2265	Olfr1467	18	0.386332726164062	0.101705632366381	18	NA	NA
2266	Olfr1446	19	0.766871272959632	0.0215562896794211	19	NA	NA
2267	Olfr193	36	0.296851558813161	0.0337147530960972	36	0.193358780576191	-0.114468172289054
2268	Olfr1250	18	0.238426225836806	0.0866736318047844	18	0.901712835455068	0.0212937406841622
2269	Olfr1459	20	0.811791104436831	-0.0221110385357927	20	0.149490258183724	-0.37261050782541
2270	Olfr1062	34	0.545520603125311	0.0198942936486799	34	0.917080922046982	-0.00551510310500929
2271	Olfr1477	10	0.391805760493059	0.228903294833936	10	NA	NA
2272	Olfr1474	20	0.914712546463153	0.00816987009965705	20	NA	NA
2273	Olfr1472	26	0.328131671240735	0.0603625039038992	26	NA	NA
2274	Olfr1471	25	0.346610062337258	0.0612023887675658	25	NA	NA
2275	Olfr1247	21	0.341978855967485	0.0537526291581696	21	0.806999109223603	0.0320210988021033
2276	Fgf13	17	0.270087562158825	0.102239570222736	17	NA	NA
2277	4930550L24Rik	8	NA	NA	8	NA	NA
2278	Magea5	18	0.561551468508575	-0.0538061985923135	18	0.414323327875564	0.217983249458061
2279	Runx1	27	0.694900111600979	0.0484814841445761	27	NA	NA
2280	Clic6	21	0.757279184681111	-0.0486900868164235	21	0.544816025967569	-0.135275446540286
2281	Rcan1	28	0.87757226379317	0.0116193738226383	28	NA	NA
2282	Kcne1	16	0.938947463902086	0.0250255357658373	16	0.8438158368395	-0.0689398746677762
2283	Fam243	13	0.403869763144986	0.21648120991955	13	0.120470379376335	-0.561229795350162
2284	Smim11	15	0.657758713673677	-0.0755817377566964	15	0.122253669214445	-0.273909174312172
2285	Kcne2	16	0.87125137146354	-0.0243913633792992	16	0.160369867168618	-0.243733340416984
2286	Mrps6	12	0.437520315983501	0.291223232607806	12	NA	NA
2287	Slc5a3	12	0.810267582762848	-0.10619672785453	12	NA	NA
2288	Atp5o	12	0.295460118218905	0.241677886280573	12	NA	NA
2289	Cryzl1	15	0.319632577269106	-0.198270823097932	15	NA	NA
2290	Donson	14	0.737779526577143	0.0679171958082122	14	NA	NA
2291	Gart	17	0.25010145472891	0.136926312776066	17	NA	NA
2292	Dnajc28	18	0.0734959205170363	0.186153912368926	18	NA	NA
2293	Tmem50b	17	0.150249351620489	0.162162120659387	17	NA	NA
2294	Ifngr2	21	0.114215683476619	0.142594312545966	21	NA	NA
2295	Il10rb	14	0.4858467310345	0.248467059666946	14	0.180161096336787	0.522200902506563
2296	Ifnar2	14	0.25102707282986	0.399637972112605	14	NA	NA
2297	Olig1	6	NA	NA	6	NA	NA
2298	Olig2	8	NA	NA	8	NA	NA
2299	A830018L16Rik	11	0.902695035100763	0.064596317572626	11	NA	NA
2300	Prex2	11	0.715692358647511	0.066524868161877	11	0.759482594045175	-0.0726808956289251
2301	Cpa6	6	NA	NA	6	NA	NA
2302	Cspp1	18	0.0554705312581922	0.191589030657667	18	0.541815025961982	-0.17412745602144
2303	Asph	29	0.410322772638407	0.0870813938739607	29	NA	NA
2304	Clvs1	17	0.984869008511463	-0.00289471417795455	17	NA	NA
2305	Chd7	21	0.555989429205631	-0.095212571283345	21	NA	NA
2306	Rab2a	15	0.568311234889149	0.0690969802593746	15	0.490041137585244	-0.136455387566111
2307	Car8	13	0.269295838002743	0.150207974763696	13	0.818850707469569	0.0579823202461644
2308	Dnajb11	18	0.365468709635202	0.293114950138552	18	NA	NA
2309	Tbccd1	15	0.532394973433354	-0.221288824524857	15	NA	NA
2310	Crygs	11	0.779190034375121	0.0475166417797271	11	0.415002983276822	-0.235149297929914
2311	Dgkg	11	0.100876302850513	0.296707672005588	11	NA	NA
2312	Etv5	15	0.260229354563976	0.170217033873772	15	NA	NA
2313	Tra2b	20	0.00737551558837172	0.244088832771528	20	0.705535049442066	-0.0875032757374161
2314	Txndc16	15	0.373023508950941	-0.0898400003019719	15	NA	NA
2315	Gpr137c	17	0.138581499915405	0.310825270299414	17	NA	NA
2316	Ero1l	18	0.0542187168206125	0.225061802747437	18	NA	NA
2317	Psmc6	18	0.0845906046872043	0.194092858546749	18	NA	NA
2318	Styx	20	0.00523116225333532	0.332568214810566	20	NA	NA
2319	Gnpnat1	15	0.00831071047092883	0.413809419908468	15	NA	NA
2320	Fermt2	17	0.0519783529238791	0.196402604966419	17	0.783683927405544	-0.0654726861608312
2321	Ddhd1	12	0.0148951723251234	0.496650228249649	12	0.762278798012852	-0.0736448556139619
2322	Bmp4	14	0.109439813548016	0.269271912333404	14	0.170787161827519	0.415004423980198
2323	Cdkn3	15	0.630752961041712	0.224197460605153	15	NA	NA
2324	Cnih1	16	0.143269439357777	0.547867825074188	16	NA	NA
2325	Maml2	10	0.282984438483556	-0.445349494190307	10	NA	NA
2326	Ccdc82	13	0.252518677148062	0.467274492381998	13	NA	NA
2327	Jrkl	14	0.225232664521369	0.481878122426978	14	NA	NA
2328	Trpc6	15	0.910926952638362	-0.0329422096688732	15	NA	NA
2329	Cep126	18	0.135789366286258	0.364931816741054	18	NA	NA
2330	Cfap300	26	0.0122513929039827	0.255044658631747	26	NA	NA
2331	Yap1	20	0.465693093189589	0.0597643633515921	20	NA	NA
2332	Birc3	21	0.522687785737058	0.0750801368203041	21	NA	NA
2333	Tmem123	17	0.0146973258965291	0.338491214296478	17	NA	NA
2334	Mmp7	7	NA	NA	7	NA	NA
2335	Mmp20	12	0.00661631773574163	0.464770269767747	12	0.402132547412789	-0.276677941626232
2336	Mmp27	10	0.0746816366423077	0.412804892067456	10	NA	NA
2337	Mmp8	9	NA	NA	9	NA	NA
2338	Mmp10	13	0.266282114777327	0.339227752942648	13	NA	NA
2339	Mmp1a	16	0.184382902009361	0.271168681502509	16	NA	NA
2340	Mmp1b	16	0.184382902009361	0.271168681502509	16	NA	NA
2341	Mmp3	15	0.723528722439616	-0.101630242268286	15	NA	NA
2342	Mmp12	18	0.400837538899695	0.150568938116749	18	NA	NA
2343	Mmp13	19	0.0293974465351009	0.456539660319648	19	NA	NA
2344	Dcun1d5	16	0.983495783847105	-0.00198994777031426	16	NA	NA
2345	Dync2h1	8	NA	NA	8	NA	NA
2346	Adamts5	10	0.754708981001146	-0.133587215987756	10	NA	NA
2347	Pik3cg	14	0.433450462627331	-0.113584829489576	14	0.545157092858681	0.0884874807942494
2348	Prkar2b	10	0.160452475574232	0.309525457366274	10	NA	NA
2349	Hbp1	17	0.266051887698598	0.243099482188471	17	NA	NA
2350	Gpr22	14	0.991659887686992	-0.00238086404589246	14	0.727233826278596	-0.137552798690173
2351	Dus4l	17	0.0168319527490406	0.491474571085969	17	NA	NA
2352	Bcap29	17	0.989334577092668	0.00386585545376685	17	NA	NA
2353	Slc26a4	19	0.0132501936630776	0.382820185427103	19	NA	NA
2354	Cbll1	17	0.887716534044861	0.0322932863277773	17	NA	NA
2355	Slc26a3	14	0.142389225785771	0.558567992277916	14	NA	NA
2356	Dld	21	0.860226973913355	0.0293256981104267	21	NA	NA
2357	Lamb1	14	0.381222450742904	0.16391984909296	14	NA	NA
2358	Nrcam	10	0.670682154424736	-0.204056271260442	10	NA	NA
2359	Chchd3	14	0.74263420629081	-0.0912910172324167	14	NA	NA
2360	Exoc4	12	0.060012248279401	0.329288189129895	12	NA	NA
2361	Trim43b	9	NA	NA	9	NA	NA
2362	Trim43c	11	0.028561797316184	-0.407394070100959	11	0.270100536989544	0.333381374455
2363	Trim43a	13	0.0702364685453347	-0.328186195738391	13	0.383219012214528	0.200374770740679
2364	Grm3	9	NA	NA	9	NA	NA
2365	Kat2b	14	0.415802501915959	-0.125197760342735	14	NA	NA
2366	Sgo1	16	0.302892318341231	-0.123498264189674	16	0.078059548785797	0.299221509173705
2367	Ube2e2	12	0.00424995293175342	0.485406284642692	12	NA	NA
2368	Ube2e1	13	0.0877569540503534	0.220438123878212	13	NA	NA
2369	Nkiras1	14	0.062442029981899	0.149833891318686	14	NA	NA
2370	Eif5a2	12	0.167144873562019	-0.162102620949351	12	NA	NA
2371	Pld1	14	0.0752180426822655	0.436865306849933	14	NA	NA
2372	Tmem212	10	0.233009274568314	0.782858994836137	10	NA	NA
2373	Fndc3b	19	0.233480334424956	0.190096418885005	19	NA	NA
2374	Lrp4	17	0.849598894846142	0.0247742471927258	17	NA	NA
2375	1110051M20Rik	24	0.427430354122544	0.0761787067630023	24	0.152775685409302	-0.49899942281589
2376	Cbx1	19	0.0626564343990252	0.149297494796713	19	0.58249291895442	0.165539965755526
2377	Pacsin3	23	0.0394064124028631	0.215669186784325	23	NA	NA
2378	Ddb2	22	0.649701640660833	0.0764467499063103	22	NA	NA
2379	Acp2	17	0.0483100133007799	0.318293220077949	17	NA	NA
2380	Nr1h3	19	0.0054562754151548	0.366650200354599	19	NA	NA
2381	Madd	26	0.00959337346764792	0.230461277465033	26	NA	NA
2382	Mybpc3	27	0.192217379978761	0.181320802758032	27	NA	NA
2383	Spi1	21	0.17312753507896	0.259335424097919	21	NA	NA
2384	Slc39a13	14	0.367156226471744	0.161734610896085	14	NA	NA
2385	Psmc3	16	0.570377975245935	0.0825702941883034	16	NA	NA
2386	Rapsn	18	0.36175988422552	0.13002634327809	18	NA	NA
2387	Celf1	22	0.274751877116168	0.0753389552000125	22	0.793097874762354	-0.104294538587251
2388	Kbtbd4	21	0.0469641246551907	0.149760745697029	21	0.0611078357234394	0.629256704933195
2389	Ndufs3	22	0.0355877701985132	0.152139661473933	22	0.0547546433568883	0.632544216581231
2390	C1qtnf4	21	0.0870750151435388	0.152492571784182	21	0.73903736268204	0.0919423457498325
2391	Mtch2	19	0.129737422935668	0.152210272674849	19	0.104968710391036	0.352018122400617
2392	Fnbp4	23	0.259331979188009	0.0755949985851601	23	0.762559563691779	-0.107636718773689
2393	Matn3	19	0.124066493156029	0.597612924400638	19	NA	NA
2394	Wdr35	15	0.107095753127652	0.577115474351293	15	NA	NA
2395	Ttc32	6	NA	NA	6	NA	NA
2396	Osr1	12	0.817306863381448	0.0469084320297791	12	0.697907602737894	-0.107725798113853
2397	Stxbp5l	6	NA	NA	6	NA	NA
2398	Gtf2e1	16	0.0579545429868764	0.304296755056584	16	NA	NA
2399	Rabl3	17	0.00393919426157634	0.450628690980469	17	NA	NA
2400	Hgd	19	0.135910099268824	0.33036747004671	19	NA	NA
2401	Ndufb4	10	0.446666891497916	0.206263126905282	10	NA	NA
2402	Fstl1	16	0.111983723063665	0.319618897673511	16	NA	NA
2403	Lrrc58	10	0.366466673028555	0.132115945955562	10	0.576967187735194	0.116567568636781
2404	Gpr156	15	0.674855163282838	0.101461033956605	15	0.00784643960050323	0.526121527978366
2405	Gsk3b	21	0.0604097564405045	0.292722371972782	21	NA	NA
2406	Nr1i2	14	0.711914473453485	-0.114448264324492	14	NA	NA
2407	Maats1	15	0.136165537096234	0.134773644041587	15	NA	NA
2408	Cox17	14	0.0309207051431653	0.353427218017561	14	NA	NA
2409	Gm21987	14	0.0309207051431653	0.353427218017561	14	NA	NA
2410	Popdc2	15	0.065500242044452	0.332348554143856	15	NA	NA
2411	Pla1a	29	0.850391619310327	0.0180134357171405	29	NA	NA
2412	Adprh	30	0.952368657394904	0.00523270155592953	30	NA	NA
2413	Timmdc1	15	0.0404991719389304	0.244353242676569	15	0.385116493441561	-0.264158275444914
2414	Lsamp	14	0.35065059523585	0.122870300041601	14	NA	NA
2415	Gap43	15	0.609336737746606	-0.208031999013578	15	NA	NA
2416	Zbtb20	22	0.776671036774349	-0.0547768667950356	22	NA	NA
2417	Tigit	16	0.664418775003458	0.153565016895566	16	0.501863210548954	-0.252494952967778
2418	Drd3	15	0.113418152841258	0.262663578746244	15	NA	NA
2419	Qtrt2	19	0.00582403018752027	0.346793852164892	19	NA	NA
2420	Ccdc191	15	0.0191893100993368	0.352763847258978	15	NA	NA
2421	Zdhhc23	14	0.11138075900024	0.347246145500285	14	NA	NA
2422	Gramd1c	17	0.138032037339485	0.177394436349266	17	NA	NA
2423	Atp6v1a	12	0.177675715015772	0.252223056230215	12	NA	NA
2424	Naa50	18	0.000229893857286205	0.366660730859572	18	NA	NA
2425	Usf3	23	0.0252602244038436	0.34369204055041	23	NA	NA
2426	Sidt1	13	0.241196241587707	0.300546378595531	13	NA	NA
2427	Spice1	14	0.38683661311767	0.186162987404274	14	NA	NA
2428	Boc	15	0.136999298965702	0.220115774970605	15	0.235435218002429	-0.148773753944759
2429	Schip1	25	0.202365326146735	0.116558859351266	25	NA	NA
2430	Mfsd1	13	0.624602268350152	0.0391087719207121	13	NA	NA
2431	Rarres1	19	0.00259380085123381	0.506095528799145	19	NA	NA
2432	Gfm1	14	0.329289210385441	-0.3694586672886	14	NA	NA
2433	Lxn	14	0.0545077906773441	0.44397545459284	14	NA	NA
2434	Mlf1	18	0.0904275330783862	0.300313945332622	18	0.622164972135298	-0.188761846436017
2435	Rsrc1	16	0.0444615103417245	0.455914676612943	16	0.258930242016144	-0.454131776723382
2436	Shox2	12	0.206143130465734	0.405930159016416	12	NA	NA
2437	Clrn1	11	0.483033605279051	-0.312770923976798	11	NA	NA
2438	Mindy4b-ps	14	0.0662896903545563	0.543728708435295	14	0.104492859344218	0.638680326169175
2439	Siah2	16	0.344604312461226	0.117871782064716	16	0.884141925344042	0.0243610213955243
2440	Erich6	1	NA	NA	1	NA	NA
2441	Selenot	10	0.742339424474955	-0.0945391568809683	10	NA	NA
2442	Eif2a	17	0.152010998895874	0.366345813331545	17	NA	NA
2443	Serp1	19	0.251608329987479	0.210874923115706	19	NA	NA
2444	Tsc22d2	10	0.0160023656061683	0.323215030371834	10	0.174330721600039	-0.325475210923502
2445	Naa11	17	0.515589889170913	-0.0925761674833906	17	NA	NA
2446	Paqr3	20	0.134656341020398	-0.519251254962167	20	NA	NA
2447	Bmp2k	9	NA	NA	9	NA	NA
2448	Anxa3	22	0.569449966108054	0.0917816249282952	22	0.786463939482968	-0.0898108355539677
2449	Fras1	11	0.830791693889081	-0.0484262822318629	11	NA	NA
2450	Mrpl1	19	0.396279851971661	0.159496258303507	19	NA	NA
2451	Cnot6l	22	0.0241347258911034	0.491649842877943	22	NA	NA
2452	Cxcl13	20	0.168213153012631	-0.265954256168193	20	0.872665225097468	-0.0573200461341593
2453	Ccnd1	8	NA	NA	8	NA	NA
2454	LTO1	10	0.48026761393017	0.123187568804097	10	0.998641954345098	0.000592369407812152
2455	Fgf15	11	0.97868918649289	-0.00529136020549951	11	0.632444614650594	-0.176789476043687
2456	Fgf4	12	0.694833450957129	-0.12159642932737	12	NA	NA
2457	Fgf3	7	NA	NA	7	NA	NA
2458	Ano1	13	0.0870118485136355	0.362685906183616	13	0.62398505973461	-0.160924262106097
2459	Fadd	21	0.00211420098203901	0.313012591557844	21	NA	NA
2460	Ppfia1	18	0.0313478438747262	0.265412899397369	18	NA	NA
2461	Cttn	14	0.755221771437193	0.0465992970959801	14	NA	NA
2462	Dhcr7	19	0.485403884728962	0.0924332192211498	19	0.909999685525055	-0.0332872067237118
2463	Gm45337	9	NA	NA	9	NA	NA
2464	Pex14	24	0.0249568476618789	0.172916089035081	24	0.0398742827243571	-0.520955242174269
2465	Cort	19	0.0129689999458642	0.178521576566373	19	0.754306046334457	-0.13609954232829
2466	Pgd	21	0.197587828762372	0.115740301597463	21	0.649694050697087	-0.103030517192513
2467	Kif1b	17	0.668243864391191	-0.0464601724152147	17	NA	NA
2468	Rbp7	13	0.488024026490548	0.0681931898818744	13	NA	NA
2469	Lzic	19	0.109061242701065	0.147632548107893	19	NA	NA
2470	Ctnnbip1	34	0.999900274471001	-1.1621380123486e-05	34	NA	NA
2471	Clstn1	21	0.863634033673153	-0.0161752354013214	21	NA	NA
2472	Pik3cd	14	0.00273464005268519	0.200759504909349	14	0.413862303369587	-0.178278884594393
2473	Tmem201	18	0.135223099715043	0.207804327713531	18	0.947379845811976	0.0210873864039133
2474	Slc25a33	14	0.168598396719503	0.161187733315829	14	0.773241860890561	-0.166539660246639
2475	Spsb1	8	NA	NA	8	NA	NA
2476	H6pd	14	0.948451988493152	0.0181003551628236	14	NA	NA
2477	Gpr157	13	0.0392949358660663	-0.5166668981025	13	NA	NA
2478	Slc2a5	15	0.111879070384226	0.384406314257275	15	0.574837817523999	-0.204785508713682
2479	Eno1	16	0.329663563559502	-0.0936695051238209	16	NA	NA
2480	Rere	20	0.0824251724587311	0.163684954723913	20	0.474027674575058	-0.223016561120714
2481	Abcb9	22	0.070734355970541	0.208072472336037	22	NA	NA
2482	Ogfod2	18	0.252869017083979	0.152027540661081	18	NA	NA
2483	Arl6ip4	21	0.192992616984255	0.186654534942127	21	NA	NA
2484	Pitpnm2	12	0.0718370661638769	0.261996117580974	12	0.898632290241057	0.0508830429239445
2485	Mphosph9	18	0.00642881339363065	0.249735622271244	18	NA	NA
2486	2810006K23Rik	15	0.0130515910981344	0.286168362775764	15	NA	NA
2487	Cdk2ap1	19	0.123655329632827	0.0738869387694213	19	NA	NA
2488	Mapre2	29	7.0343432016011e-05	0.378901916395738	29	0.123876781472909	-0.171993146241853
2489	Zfp397	14	0.00240985106750016	0.611907533234271	14	NA	NA
2490	Zfp24	11	0.0943778565575724	0.389694522385367	11	NA	NA
2491	Ino80c	14	0.587822765375817	-0.28914265837161	14	NA	NA
2492	Galnt1	12	0.703928425542218	-0.0922830443498956	12	NA	NA
2493	Npvf	13	0.555017301541736	0.120032812292929	13	NA	NA
2494	Cyct	16	0.000757189196861093	0.478536114049777	16	NA	NA
2495	Cycs	13	0.817194024904518	0.0189510841484656	13	NA	NA
2496	Osbpl3	18	0.0621080477691439	-0.251724613207433	18	0.856474706768047	0.0323661823871584
2497	Gsdme	11	0.0687332575977769	0.432402479466787	11	0.859574096694562	0.0797476629800695
2498	Mpp6	17	0.209686916909639	0.195486360539996	17	0.754474382785302	0.0809237435128426
2499	Npy	18	0.554424879053003	-0.0815605505601023	18	NA	NA
2500	Stk31	13	0.0337755934293155	-0.438521968314051	13	NA	NA
2501	Gm13084	19	0.547150766946744	0.0241959454827734	19	0.13043939007061	-0.325143084834151
2502	Oog3	18	0.867606118859016	0.0106140297008812	18	0.064710426115603	-0.303936142679346
2503	Gm13089	19	0.37910541969783	0.0472748000647471	19	0.0684501629298353	-0.363757993047103
2504	Gm13040	22	0.908056614158555	-0.00720469112642046	22	0.0303030958339658	-0.22168645666153
2505	Gm13057	17	0.775574114165905	-0.0180848290902582	17	0.193743577296891	-0.144376499368984
2506	C87977	19	0.9371027138736	0.00426323457802497	19	0.0523219567703751	-0.384273801250193
2507	Gm13023	21	0.731916722001881	-0.0213996081799959	21	0.0897652990089872	-0.272940045876072
2508	Gm13103	19	0.478846612686413	0.0453826383287617	19	0.785691812624868	0.0681716343904905
2509	Gm13102	16	0.790471392541014	0.0184278662201575	16	0.708945767362677	-0.0595627570432757
2510	Pramel4	13	0.976578895786623	0.00192372596667566	13	0.869791655132342	-0.0493590263417298
2511	Pramel5	17	0.71575857848832	-0.0249949754652272	17	0.091543215825224	-0.246811562046278
2512	Pramef17	19	0.065206969084552	0.14663882487289	19	0.342441545523118	-0.310554575639663
2513	Pramef25	22	0.693686887363653	0.021530455909156	22	0.0584990659155001	-0.244364685711616
2514	Oog4	18	0.409343020632515	0.0493566750478111	18	0.162246879602188	-0.261283642884109
2515	Gm13083	16	0.939003512500091	-0.00616988929168906	16	0.246735742603706	-0.200494472393008
2516	Gm13119	15	0.447663810323962	0.05563672969038	15	0.799142736679983	-0.0237944700816227
2517	Pramef6	21	0.849041047545674	0.0111888772731672	21	0.147994384784953	-0.248000072270555
2518	Gm13043	18	0.118669009621569	0.0957803637701763	18	0.0564904351947842	-0.296698506971702
2519	Pramef20	19	0.541355145376442	0.0446674656542951	19	0.0944825194228725	-0.173917503339796
2520	Gm13078	17	0.258784368991573	0.0603124930766157	17	0.156919978673667	-0.173233941042338
2521	Pramef8	22	0.0149347792057192	0.102169434751936	22	0.16177846730707	-0.215444123013586
2522	Gm13128	18	0.263070738981832	0.0805629447466843	18	0.278439951012257	-0.329386130529839
2523	Pramel1	16	0.123946527724171	0.116995075634343	16	0.165647142112496	-0.23003740280915
2524	BC080695	15	0.134570473347878	0.122513004177992	15	0.111749927147533	-0.228434540337326
2525	Gm13101	16	0.927227534894112	0.00633105897398451	16	0.0623520963448085	-0.278778806806791
2526	Isl1	15	0.392256160503658	-0.214016899290395	15	NA	NA
2527	Parp8	17	0.244089251014135	-0.30144338159595	17	NA	NA
2528	Mdm1	13	0.477789846728929	0.295871544938391	13	0.440156231349906	-0.373782259868959
2529	Il22	17	0.132627783711906	0.240570367656028	17	NA	NA
2530	Iltifb	16	0.141833810369304	0.246358591743171	16	NA	NA
2531	Ifng	18	0.219009357033135	-0.142524930969046	18	NA	NA
2532	Dyrk2	17	0.189450346738154	-0.234829569838723	17	NA	NA
2533	Cand1	14	0.0551337816613507	0.308244220216982	14	NA	NA
2534	Grip1	18	0.19256246031915	0.192037598160923	18	NA	NA
2535	Pdcl2	17	0.784962414881989	-0.0371253684731053	17	0.286929287364738	0.508403101633094
2536	Srd5a3	22	0.00525659023380549	0.364769820063031	22	NA	NA
2537	Kdr	17	0.066896492015758	0.299852171834967	17	0.127611430296344	-0.439834580835791
2538	Kit	18	0.178719718157651	0.335160904820957	18	0.68141429660584	-0.109946862110935
2539	Pdgfra	13	0.75819911986001	0.0409188103345097	13	NA	NA
2540	Gsx2	16	0.199540411649909	0.139588259291218	16	NA	NA
2541	Chic2	20	0.0850711205005638	0.243338078306634	20	NA	NA
2542	Lnx1	28	0.0962533519772344	0.241471108153196	28	NA	NA
2543	Atg5	16	0.968227514188301	-0.00436397557300749	16	0.741975120594695	-0.0734894209738036
2544	Prdm1	16	0.0140727771504913	0.408608332800201	16	NA	NA
2545	Prep	17	0.00930775382582727	-0.490184496867928	17	NA	NA
2546	Popdc3	14	0.22975306392115	0.125680022027426	14	NA	NA
2547	Bves	16	0.360728783302003	0.124509287251445	16	NA	NA
2548	Hace1	14	0.272907229970294	0.276469257172128	14	NA	NA
2549	1600012H06Rik	12	0.00395443781597469	0.603256027204762	12	NA	NA
2550	Phf10	9	NA	NA	9	NA	NA
2551	Gm3435	5	NA	NA	5	NA	NA
2552	9030025P20Rik	8	NA	NA	8	NA	NA
2553	Ermard	0	NA	NA	0	NA	NA
2554	Dll1	8	NA	NA	8	NA	NA
2555	Fam120b	13	0.581303192994237	0.13351518290651	13	0.733226875612815	-0.166311920750504
2556	Psmb1	23	0.289433645642933	0.0769792220851576	23	NA	NA
2557	Tbp	22	0.314517282171601	0.0616484981650142	22	NA	NA
2558	Tubb4b	14	0.73599130049827	0.0639273223857533	14	0.618698338313772	-0.190851628015853
2559	Larp4b	12	0.700717294892525	0.073074327147873	12	NA	NA
2560	Idi1	15	0.34411756129557	0.116548711298543	15	0.295179312588091	-0.0999059731464585
2561	Adarb2	9	NA	NA	9	NA	NA
2562	Thumpd2	21	0.130134366288905	0.167450114497105	21	0.725165887078326	-0.13236660243284
2563	Tmem178	16	0.00297693684013435	0.4788840923946	16	NA	NA
2564	Map4k3	13	0.156345067069265	0.232546482403771	13	NA	NA
2565	Cdkl4	19	0.0491240643496576	0.196618734209731	19	0.496793837348243	-0.275525594457239
2566	Sos1	17	0.111200024076533	0.190576636917219	17	NA	NA
2567	Arhgef33	20	0.11443052837392	0.291159389128803	20	NA	NA
2568	Morn2	24	0.0119976609601027	0.275694467493828	24	NA	NA
2569	Gria4	13	0.373308235502577	0.356454424250563	13	NA	NA
2570	Msantd4	15	0.120779466777788	0.526520645951059	15	NA	NA
2571	Kbtbd3	14	0.815994914122337	0.103470579006062	14	NA	NA
2572	Aasdhppt	13	0.838039824540285	0.113719615878267	13	NA	NA
2573	Gucy1a2	9	NA	NA	9	NA	NA
2574	Cwf19l2	15	0.570428836244551	0.109338567187596	15	NA	NA
2575	Alkbh8	14	0.102265892832044	0.432138747318666	14	NA	NA
2576	Ccdc28a	14	0.224595194836796	-0.120543532384031	14	0.110359159303423	0.496209545750346
2577	Hebp2	15	0.30044889206706	0.366999386091013	15	NA	NA
2578	Arfgef3	21	0.113240569320434	0.243744863244467	21	NA	NA
2579	Tnfaip3	5	NA	NA	5	NA	NA
2580	Olig3	12	NA	NA	12	NA	NA
2581	Ifngr1	14	0.136219465816359	-0.772163919154076	14	NA	NA
2582	Il22ra2	15	0.0228378970178893	-0.702753181325866	15	0.154542041462513	-0.45555618419481
2583	Il20ra	18	0.899680856187198	0.0152322714587839	18	0.0894318601171437	-0.596177607065271
2584	Slc35d3	14	0.776180734794088	0.0308100872749238	14	0.664074156956034	0.0649424513724414
2585	Pex7	20	0.979535650085958	0.00492829632303946	20	NA	NA
2586	Map3k5	18	0.0360457907243013	0.387364697151521	18	0.418501091354075	-0.0959412449980041
2587	Myb	14	0.925803920297435	-0.00996848587883227	14	0.555203877754291	0.109663827947494
2588	Hbs1l	16	0.0182594463245833	0.439282803388795	16	NA	NA
2589	Aldh8a1	18	0.213222403677389	0.210296988403035	18	NA	NA
2590	Sgk1	23	0.0681762307414894	0.180177236410375	23	0.744726700195315	0.0733157017128796
2591	Slc2a12	16	0.000977030592624632	0.628476659275419	16	NA	NA
2592	Tbpl1	15	0.369006370227406	-0.142842918419342	15	NA	NA
2593	AC166256	15	0.96311215880562	-0.0105328868007642	15	NA	NA
2594	Tcf21	17	0.0352743792901486	0.498158774082193	17	NA	NA
2595	Grb2	19	0.68162218553893	0.0268872161740553	19	0.147188047651086	0.34282608492854
2596	Tmem94	19	0.968892821764285	-0.00552554712236227	19	0.0463678307312757	0.488427359675843
2597	Tsen54	16	0.00193256352905413	0.410074413992659	16	NA	NA
2598	Llgl2	14	0.000747709547065559	0.467077824368791	14	NA	NA
2599	Myo15b	13	0.051769104494214	0.289935113510578	13	NA	NA
2600	Recql5	30	0.028073864724213	0.194686887893233	30	0.998185326284225	-0.000344244438059837
2601	Smim5	26	0.0264411282426738	0.193760370499459	26	0.946354492752736	-0.0124187855156994
2602	Smim6	25	0.0311731922270388	0.213610999036908	25	0.571514945269901	-0.0941546152739022
2603	Sap30bp	27	0.0516380420979794	0.182969872862576	27	0.26893876988366	0.161636476603359
2604	Galk1	23	0.00792596316687815	0.193618190095997	23	0.744233376278082	-0.078346393837604
2605	H3f3b	22	0.0746430825429153	0.130443701399731	22	NA	NA
2606	Unk	23	0.172366195640635	0.123162742296377	23	0.78556648379199	-0.0512371768650001
2607	Unc13d	19	0.0467453788184631	0.175433316365243	19	0.721554650136815	-0.0717370658724224
2608	Trim65	15	0.653344609495791	-0.0542218342358183	15	NA	NA
2609	Mrpl38	14	0.674381347736445	-0.0554140993420003	14	NA	NA
2610	Fbf1	8	NA	NA	8	NA	NA
2611	Acox1	19	0.03452038456541	0.183743167902125	19	NA	NA
2612	Cdk3	16	0.0388490596301663	0.212521014039248	16	NA	NA
2613	Evpl	14	0.163779114679888	0.151856588963451	14	0.72447933364484	-0.125312776103207
2614	Galr2	17	0.420082710253352	0.0709625170576904	17	0.208286965272854	0.373002670221247
2615	Exoc7	17	0.194813178448198	0.0994891846759524	17	0.335935219103285	0.220106927123227
2616	Foxj1	19	0.0636553778309557	0.170520790424664	19	0.205206544418896	0.178326715758297
2617	Ubald2	8	NA	NA	8	NA	NA
2618	Qrich2	14	0.0247900553726302	0.260818365397532	14	0.175744198583277	-0.400446393026291
2619	Prpsap1	15	0.418746667018857	0.0802558572172803	15	0.841226799169769	-0.0782332495788988
2620	Sphk1	16	0.766552120899397	0.0401470641515531	16	NA	NA
2621	Ube2o	13	0.826705073493181	0.0312803546169043	13	0.980297505228946	-0.00770151252280926
2622	Aanat	18	0.0791043744002263	0.171104529917263	18	0.443097786807747	-0.154468118055476
2623	Rhbdf2	17	0.325276868132511	0.0715764203597305	17	0.22012006057134	-0.276423314951737
2624	Cygb	19	0.910186858899499	0.0105525315814204	19	0.676555500219344	0.0922311598960537
2625	Prcd	21	0.117655506587668	-0.162971315084124	21	0.238863789313754	0.203013921756488
2626	St6galnac2	20	0.375456349128667	0.0728373003659177	20	0.768270201155519	-0.0670904133682113
2627	Jmjd6	17	0.116213234353074	0.177578284564272	17	0.929333622246777	-0.0330438007091942
2628	Mettl23	16	0.105682486601525	0.201551371524772	16	0.932033561617246	-0.0330228712495562
2629	Srsf2	15	0.0140219122708487	0.202698082134845	15	0.955219090886974	-0.0199684749433747
2630	Mgat5b	16	0.716117153254847	0.063434042864971	16	NA	NA
2631	Sec14l1	18	0.0717232464511164	0.218583155520705	18	0.796571348337215	0.0666754326599545
2632	Septin9	17	0.514961254259056	0.0867450135140299	17	0.847571668137295	-0.0543419223137304
2633	Reg3b	21	0.360401414010167	0.0779819834832791	21	NA	NA
2634	Reg3g	22	0.25209001830507	0.077062306498661	22	0.230040565298582	-0.331518096241997
2635	Reg3d	12	0.45501835177561	-0.116705574784195	12	NA	NA
2636	Reg2	12	0.651019995677412	0.0388374900449892	12	NA	NA
2637	Reg1	6	NA	NA	6	NA	NA
2638	Ctnna2	12	0.245072455593888	0.258807108908648	12	NA	NA
2639	Lrrtm1	8	NA	NA	8	NA	NA
2640	Uxs1	12	0.179777878239191	-0.356212636291432	12	NA	NA
2641	Ecrg4	16	0.211381868025412	0.33199783985647	16	NA	NA
2642	Nck2	18	0.194883239028433	0.149241288304738	18	0.0674001763243273	-0.415205841892334
2643	Mall	16	0.771421802435742	0.0576554513286669	16	0.508255701288038	-0.213167691347005
2644	Msantd2	16	0.103329213078602	0.34044678613643	16	0.0115926278995933	0.776126472802953
2645	Robo3	13	0.561591056562662	0.116472327113708	13	NA	NA
2646	Robo4	18	0.490428622323947	0.0727017614006043	18	NA	NA
2647	Hepacam	22	0.189223846383	0.12431009644394	22	0.6205838011162	0.125686584641921
2648	Ccdc15	23	0.284447822910553	0.114435868108501	23	0.560574945393129	0.155947076668928
2649	Slc37a2	24	0.304980903589838	0.103878911232395	24	NA	NA
2650	Tmem218	21	0.132331901631863	0.237081428621796	21	NA	NA
2651	Pknox2	15	0.00792515130214541	0.645896492480828	15	NA	NA
2652	Fez1	18	0.0612871881773774	0.208239619642662	18	0.921654877069636	0.0269808791915389
2653	Ei24	15	0.216020322038067	0.0954662419765091	15	0.754869830461072	-0.0997915095112993
2654	Acrv1	19	0.000747319012626849	0.395378650739397	19	NA	NA
2655	Pate1	18	0.108324129618958	-0.341391705695142	18	NA	NA
2656	Pate2	20	0.0997840304131837	-0.319202034942674	20	NA	NA
2657	Pate3	20	0.0754744841399084	-0.459894740978244	20	NA	NA
2658	Pus3	19	0.213485780492418	0.257282514508903	19	0.495760067298333	-0.199157066333206
2659	Hyls1	20	0.240186121946279	0.23166451074352	20	0.472228523949844	-0.203928407605721
2660	Ddx25	20	0.072703032077289	0.293632979424135	20	NA	NA
2661	Cdon	19	0.0439843404154507	0.368506604106252	19	NA	NA
2662	Csmd3	2	NA	NA	2	NA	NA
2663	Apod	10	0.922610939540701	0.0271898062450608	10	NA	NA
2664	Acap2	14	0.399251345805522	0.116646249242623	14	NA	NA
2665	Xxylt1	15	0.794482861197249	0.0513557291968001	15	0.117953444941042	-0.344359898964167
2666	Fam43a	16	0.122839404461297	0.217775139199847	16	NA	NA
2667	Lsg1	15	0.346174680772775	0.142015499502883	15	NA	NA
2668	Tmem44	16	0.634774666442277	0.0571809248288563	16	0.71882359904433	0.0882450181039935
2669	Atp13a3	23	0.276587215678663	0.116728478529711	23	0.299983996681795	-0.115008691509649
2670	Lrrc15	13	0.692486237053833	0.0438873843000136	13	0.494476952255066	0.212944392496531
2671	Paxx	14	0.893938848512632	-0.0379687019499282	14	NA	NA
2672	Clic3	13	0.603835192523057	0.187532358455037	13	NA	NA
2673	Fut7	17	0.779403872277429	0.0386957460406545	17	NA	NA
2674	Entpd2	16	0.159956101808792	0.207786646544906	16	NA	NA
2675	Sapcd2	16	0.0355438025897356	0.244509657116029	16	0.889499340116078	-0.0672589653414113
2676	Man1b1	15	0.0174044155239144	0.233315848985471	15	0.376234841338844	-0.236646758463578
2677	Dpp7	18	0.00618629480525175	0.266920450656293	18	0.606829150267612	-0.213538123841286
2678	Grin1	14	0.0756204589440892	0.181090394769711	14	0.448981091514763	-0.205603554031247
2679	Lrrc26	16	0.0371797044942098	0.252662127725014	16	0.772432756540717	-0.107247229885974
2680	Tmem210	16	0.0479954400512072	0.253039743322498	16	0.772432756540717	-0.107247229885974
2681	Anapc2	16	0.00367699020948162	0.403263347841116	16	0.691462248037874	-0.149107686654968
2682	Ssna1	17	0.00337181169809145	0.370746969874172	17	0.657071426906713	-0.159998590340976
2683	Tmem203	17	0.0151155023777567	0.242593206221621	17	0.501080177053346	-0.180515428484591
2684	Ndor1	18	0.0390211763770171	0.167168072380494	18	0.484864461123309	-0.181059105300881
2685	Rnf208	16	0.192027364333432	0.150129810878714	16	0.756479017343709	-0.0702625496445173
2686	Cysrt1	16	0.192027364333432	0.150129810878714	16	0.756479017343709	-0.0702625496445173
2687	Rnf224	15	0.320854433882717	0.138194949662483	15	0.586947109099452	-0.168611189942347
2688	Slc34a3	15	0.248808926336721	0.187143426976779	15	0.606733584706724	-0.189708534225925
2689	Fam166a	14	0.811301372731956	0.0483790534638942	14	0.572029153823496	-0.217209577690819
2690	Stpg3	13	0.613043419677669	-0.0887658936332728	13	0.588063222442438	-0.217705315667773
2691	Tor4a	10	0.563228469815219	0.132360090620263	10	0.371937623433425	-0.42619951662757
2692	Entpd8	19	0.561738806028607	0.0832177214961868	19	0.973243483561215	0.00724503955369876
2693	Nsmf	18	0.691322042559934	0.0577006171261539	18	0.994981533804153	0.00127661718476866
2694	Pnpla7	16	0.461787466998782	-0.103603330565114	16	NA	NA
2695	Mrpl41	21	0.567613579917948	-0.0790756544671218	21	NA	NA
2696	Dph7	18	0.170067713982775	-0.238349229533387	18	NA	NA
2697	Zmynd19	17	0.508242281134727	0.0889985752489336	17	0.838143046048532	-0.0469041908769956
2698	Arrdc1	17	0.252435781831946	0.137344565561204	17	0.567182454459178	-0.0923068304779608
2699	Ehmt1	18	0.00860934100250102	0.214600600381051	18	0.175705747515977	0.250506250765439
2700	Stra6l	21	0.995543478510057	0.000762520813206972	21	NA	NA
2701	Shb	19	0.967081399598712	0.00852088522942846	19	NA	NA
2702	Slc25a51	16	0.0145929963666555	0.366040847246004	16	NA	NA
2703	Exosc3	21	0.286214672264725	0.0903344022784401	21	NA	NA
2704	Trmt10b	19	0.353980466877096	0.122254715105081	19	NA	NA
2705	Frmpd1	18	0.528132716935514	0.0888000500228177	18	NA	NA
2706	Tomm5	20	0.00176643471629309	0.552340185259889	20	NA	NA
2707	Fbxo10	18	0.226944155064005	0.182147956560515	18	NA	NA
2708	Polr1e	17	0.784136529932392	-0.0292127672412447	17	NA	NA
2709	Zbtb5	15	0.543866318291785	-0.1056388761451	15	NA	NA
2710	Grhpr	11	0.810287122163342	0.0503310992844684	11	NA	NA
2711	Zcchc7	15	0.470240348052451	-0.177647320529818	15	NA	NA
2712	Prkcd	15	0.107519653142573	0.189525353181806	15	0.558718079054441	0.102087337857896
2713	Tkt	17	0.250559407020974	0.10567595128649	17	0.428584421346974	0.0704379043042261
2714	Dcp1a	14	0.0610992645142586	0.242295622096469	14	NA	NA
2715	Cacna1d	25	0.423956208795998	-0.0843590097640051	25	NA	NA
2716	Chdh	13	0.558324657535684	0.178657470108117	13	NA	NA
2717	Il17rb	17	0.828791696182554	0.027947883122229	17	0.953600544652417	0.023408848408863
2718	Actr8	16	0.952361334699023	-0.0084767953145058	16	0.807236518005206	-0.101111773414264
2719	Selenok	18	0.354250449195679	-0.103251559098176	18	0.836991132697723	-0.0819031342476642
2720	Cacna2d3	7	NA	NA	7	NA	NA
2721	Rev1	17	0.607107697061315	-0.0818869693748059	17	NA	NA
2722	Eif5b	21	0.131064680344663	0.26555100028003	21	NA	NA
2723	Txndc9	20	0.0245364922997061	0.395510403794337	20	NA	NA
2724	Lyg1	20	0.568242501251925	0.148087368707195	20	NA	NA
2725	Lyg2	23	0.825173092371451	-0.0360749508500351	23	NA	NA
2726	Mitd1	18	0.589123441880369	0.102256652418414	18	NA	NA
2727	Lipt1	15	0.114251906960563	0.353390328200908	15	NA	NA
2728	Tsga10	11	0.239230341962247	0.259131409867392	11	NA	NA
2729	2010300C02Rik	12	0.00811847309150594	0.394416575144099	12	NA	NA
2730	Mgat4a	22	0.0392998702471154	0.169164730826706	22	NA	NA
2731	Unc50	13	0.716812738967185	-0.0997004204084619	13	NA	NA
2732	Coa5	11	0.792371157474498	-0.0775227787639656	11	NA	NA
2733	Inpp4a	17	0.158568682756587	-0.212105004790959	17	NA	NA
2734	Cnga3	19	0.809689566711712	0.0422417837828957	19	NA	NA
2735	Lmo7	29	0.321041725029673	0.0813186006592056	29	0.25874736143479	0.221550391834822
2736	Uchl3	17	0.891723243767249	0.0213094113975175	17	NA	NA
2737	Commd6	14	0.595507851684517	0.0747410384050824	14	NA	NA
2738	Tbc1d4	14	0.738741056522023	0.0792396553556425	14	NA	NA
2739	Myo1b	10	0.154025444838985	0.254981647838719	10	0.930147909177143	-0.0402391515183238
2740	Nabp1	16	0.691651318317547	-0.0715436841827393	16	0.810111028331929	-0.0398011905745406
2741	Cavin2	11	0.965267570436275	-0.0187476584346248	11	NA	NA
2742	Tmeff2	14	0.970406486674615	0.0124317682480096	14	NA	NA
2743	Dab2	19	0.481970654249196	-0.145555567804395	19	NA	NA
2744	C9	14	0.745087006072079	-0.0671142952165116	14	NA	NA
2745	Fyb	19	0.192854851975003	0.157762607280624	19	0.146906544236448	-0.237916999891406
2746	Rictor	14	0.882414930403175	0.0167240621863724	14	NA	NA
2747	Osmr	13	0.0785252149183533	0.401099137507555	13	NA	NA
2748	Lifr	12	0.635553595261798	0.10628563708451	12	NA	NA
2749	Egflam	14	0.0323467820914629	0.480678440289878	14	NA	NA
2750	Gdnf	20	0.728361023320542	0.0605710677160558	20	0.793945040117591	-0.0592934024614055
2751	Wdr70	20	0.00858848333264278	0.273198582326567	20	NA	NA
2752	Mfsd14b	11	0.767033936338367	0.0871390810131601	11	0.365013182837979	-0.47912318982715
2753	Alox12e	12	0.336684808600018	0.121260242514011	12	NA	NA
2754	Malt1	26	8.20053604166861e-05	0.367955339299311	26	0.293730090912195	-0.289999916176871
2755	Nars	17	0.00463680687194536	0.398251264849574	17	NA	NA
2756	Fech	20	0.168349264740183	0.222586495746346	20	NA	NA
2757	St8sia3	17	0.121536515748493	0.34433350337518	17	0.0820707375652929	-0.665810569979844
2758	Wdr7	18	0.195588262037101	0.224308697824165	18	NA	NA
2759	Slc1a1	17	0.38483270930811	-0.123257489539631	17	NA	NA
2760	Glis3	23	0.155919010745185	0.186885416229995	23	0.60606047488219	0.145477417867534
2761	Rfx3	15	0.13152556817854	0.409877376923842	15	NA	NA
2762	Pum3	13	0.955303878821873	-0.00997369228768427	13	0.401256592726398	0.132565337971971
2763	Vldlr	14	0.64482427655379	0.0785145288355468	14	NA	NA
2764	Smarca2	15	0.554198860117117	0.148170053637281	15	0.346418032776615	0.153843601693852
2765	Rad23b	12	0.00150765848515986	0.335574973630804	12	NA	NA
2766	Klf4	6	NA	NA	6	NA	NA
2767	Actl7b	15	0.615380952594096	-0.110640879526316	15	NA	NA
2768	Gm26657	15	0.728556623440788	-0.0757244607584685	15	NA	NA
2769	Actl7a	15	0.311944815203397	-0.223061171026189	15	NA	NA
2770	Elp1	16	0.0762089228632911	0.175899164401706	16	NA	NA
2771	Abitram	16	0.220604199653808	0.142137415317754	16	NA	NA
2772	Ctnnal1	17	0.140050564515716	0.120798936644626	17	0.65228958833316	0.075773863016685
2773	Tmem245	20	0.0073659796969197	0.214181085324266	20	0.52021814033408	-0.0939363774925093
2774	Frrs1l	14	0.0623670136115177	0.21145665305497	14	NA	NA
2775	Epb41l4b	11	0.168946574926241	0.349248282921171	11	NA	NA
2776	Ugcg	11	0.877410377931525	0.0470811743485735	11	0.0678435880342043	0.548952053515951
2777	Ptbp3	19	0.512922967897469	0.0554391903189614	19	0.534394252197692	-0.111239241434301
2778	E130308A19Rik	17	0.152007557120671	0.345389246451088	17	NA	NA
2779	Inip	20	0.00129735248743461	0.335427109957527	20	NA	NA
2780	Snx30	18	0.0939141563000851	0.201414453301474	18	0.71151140208209	0.0754380779557606
2781	Slc46a2	17	0.0748136144382643	-0.60714356990889	17	0.873957797056805	-0.057704700509152
2782	Mup4	14	0.688212391169727	0.0936041297424122	14	0.776240286631677	-0.0834808148518616
2783	Mup6	17	0.432841911022382	0.101722586747043	17	0.548361156252688	0.141491521867409
2784	Zfp37	14	0.88283380616584	-0.0628007400622118	14	0.929684369671183	-0.0244073641046776
2785	Fkbp15	16	0.0132314739401422	0.324482217663009	16	0.653262831057505	0.090694428604854
2786	Slc31a1	20	0.00434992752209292	0.34839869413682	20	0.779656886854628	-0.0518218368219015
2787	Cdc26	19	0.224922607816812	0.235411974943041	19	0.748418957102874	0.0762065050829066
2788	Prpf4	18	0.0219473935718193	0.311910677840337	18	0.640512549325094	0.108843657341411
2789	Rnf183	22	0.0152920573682084	0.222430029470973	22	0.425195332846113	0.179694889856444
2790	Wdr31	17	0.0734096317494361	0.209118860756468	17	0.663642857241307	0.215508232227494
2791	Bspry	11	0.867995562104002	0.0530798082473413	11	NA	NA
2792	Hdhd3	14	0.105953081743983	0.434814943510524	14	NA	NA
2793	Alad	15	0.0499642183415984	0.738595656316022	15	NA	NA
2794	Pole3	14	0.564859699354723	-0.491220431163071	14	NA	NA
2795	Rgs3	30	0.087086308958889	0.15173005938258	30	0.938340647719554	0.0083591708301803
2796	Zfp618	13	0.894824171669121	-0.042122288851095	13	NA	NA
2797	Spdl1	11	0.392767998525788	0.175767396728461	11	0.716604586218215	-0.113660094532744
2798	Snx8	24	0.476872633506237	0.0667209915887337	24	NA	NA
2799	Dock2	14	0.674820395713773	-0.05807582164285	14	NA	NA
2800	Insyn2b	18	0.0180135964250797	0.355826433781312	18	NA	NA
2801	Foxi1	11	0.326525699020966	0.501374974496088	11	NA	NA
2802	4930469K13Rik	15	0.556208252084998	0.154909138821658	15	NA	NA
2803	Lcp2	14	0.490032668792324	0.153779422140096	14	NA	NA
2804	Kcnip1	27	0.75813697821651	-0.0263159236037016	27	0.796420339474606	0.0688794197410112
2805	Kcnmb1	15	0.425950185788666	-0.274783668415485	15	NA	NA
2806	Gabrp	18	0.337647782467589	-0.134585288905267	18	0.0025411881587962	0.666915509222496
2807	Ranbp17	18	0.418189965642903	0.0772509954635202	18	0.0110411028897564	0.825781671881421
2808	Tlx3	19	0.0158628928158876	0.285179473204613	19	NA	NA
2809	Fgf18	19	0.00739840047194051	-0.428818966293455	19	NA	NA
2810	Zfp9	18	0.184512192694246	0.352972342712459	18	NA	NA
2811	Ccnyl1	14	0.315995821276995	-0.217037743485474	14	NA	NA
2812	Ret	21	0.670513210601568	-0.107946101478156	21	NA	NA
2813	Ern2	18	0.0795625894378418	0.396072917197804	18	NA	NA
2814	Plk1	18	0.0513488820470003	0.306701275483513	18	NA	NA
2815	Dctn5	20	0.906017210501626	0.0103848441055181	20	0.923912707177949	-0.0362573123253541
2816	Palb2	20	0.967014000915312	0.00430160122925456	20	NA	NA
2817	Ndufab1	21	0.194734235149521	0.0981338656793274	21	0.0724552424036558	-0.292271723966362
2818	Ubfd1	27	0.0263040667579774	0.237105488204579	27	0.261237157421706	-0.178974853267063
2819	Ears2	26	0.0222887898639189	0.202237868369123	26	0.131315951730117	-0.251043207356911
2820	Gga2	20	0.109737973942517	0.199916926159545	20	NA	NA
2821	Scnn1g	15	0.277835739314876	0.155660939047671	15	0.679782249873763	-0.129966148600043
2822	Usp31	12	0.107525285107207	0.208969668438422	12	0.591882122425202	-0.127438788159445
2823	Hs3st2	16	0.422275763347512	0.356436799085632	16	NA	NA
2824	Mettl9	19	0.612574854512369	-0.0683705489254403	19	NA	NA
2825	Igsf6	19	0.00317546211444537	-0.454129052957164	19	NA	NA
2826	Cdr2	19	0.642611698971987	0.0441691722867299	19	0.48236828380404	0.15907340062643
2827	Polr3e	20	0.700210443276429	0.0332208934135698	20	0.285033646060706	-0.182029913068431
2828	Mosmo	19	0.0178366309059092	0.511112170335425	19	NA	NA
2829	Pdzd9	19	0.0565845015458615	0.307206922453896	19	NA	NA
2830	Uqcrc2	19	0.00215814009867916	0.395686739577175	19	NA	NA
2831	Crym	7	NA	NA	7	NA	NA
2832	Anks4b	10	0.364328536136266	0.423812683355326	10	NA	NA
2833	Zp2	9	NA	NA	9	NA	NA
2834	Kdm8	16	0.0438940904522035	0.696028903347323	16	NA	NA
2835	Nsmce1	13	0.100344435864207	1.09620480233469	13	NA	NA
2836	Il4ra	19	0.0158810056983557	0.816141188817124	19	NA	NA
2837	Il21r	18	0.041056071619959	0.140880602859226	18	NA	NA
2838	Gtf3c1	18	0.896399452176734	0.019374864058009	18	0.611711458457176	-0.137090412105627
2839	D430042O09Rik	21	0.646907220452363	0.0587597734250386	21	0.80725316323389	-0.0743480457464675
2840	Xpo6	16	0.0353557141468702	0.188637752358523	16	NA	NA
2841	Lat	17	0.0902426045783512	0.260530308675338	17	NA	NA
2842	Spns1	14	0.143933044462806	0.227845143924207	14	NA	NA
2843	Nfatc2ip	17	0.103533631192221	0.226364634443923	17	0.511041290320133	-0.25522816456678
2844	Cd19	20	0.190216842212707	0.132398851394365	20	0.624384406750286	-0.155195368127231
2845	Rabep2	23	0.387712837873992	-0.0767137859430593	23	NA	NA
2846	Fhit	13	0.70610519006626	0.0928397085887348	13	NA	NA
2847	4930452B06Rik	12	0.0617624615645701	-0.308727617638886	12	NA	NA
2848	Oit1	17	0.835037083424693	0.0351248471044801	17	0.138014859438482	-0.166727268225191
2849	Fam107a	15	0.41414136629083	0.123330657772835	15	0.23964391890712	-0.264911287080936
2850	Acox2	15	0.520676929123379	0.0860385408342812	15	NA	NA
2851	Kctd6	9	NA	NA	9	NA	NA
2852	Pdhb	19	0.512099633041337	0.077941754119969	19	0.997406426543162	-0.00094438710966344
2853	Pxk	21	0.65718037628079	0.0372861393331726	21	0.991018005148911	-0.00196636991713764
2854	Rpp14	19	0.124303617198753	0.21672839774099	19	0.810116134721578	-0.087433820367481
2855	Flnb	18	0.532126905241541	-0.0646849862226237	18	0.703091119517012	0.159831144255768
2856	Lsm14b	17	0.87613199766034	-0.0249085246220657	17	NA	NA
2857	Psma7	17	0.69591295745996	0.0565854996793504	17	NA	NA
2858	Ss18l1	19	0.666458636964491	-0.0559722304267121	19	NA	NA
2859	Mtg2	16	0.459381634023885	0.120622953877563	16	NA	NA
2860	Hrh3	20	0.132241302746116	-0.200625544345333	20	NA	NA
2861	Osbpl2	18	0.0659112624666976	-0.285320002286791	18	NA	NA
2862	Adrm1	17	0.862238093322682	-0.0257942480044024	17	0.796975323961486	0.100002861069138
2863	Gm9774	0	NA	NA	0	NA	NA
2864	Rps21	16	0.170691993623041	0.294650187712386	16	0.478866012037368	0.143151435049727
2865	Cables2	17	0.0968519242943021	0.301249445743621	17	0.0935263495982793	-0.723360668888248
2866	Rbbp8nl	17	0.0524819796826667	0.394229979639152	17	0.073785942015975	-0.671540700438065
2867	Slco4a1	7	NA	NA	7	NA	NA
2868	Ntsr1	5	NA	NA	5	NA	NA
2869	Ogfr	18	0.0295662893670577	0.233855361537275	18	0.910863205736414	0.035874174013986
2870	Col9a3	18	0.173959139935052	0.151568182017767	18	0.35029976847721	0.212405043794773
2871	Dido1	11	0.0306100342372542	0.81504678179028	11	NA	NA
2872	Gid8	14	0.00355516604860409	1.21653854722392	14	NA	NA
2873	Slc17a9	13	0.936974785447199	-0.0426844733561633	13	NA	NA
2874	Ythdf1	25	0.28077998794998	0.18228197855105	25	NA	NA
2875	Arfgap1	9	NA	NA	9	NA	NA
2876	Col20a1	5	NA	NA	5	NA	NA
2877	Chrna4	15	0.58936521928092	0.209183360321302	15	0.13191312996023	-0.404829652006697
2878	Kcnq2	14	0.903134790782225	0.0226450583001527	14	NA	NA
2879	Eef1a2	8	NA	NA	8	NA	NA
2880	Ptk6	4	NA	NA	4	NA	NA
2881	Srms	5	NA	NA	5	NA	NA
2882	Fndc11	5	NA	NA	5	NA	NA
2883	Gmeb2	24	0.978252475333739	-0.00521537325112291	24	NA	NA
2884	Stmn3	32	0.146145686516618	0.200942994948957	32	NA	NA
2885	Arfrp1	21	0.0284182473960027	0.325013753658903	21	NA	NA
2886	Zgpat	20	0.0342695965104519	0.331742671360059	20	NA	NA
2887	Lime1	19	0.117611438659195	0.142622434057216	19	NA	NA
2888	Zbtb46	21	0.0520931107509695	0.26941934440371	21	NA	NA
2889	Tpd52l2	20	0.0391308236759969	0.26384608610533	20	NA	NA
2890	Dnajc5	21	0.00751882992281233	0.341169879986059	21	0.980632416596039	-0.00836940607084541
2891	Uckl1	19	0.173505083230193	0.154537120373314	19	0.891158089998764	-0.0456361597109454
2892	Zfp512b	19	0.0348396400145128	0.245514971335777	19	0.760645459071393	-0.112366850339125
2893	Samd10	20	0.0175556091397138	0.284635833262815	20	0.692726873265812	-0.126011871101229
2894	Prpf6	16	0.0924398892699041	0.203622053406634	16	0.900244028563084	-0.0413409950235017
2895	Gm29797	13	0.87668979674446	-0.0365217878184828	13	NA	NA
2896	Sox18	15	0.845997061367159	-0.0547080051007678	15	NA	NA
2897	Tcea2	14	0.876318601256949	-0.0628222352989468	14	NA	NA
2898	Rgs19	13	0.26215641654486	-0.249852492233613	13	NA	NA
2899	Lkaaear1	13	0.247193560490534	-0.29446993982884	13	NA	NA
2900	Oprl1	10	0.975592778903626	0.00923303938212472	10	NA	NA
2901	Zfhx3	11	0.000152136560195223	0.881607606294345	11	0.456772051320917	0.232398130550368
2902	Mycbp	22	0.472342903459527	0.0804016130266116	22	0.390383773724535	-0.335054796837404
2903	Dhx38	12	0.0544892255576647	0.440585982082452	12	NA	NA
2904	Txnl4b	16	0.422450471862832	0.16028607466487	16	NA	NA
2905	Hp	17	0.661153905550374	-0.102867280272665	17	NA	NA
2906	Dhodh	19	0.105693701050485	0.310245007149806	19	0.073671225888293	0.377013906025687
2907	Pkd1l3	3	NA	NA	3	NA	NA
2908	Ist1	19	0.0985453643135892	0.164263343460523	19	0.783313673130842	0.0465672017922455
2909	Zfp821	23	0.36499111845634	0.107918573012975	23	0.852122869733852	0.0370418490159217
2910	Atxn1l	23	0.116218786458319	0.218771303070714	23	NA	NA
2911	Ap1g1	30	0.00136166116361495	0.217809151560588	30	NA	NA
2912	Phlpp2	23	0.0270384714415672	0.190531961245901	23	0.870974016268493	-0.0500795901659862
2913	Marveld3	15	0.226114906555615	0.159351698776546	15	0.33878087715698	-0.404953943841851
2914	Tat	9	NA	NA	9	NA	NA
2915	Chst4	16	0.150416144740621	0.267929571122704	16	NA	NA
2916	Zfp612	13	0.99937579083061	0.000319787555909972	13	NA	NA
2917	Gm17720	9	NA	NA	9	NA	NA
2918	Tle7	14	0.807244518047705	-0.0876965640813506	14	NA	NA
2919	Calb2	14	0.532498492264133	-0.16476848043664	14	NA	NA
2920	Znrf1	17	0.0572277188350853	0.175969226230708	17	NA	NA
2921	Ldhd	22	0.0188870768671066	0.195235197052386	22	NA	NA
2922	Zfp1	22	0.0242502855059708	0.226269803610475	22	NA	NA
2923	Ctrb1	19	0.427806367750861	0.0576472789367035	19	NA	NA
2924	Bcar1	22	0.0694834131822889	0.175753173557918	22	NA	NA
2925	Tmem170	24	0.000934852873580313	0.251055091277608	24	NA	NA
2926	Chst5	22	0.0101771870437335	0.241320378987895	22	NA	NA
2927	Gabarapl2	25	0.0107850739726634	0.165213243736559	25	0.929052541300734	-0.0325097916083387
2928	Adat1	19	0.0485707792168311	0.101255747299056	19	NA	NA
2929	Kars	22	0.0686638694789863	0.106253146125957	22	NA	NA
2930	Terf2ip	23	0.0325436960100125	0.244469515562207	23	0.0264280398776338	-0.630462628979751
2931	Cntnap4	14	0.298610468765942	-0.344977577721138	14	NA	NA
2932	Gm525	22	0.0212748581253173	0.314577502614798	22	0.65661552105677	-0.125370132343191
2933	Nog	19	0.25755919528869	0.176905996864831	19	NA	NA
2934	Ankfn1	27	0.0125425249233679	0.390539277067228	27	NA	NA
2935	Pctp	34	0.437685114446697	0.0993517451665378	34	0.189897956840546	-0.520012455037504
2936	Tmem100	36	0.128144353660543	0.159325075961563	36	0.261094676385827	-0.414787658245462
2937	Gm45716	15	0.770900891759279	-0.0611815917771478	15	0.866901902704786	-0.0661925365276645
2938	Mmd	16	0.125306640488126	0.398918634059562	16	0.524025780445558	-0.163324615324443
2939	Hlf	14	0.735324055562343	0.076968251980246	14	NA	NA
2940	Stxbp4	8	NA	NA	8	NA	NA
2941	Herc4	22	0.505891227924369	0.0857088232787232	22	NA	NA
2942	Sirt1	12	0.177599929193976	0.275626752560442	12	NA	NA
2943	Dnajc12	19	0.024520972052719	0.223900084373661	19	NA	NA
2944	Lrrtm3	13	0.405814010106128	0.128489167394925	13	0.563015381829249	-0.179257198721359
2945	Zfp40	20	0.208440762180267	0.0994212284992444	20	0.602238880205988	0.111976944027418
2946	Asb3	18	0.819954056166304	-0.0321595165414085	18	NA	NA
2947	Chac2	21	0.357074643636332	0.185789371801918	21	NA	NA
2948	Erlec1	24	0.932516858658067	0.013689231670947	24	NA	NA
2949	Gpr75	18	0.589023804412997	-0.0647098102276604	18	NA	NA
2950	Fam161a	20	0.115973856102801	0.111468970593892	20	0.442748170750186	-0.246202011995613
2951	Cct4	17	0.000141880391161647	0.302840112587257	17	0.242860838249703	-0.328489612161578
2952	Commd1	19	0.00409140274892342	0.25983279531218	19	NA	NA
2953	Commd1b	19	0.00132337838525868	0.283828996959382	19	0.0202867328991648	-0.741456171724338
2954	B3gnt2	13	0.286556529036514	0.172171429845072	13	0.997126713500104	0.00116642517250248
2955	Tmem17	15	0.311414905395828	0.11600208485283	15	NA	NA
2956	Ehbp1	8	NA	NA	8	NA	NA
2957	Pcmtd1	20	0.359796186033297	0.0954812715679003	20	NA	NA
2958	Zc3h12b	11	0.275658500556979	-0.51687590275547	11	NA	NA
2959	Las1l	13	0.0065586798169875	0.597833260541016	13	NA	NA
2960	Msn	18	0.201002234703056	0.334881273110257	18	0.0419834998583603	-0.582324287098911
2961	Vsig4	8	NA	NA	8	NA	NA
2962	Heph	4	NA	NA	4	NA	NA
2963	Eda2r	21	0.486188234220282	0.0868749678806852	21	NA	NA
2964	Tigd2	9	NA	NA	9	NA	NA
2965	Fam13a	10	0.896910890101453	0.0133867308844751	10	NA	NA
2966	Herc3	16	0.107083959123543	0.403622045540854	16	NA	NA
2967	Nap1l5	14	0.751512532843232	0.0679741237507142	14	NA	NA
2968	Pyurf	13	0.90977650096013	-0.0139062727892635	13	0.586284595078097	0.123008592710466
2969	Herc6	12	0.357535935698295	0.1945588844252	12	NA	NA
2970	Ppm1k	15	0.509816746140187	0.0698373729646075	15	0.491474849288331	-0.141245660881898
2971	Abcg2	27	0.971401319355934	0.00177496342772499	27	NA	NA
2972	Abcg3	28	0.778828942003456	0.0183517924572919	28	0.788715513784844	0.0662595290939124
2973	Spp1	15	0.211865611052642	-0.356482532266747	15	NA	NA
2974	Mepe	18	0.436715243113626	-0.153605827709206	18	NA	NA
2975	Ibsp	19	0.682314717464108	0.0594190738134301	19	NA	NA
2976	Dmp1	12	0.82557373680787	-0.0554120663330481	12	NA	NA
2977	Dspp	8	NA	NA	8	NA	NA
2978	Sparcl1	14	0.114963212134531	0.402295750863469	14	NA	NA
2979	Gm17660	19	0.387575865712915	0.10475897822681	19	NA	NA
2980	Hsd17b11	18	0.93922295067505	-0.0115092392912026	18	NA	NA
2981	Hsd17b13	13	0.238151234668546	-0.182367134924747	13	0.487751651566336	0.167433941628365
2982	Klhl8	14	0.0687775723138513	0.330571102761014	14	0.83856539552758	-0.0519199391909945
2983	Aff1	16	0.00920463019352415	0.314100002244438	16	0.679698232404953	-0.109532188901798
2984	Wdfy3	10	0.0459552462184026	0.630651505367922	10	NA	NA
2985	Lancl3	16	0.566116227737765	-0.0913079517196701	16	NA	NA
2986	Xk	13	0.502004862768408	-0.160693399300751	13	0.872309975375173	-0.0836252389187702
2987	Cybb	14	0.0787997882506966	0.641236292665712	14	NA	NA
2988	Dynlt3	12	0.123342635418453	0.318003642490186	12	NA	NA
2989	H2ap	20	0.509880246541433	-0.0714841900976743	20	0.702072226786327	-0.0869402973284176
2990	Sytl5	14	0.952052194591958	-0.0134703533669236	14	0.532642844358267	-0.182753957054993
2991	Srpx	11	0.980326356351436	-0.00637123291783068	11	0.872970049668554	-0.0501159852647956
2992	Rpgr	13	0.578757382994356	-0.120758380435921	13	0.50782328414377	-0.236744021078389
2993	Otc	23	0.524209621575623	-0.12035192187428	23	0.683032598991005	-0.116048989465036
2994	Tspan7	19	0.946587850604785	-0.010436242377395	19	NA	NA
2995	Mid1ip1	19	0.19583638639129	0.272235372044026	19	NA	NA
2996	Slc1a7	12	0.0867951699254014	-0.479438043992691	12	NA	NA
2997	Podn	18	0.00391298553808583	0.400781116401942	18	0.947135936809155	-0.0153752111698667
2998	Scp2	24	0.325422814298317	0.0976666061512872	24	0.73478699072663	-0.107466860586931
2999	Echdc2	22	0.273731467477529	0.0873715353562557	22	0.665643779081458	-0.126433190897028
3000	Zyg11b	21	0.0131230768680669	0.232593117416424	21	NA	NA
3001	Coa7	21	0.0706957039510264	0.177010326459375	21	NA	NA
3002	Shisal2a	13	0.540430470847452	-0.0855588460168235	13	NA	NA
3003	Gpx7	16	0.0337440585884534	0.391334444784133	16	NA	NA
3004	Prpf38a	18	0.226086950402024	0.176211642381056	18	NA	NA
3005	Orc1	18	0.172116105736701	0.188838075042286	18	0.689834707647672	-0.153158094289927
3006	Cc2d1b	17	0.0220821188659782	0.250045400795209	17	0.663977656219634	-0.170872915850427
3007	Zfyve9	14	0.186395796780791	0.144287117815972	14	NA	NA
3008	Btf3l4	16	0.979043561745296	-0.00230638216246063	16	NA	NA
3009	Txndc12	19	0.198245957878769	0.134310087321505	19	0.221101340181426	-0.521944719658662
3010	Kti12	16	0.0448074262323874	0.212436433168405	16	NA	NA
3011	Rab3b	15	0.0283048023626676	0.129994460494368	15	NA	NA
3012	Nrd1	16	0.0130580013057992	0.296776727355189	16	NA	NA
3013	Galr1	15	0.759320074574272	0.10362981306758	15	0.759320074574274	-0.103629813067579
3014	Mbp	25	0.430495077098576	-0.124802513142974	25	0.719716077592027	0.0851367271541952
3015	Zfp236	18	0.370491800804557	0.102159572552672	18	NA	NA
3016	Zfp516	14	0.860443016806667	-0.0645632445923833	14	0.860443016806668	0.064563244592383
3017	Cdh7	10	0.0813887299241889	-0.790221378316243	10	NA	NA
3018	Cd93	12	0.0387246556482625	0.608048059137423	12	NA	NA
3019	Thbd	2	NA	NA	2	NA	NA
3020	Sstr4	1	NA	NA	1	NA	NA
3021	Foxa2	26	0.25231313576342	0.134218501059102	26	0.154687573042327	0.326276481213217
3022	Pax1	12	0.544826906942944	-0.151492811639307	12	NA	NA
3023	Nkx2-2	10	0.0928684095074837	0.57791957866523	10	NA	NA
3024	Xrn2	22	0.00839123912559524	0.330821066386666	22	NA	NA
3025	Nkd1	7	NA	NA	7	NA	NA
3026	Brd7	16	NA	NA	16	NA	NA
3027	Adcy7	16	0.0457866505353617	0.278330207975079	16	NA	NA
3028	Tent4b	17	0.0373719969720205	0.216512706006136	17	0.958622463998884	0.0182269502011603
3029	Heatr3	23	0.546101030765935	0.058838264462167	23	0.924256628748057	-0.027165934890809
3030	Cnep1r1	23	0.411764094783545	0.100898965652729	23	0.534903485622243	-0.205132294469496
3031	Zfp423	26	0.190275935986885	0.0929664532279478	26	NA	NA
3032	4933402J07Rik	8	NA	NA	8	NA	NA
3033	Cbln1	16	0.23896062442434	0.298324892429488	16	NA	NA
3034	Trib1	15	0.0210126591275905	0.270664391647941	15	NA	NA
3035	Nsmce2	14	0.0225666521286322	0.244414210603752	14	NA	NA
3036	Sqle	9	NA	NA	9	NA	NA
3037	Mtss1	12	0.0178899060494804	0.2048227228724	12	NA	NA
3038	Ndufb9	15	0.0365944605783713	0.242217740568539	15	NA	NA
3039	Gm49356	12	0.0130349695447368	0.272303582246963	12	0.37681651272672	-0.313844545212472
3040	Tatdn1	16	0.0349697686767668	0.239266376763689	16	NA	NA
3041	Rnf139	16	0.00729175487499682	0.350199636269699	16	0.471277244154028	-0.325196420371269
3042	Trmt12	10	0.0155206491155552	0.424877855378133	10	0.36417282604377	-0.360637661801282
3043	Tmem65	12	0.043714480087432	1.12942365759197	12	NA	NA
3044	Fer1l6	8	NA	NA	8	NA	NA
3045	Fam91a1	16	0.347005981942423	0.203345429598714	16	NA	NA
3046	Klhl38	8	NA	NA	8	NA	NA
3047	Clec4d	7	NA	NA	7	NA	NA
3048	Clec4e	9	NA	NA	9	NA	NA
3049	Aicda	15	0.813588315940855	-0.0271817820495917	15	0.122295957847442	0.553007830386793
3050	Rimklb	18	0.795565617682931	-0.0277367344225565	18	NA	NA
3051	Phc1	15	0.867322275062825	0.0285543026040693	15	0.7641650560757	0.072777826613076
3052	M6pr	9	NA	NA	9	NA	NA
3053	Klrg1	11	0.304072083935443	0.385638605516456	11	NA	NA
3054	A2m	8	NA	NA	8	NA	NA
3055	Bicd1	13	0.0162728205070652	0.438413292537006	13	NA	NA
3056	Resf1	16	0.10505358086077	0.246644408418809	16	0.716523392153952	-0.112551629304378
3057	Amn1	20	0.850681448043536	0.01651444071724	20	0.572548252771924	-0.155483317300048
3058	Etfbkmt	17	0.126512751934487	0.176910244727159	17	NA	NA
3059	Dennd5b	15	0.827863979892855	0.0231291449972236	15	NA	NA
3060	AI429214	6	NA	NA	6	NA	NA
3061	Dlc1	27	0.518995394529457	-0.0761394505488892	27	NA	NA
3062	Trmt9b	12	0.0446392241369296	0.470813267265519	12	NA	NA
3063	Lonrf1	7	NA	NA	7	NA	NA
3064	Prag1	11	0.784325417773678	0.0471358195378154	11	NA	NA
3065	Dtx3l	20	0.041242092574338	0.320115501064406	20	NA	NA
3066	Parp9	21	0.00781698600814441	0.281263838719791	21	NA	NA
3067	Kpna1	22	0.0135627810783229	0.213475610234144	22	0.835437480587714	-0.0533165801796683
3068	Wdr5b	20	0.35214318217319	0.071655436272325	20	0.744973389039284	-0.081437819969308
3069	Fam162a	18	0.335376308223985	0.102665480346513	18	0.534941225803625	-0.238102730446943
3070	Ccdc58	16	0.301550566466873	0.113749426851392	16	NA	NA
3071	Csta1	18	0.630428000252749	-0.0696573384013178	18	NA	NA
3072	Stfa1	12	0.0979626285626284	0.466099919913414	12	NA	NA
3073	Csta3	19	0.763984879566392	0.0517132768412173	19	NA	NA
3074	Stfa2l1	19	0.650048732371547	0.0786751152037296	19	NA	NA
3075	Casr	13	0.214038309975718	0.326556568376434	13	NA	NA
3076	Ildr1	15	0.1133839653274	0.31623527602449	15	NA	NA
3077	Slc15a2	12	0.997334669857156	0.000861551024591059	12	NA	NA
3078	Eaf2	19	0.681795827920719	-0.0518601944119749	19	0.585651281411008	0.0796780889617922
3079	Brinp1	12	0.218045184012708	0.577663252315892	12	NA	NA
3080	Fubp3	15	0.00768944870545092	0.446058079993993	15	NA	NA
3081	Exosc2	15	0.0433669803164458	0.374220078271372	15	NA	NA
3082	AL929275	16	0.299797189021255	0.245321053631579	16	NA	NA
3083	Abl1	20	0.00259348972577419	0.352720708725949	20	NA	NA
3084	Qrfp	7	NA	NA	7	NA	NA
3085	Fibcd1	6	NA	NA	6	NA	NA
3086	Aif1l	13	0.849202928648265	0.024931014984409	13	0.52303258313195	-0.307875522271422
3087	Fam78a	16	0.0332406206400829	0.175001730771485	16	0.537854602841216	0.203225713990845
3088	Plpp7	14	0.0339808849728317	0.190801737617878	14	NA	NA
3089	Prrc2b	14	0.0983776733544228	0.22648415323278	14	NA	NA
3090	Pomt1	16	0.00331342792617366	0.454590285701117	16	NA	NA
3091	Gm13420	16	0.0591870285088101	0.324125199349194	16	NA	NA
3092	Rapgef1	19	0.739589283060207	0.0335798518816932	19	0.630942939386766	0.15591944284015
3093	Med27	13	0.000530663499016546	0.711211992935866	13	NA	NA
3094	Ntng2	10	0.759995338268268	0.0440530043205847	10	0.777110382459542	-0.125343933042724
3095	Setx	16	0.472285945682334	0.0765123394218681	16	NA	NA
3096	Gm4450	10	0.458506756008787	0.107971818170015	10	0.49272428666248	0.205878054349986
3097	Hsd3b4	13	0.884402685809483	0.0310596434090596	13	0.634467626855594	0.155781018971263
3098	Gm10681	12	0.86570948058142	-0.0323058912833162	12	0.553080236451118	0.210521547973256
3099	Hsd3b2	9	NA	NA	9	NA	NA
3100	Hsd3b5	11	0.515803359928622	-0.117859203697139	11	NA	NA
3101	Hao2	14	0.304749170915814	-0.297995922832631	14	NA	NA
3102	Wars2	21	0.919603278978961	-0.0100589838242409	21	NA	NA
3103	Tbx15	16	0.193941613914797	-0.148610618911956	16	0.596304558768433	-0.128366809640774
3104	Spag17	12	0.00124668838229698	0.851579546914061	12	NA	NA
3105	Wdr3	14	0.0131525852452139	0.53812465596221	14	NA	NA
3106	Gdap2	14	0.0363907964002575	0.439276102946173	14	NA	NA
3107	Tent5c	11	0.103031155033499	0.722592472645063	11	NA	NA
3108	Man1a2	10	0.339391993585467	0.198936237038985	10	NA	NA
3109	Vtcn1	14	0.0818010107792932	0.351667909857978	14	NA	NA
3110	Trim45	15	0.197072812735027	0.277908690977221	15	NA	NA
3111	Cd101	13	0.000108665174129802	0.782918461805396	13	0.010916877607127	0.735264755296921
3112	Ptgfrn	23	0.00241259120759004	0.383502899705816	23	NA	NA
3113	Cd2	13	0.0052548283484732	0.504943947172964	13	0.611064367608582	-0.124585164485985
3114	Igsf3	17	0.0474845349460397	0.308874590421913	17	NA	NA
3115	Atp1a1	21	0.00660229636264451	0.273788798223825	21	0.297211264678521	-0.19390370454287
3116	Slc22a15	14	0.499069333643088	-0.111481713559342	14	0.38735391088608	0.197501314259344
3117	Ferd3l	11	0.962752697258058	-0.0104556154258233	11	NA	NA
3118	Twist1	11	0.772820935826144	0.088924082609671	11	NA	NA
3119	Hdac9	11	0.841800112873066	0.0535775589737788	11	NA	NA
3120	Prps1l1	9	NA	NA	9	NA	NA
3121	Snx13	13	0.0785593643557559	0.428544421851724	13	0.35780411980535	0.265503981360783
3122	Ahr	19	0.594092109717112	-0.127670283518756	19	NA	NA
3123	Ppp1r9a	12	0.842363902055993	0.0846696167816847	12	0.842363902055996	-0.0846696167816839
3124	Peg10	8	NA	NA	8	NA	NA
3125	Sgce	10	0.137834357361924	-0.594697764100836	10	NA	NA
3126	Casd1	10	NA	NA	10	NA	NA
3127	Col1a2	17	0.64828697126964	0.0569551289457392	17	NA	NA
3128	Bet1	8	NA	NA	8	NA	NA
3129	Gng11	6	NA	NA	6	NA	NA
3130	Gngt1	8	NA	NA	8	NA	NA
3131	Tfpi2	5	NA	NA	5	NA	NA
3132	Calcr	18	0.186408611634666	-0.543112553473319	18	NA	NA
3133	Vps50	18	0.759587420807138	0.0782490888198499	18	NA	NA
3134	Hepacam2	16	0.459544355309469	0.265174641730286	16	NA	NA
3135	Samd9l	11	0.812414948144405	0.0208187418007666	11	NA	NA
3136	Klhl2	12	0.445636289185829	-0.277106971770277	12	NA	NA
3137	Msmo1	12	0.0988432653302047	0.223660924257276	12	0.24487834033104	-0.595575850282178
3138	Cpe	14	0.380181373093378	0.236047004265944	14	0.220689913086457	-0.411716913035974
3139	Tll1	10	0.416447825411175	0.169303193363074	10	0.459672520914032	-0.211414078225329
3140	Tmed7	11	0.137812045845088	0.403750399742949	11	0.754280878508006	0.105880340930876
3141	Ticam2	11	0.0784085051739148	0.315697788979266	11	0.593642882954898	-0.209519860947231
3142	Fem1c	12	0.0765706258827967	0.291140994390882	12	0.562501039988511	-0.215177209722809
3143	Ccdc112	13	0.069860326084652	0.252025261783099	13	0.460414009896653	0.156752932152526
3144	Pggt1b	12	0.045876927868233	0.280219374875095	12	NA	NA
3145	Trim36	9	NA	NA	9	NA	NA
3146	Blm	23	0.00392377399518791	0.235891194163102	23	0.372867958991806	-0.270522209877757
3147	Furin	15	0.0762129931633006	0.191404663975848	15	0.823771839012939	0.0471561425339317
3148	Fes	17	0.00393478968241786	0.238507470764423	17	0.655021077666318	0.0734342573331081
3149	Man2a2	13	0.0356063368105996	0.223773019624687	13	0.638619121287797	-0.151075914612665
3150	Hddc3	15	0.134436843779965	0.146451705799503	15	0.617732790321939	-0.157631440246923
3151	Unc45a	12	0.184856630481563	0.149746545984729	12	0.624226450979376	-0.141817036671376
3152	Rccd1	16	0.575536536983626	-0.0647343901373478	16	0.587051235430671	-0.0726718882162095
3153	Prc1	15	0.0743211107959009	0.176885077509024	15	0.558141711349272	-0.168989443467147
3154	Gdpgp1	19	0.840800131026632	0.0174437646956588	19	0.649477973891047	-0.103934363918205
3155	Cib1	17	0.830043503172753	0.0201093373529691	17	0.696675924758486	-0.0930977453949065
3156	Sema4b	18	0.606039115245012	0.046979079781781	18	0.427612363360628	0.0778539594723678
3157	Idh2	15	0.330828746551149	0.197112132381751	15	NA	NA
3158	Zfp710	14	0.155856485858862	0.213452759870018	14	NA	NA
3159	Arpin	21	0.0690677533319859	0.1568540702751	21	NA	NA
3160	Ap3s2	13	0.075459289241938	0.252882969419667	13	NA	NA
3161	Anpep	15	0.120820778735077	0.227195965715318	15	0.103164321074024	-0.437512498732122
3162	Mesp2	16	0.25045749952758	0.178912479967886	16	0.23511974388199	-0.173145461578598
3163	Mesp1	15	0.315406404481675	0.211921219753361	15	0.253617158199748	-0.167553574744562
3164	Wdr93	16	0.0542199962537854	0.269948488399764	16	0.555625964620716	-0.117896904922013
3165	Pex11a	14	0.159862647363807	0.237696296250386	14	NA	NA
3166	Plin1	9	NA	NA	9	NA	NA
3167	Kif7	15	0.183955881801996	0.175032809643332	15	NA	NA
3168	Ticrr	15	0.210906943810886	0.13633719714642	15	NA	NA
3169	Rhcg	16	0.177636664737699	0.1241719657197	16	NA	NA
3170	Polg	17	0.114724061625535	0.232566290297668	17	NA	NA
3171	Fanci	9	NA	NA	9	NA	NA
3172	Rlbp1	12	0.00613957929718418	0.319529984336774	12	NA	NA
3173	Abhd2	21	0.513704659448038	0.0867338993049822	21	0.793319489085999	-0.0958208677852651
3174	Asb7	7	NA	NA	7	NA	NA
3175	Aldh1a3	14	0.181897419613475	0.270570019356219	14	NA	NA
3176	Lrrk1	15	0.222606823397669	0.191128006518605	15	NA	NA
3177	Lclat1	19	0.874370810132871	-0.0171067047362531	19	NA	NA
3178	Lbh	5	NA	NA	5	NA	NA
3179	Ypel5	13	0.145730228682035	0.127064668219357	13	NA	NA
3180	Clip4	17	0.771045571324651	0.0790199261985503	17	NA	NA
3181	Pcare	18	0.234320327914251	0.28424784094287	18	NA	NA
3182	Togaram2	9	NA	NA	9	NA	NA
3183	Wdr43	18	0.064860764092922	0.231352345272514	18	0.702141359806628	-0.103502362854232
3184	Spdya	19	0.091648233456673	0.158050975406966	19	NA	NA
3185	Ppp1cb	20	0.0574143047259085	0.139895555055199	20	NA	NA
3186	Plb1	8	NA	NA	8	NA	NA
3187	Lamp3	6	NA	NA	6	NA	NA
3188	Mccc1	18	0.326462513253629	0.136404365137201	18	NA	NA
3189	Dcun1d1	5	NA	NA	5	NA	NA
3190	Atp11b	14	0.339476465883528	0.215011826674525	14	0.669023318334515	-0.173063477924422
3191	Sox2	20	0.0115259232750706	0.302377293169328	20	NA	NA
3192	Fam53b	25	0.953536167038176	-0.005672818226836	25	NA	NA
3193	Lhpp	17	0.528275867904184	0.0594915138844234	17	NA	NA
3194	Nkx1-2	15	0.889485339745258	0.0195645102641158	15	NA	NA
3195	Oat	15	0.567948290129836	0.116661754591324	15	NA	NA
3196	Chst15	9	NA	NA	9	NA	NA
3197	Cpxm2	16	0.399442867480897	-0.136256549719733	16	NA	NA
3198	Gpr26	11	0.613716352933525	0.185029573687651	11	NA	NA
3199	Bub3	18	0.487705578095695	0.0782746863977668	18	NA	NA
3200	Hmx2	18	0.384756878979762	0.104574062360786	18	NA	NA
3201	Hmx3	14	0.671460479122855	0.08213541485863	14	NA	NA
3202	Acadsb	18	0.285412107559894	0.260474606641108	18	NA	NA
3203	Ikzf5	15	0.917592350862339	-0.0483008028545078	15	NA	NA
3204	Pstk	15	0.02119504343117	0.595947783178051	15	0.0129925278508284	-0.670740696680525
3205	2310057M21Rik	11	0.980949515801173	-0.0118682309662178	11	NA	NA
3206	Fam24a	14	0.392838255602736	0.1049722253896	14	NA	NA
3207	Fam24b	14	0.481254077461605	0.111458811214656	14	NA	NA
3208	Cuzd1	13	0.768333137057442	-0.103996550111603	13	NA	NA
3209	4933402N03Rik	13	0.250881031302743	0.279097524227564	13	NA	NA
3210	Plekha1	20	0.075668256775875	-0.348352077410125	20	0.00609618130797356	0.58843607588597
3211	Tacc2	29	0.383791315611304	-0.0576883731106925	29	0.825907170538633	-0.0348866005605797
3212	Nsmce4a	20	0.851968445164	0.0164049566724704	20	NA	NA
3213	Ate1	19	0.643361360469263	0.0507181418364725	19	NA	NA
3214	Fgfr2	11	0.124322213676676	0.273393918454313	11	NA	NA
3215	Car5b	14	0.0764337427934383	0.235802429245061	14	NA	NA
3216	Cltrn	20	0.82435757266087	0.0366037911344436	20	NA	NA
3217	Ace2	18	0.417832771634155	-0.110529245999619	18	NA	NA
3218	Bmx	7	NA	NA	7	NA	NA
3219	Pir	11	0.0501096585469473	0.454059236232836	11	NA	NA
3220	Vegfd	19	0.0958940334633358	0.307845469930854	19	0.0521570486595681	0.67872294409573
3221	Piga	20	0.987815070294771	-0.00120506391473011	20	0.00086963778656849	0.753011529077933
3222	Asb11	22	0.0131040606364416	-0.431533879255132	22	0.00728838542948425	0.695002736387634
3223	Asb9	24	0.324207586898892	0.0991094426684542	24	NA	NA
3224	Mospd2	11	0.0128524159330818	0.531519281227553	11	NA	NA
3225	Fancb	10	0.00980476889402887	0.592395742782729	10	NA	NA
3226	Glra2	12	0.0147769460835463	1.19887301112629	12	NA	NA
3227	Gemin8	12	0.724077386589533	-0.134955991614587	12	NA	NA
3228	Gpm6b	20	0.958698296181496	-0.00664008223442579	20	NA	NA
3229	Meis2	33	0.0492111203040703	0.202400564032718	33	NA	NA
3230	BC052040	18	0.15581687234705	-0.301933567100575	18	NA	NA
3231	Olfr736	17	0.0315504975270025	0.146603355269068	17	0.985733993514388	0.00224182677285756
3232	Olfr1298	20	0.982833399971681	-0.00153125795782454	20	0.175716271837546	-0.287059511542567
3233	Olfr99	24	0.280311437948691	0.0524979253849996	24	0.175517367200162	-0.246379478213456
3234	Olfr198	31	0.580312274282434	0.0142189478548873	31	0.31898733738741	-0.119005866571032
3235	Olfr1352	32	0.820213346404134	0.0070228416757016	32	0.530867307418137	-0.077909765763089
3236	Olfr709-ps1	27	0.652078232868011	0.0148131503849501	27	0.645926639503742	-0.0722290713927582
3237	Olfr91	32	0.607911582615895	0.0173520380026605	32	0.0572640788674208	0.509824709590874
3238	Olfr1313	15	0.928984273149802	0.00753330698900719	15	NA	NA
3239	Olfr1395	19	0.632561166831138	0.0347215242525781	19	0.485776650172873	-0.150217018871235
3240	Olfr738	25	0.699392604148139	0.0151784751214851	25	0.0180532374071264	-0.347391779019686
3241	Olfr745	23	0.278813852477148	-0.0703050323133018	23	0.699871500291557	0.0541555114759544
3242	Olfr247	22	0.828929550897526	-0.0095311843946562	22	0.339771258781434	0.170757172522795
3243	Olfr190	31	0.408040556962127	0.0286042747272418	31	0.198016627422955	-0.176347317244653
3244	Olfr748	13	0.109554056333976	0.204023481955575	13	0.866602881566939	-0.0451226354346865
3245	Olfr746	18	0.111103741907725	0.118521201916926	18	NA	NA
3246	Olfr749	21	0.831606581872514	-0.0167219833277389	21	0.18377535300066	0.343696496879042
3247	Ttc5	20	0.469032345826109	0.0702952493046722	20	NA	NA
3248	Ccnb1ip1	20	0.192857913958128	0.146923921890075	20	NA	NA
3249	Tep1	13	0.726151210179986	0.063480898469375	13	NA	NA
3250	Klhl33	16	0.186069238055755	0.234256746963996	16	NA	NA
3251	Osgep	20	0.121250886118515	0.26112589609316	20	0.840746538977107	0.0717193462384693
3252	Apex1	19	0.501526674035768	0.0617720520902526	19	0.854300022736268	0.0573641509500671
3253	Pip4p1	22	0.13769658353899	0.146010713575161	22	0.838938382402463	0.0689100927234605
3254	Gm49342	16	0.692284699303368	-0.0365270442615674	16	0.93807651848751	-0.016357234117077
3255	Pnp	14	0.802826021930609	-0.0248740580541513	14	0.923929375659444	-0.0216071945049225
3256	Rnase12	17	0.0060709568441871	0.669244012475429	17	NA	NA
3257	Olfr750	17	5.16674235037249e-05	1.11424086842713	17	NA	NA
3258	Ang	16	0.751551796822844	0.0288227889083918	16	NA	NA
3259	Ang4	16	0.751551796822844	0.0288227889083918	16	NA	NA
3260	Ang5	16	0.976670955703757	0.00275866967951376	16	NA	NA
3261	Ang2	16	0.751551796822844	0.0288227889083918	16	NA	NA
3262	Ang6	15	0.83965126636002	0.0188561505740103	15	NA	NA
3263	Rnase4	16	0.0198224951537682	0.29538617019573	16	0.689384951173438	-0.125772459992831
3264	Eddm3b	19	0.144517356110517	0.153566231033839	19	NA	NA
3265	Rnase6	15	0.503526418034042	0.0485565732385216	15	NA	NA
3266	Rnase1	17	0.0210827461392298	0.25934095678877	17	NA	NA
3267	Ear2	16	0.00501625699003995	0.362064131107629	16	NA	NA
3268	Ear10	16	0.245251286567815	0.169559540392959	16	NA	NA
3269	Rnase2a	17	0.0280015700890814	0.209944836599849	17	NA	NA
3270	Ear1	16	0.00502253817805724	0.35313703676685	16	NA	NA
3271	Ear6	17	0.00397313093803826	0.34163496820413	17	NA	NA
3272	Mettl17	14	0.448322756681597	0.138037079086431	14	NA	NA
3273	Slc39a2	13	0.293775447151777	0.313921793692597	13	NA	NA
3274	Ndrg2	10	0.272269417136264	0.194590615765481	10	NA	NA
3275	Tppp2	14	0.0655035968531344	0.209082863793065	14	NA	NA
3276	Rnase13	13	0.0157910877426121	0.292510850609306	13	NA	NA
3277	Arhgef40	19	0.139074154109975	0.166703842236795	19	NA	NA
3278	Zfp219	22	0.665600561842827	0.0354129899110368	22	NA	NA
3279	Tmem253	23	0.0272295323725532	0.263747454439981	23	NA	NA
3280	Olfr221	12	0.00197660218411155	0.280345136526539	12	NA	NA
3281	Supt16	21	0.358014060300386	0.106122678125012	21	NA	NA
3282	Chd8	26	0.0428268656882469	0.256469672540002	26	NA	NA
3283	Rab2b	20	0.0141968054280408	0.209316808737812	20	NA	NA
3284	Tox4	21	0.00589547587573762	0.279373635371326	21	NA	NA
3285	Mettl3	20	0.0907743673137254	0.118817986055599	20	NA	NA
3286	Sall2	22	0.11291823648009	0.110683775912693	22	NA	NA
3287	Olfr1512	22	0.825386369613868	-0.0146932574146964	22	0.108467892372982	-0.193272792672863
3288	Olfr1510	14	0.585806995412769	-0.0523024456940322	14	0.39697952708222	-0.208442073214222
3289	Olfr1509	17	0.684464037116245	-0.0295204198399139	17	0.696743768313832	-0.134032937795812
3290	Olfr1208	22	0.781501593267212	0.020258070060564	22	0.816736114709242	-0.0640433676111571
3291	Olfr1508	17	0.842984524441114	-0.00914809607353162	17	0.845688333406455	-0.029008561686076
3292	Trav11d	13	0.589286506771435	0.0491059342318659	13	NA	NA
3293	Trav7-2	15	0.0889275419674277	0.200794134968314	15	0.88147337410547	-0.045379706010687
3294	Trav13n-4	16	0.715863159224003	0.0456644868829804	16	NA	NA
3295	Trav13d-4	20	0.997378791474434	0.000368945645404415	20	NA	NA
3296	Trav13d-2	22	0.691727430295463	0.0185827583999606	22	NA	NA
3297	Trav13n-2	21	0.823873009544972	-0.0116763496608908	21	NA	NA
3298	Trav14d-2	23	0.344716069421319	0.066128561162721	23	0.133717916018741	0.329227452955111
3299	Trav14n-2	21	0.440778428622044	0.0712027277575461	21	0.00806046923159269	0.706651588566954
3300	Trav14-2	21	0.552434326658841	0.0596838582039299	21	0.0177568767994488	0.681482023752501
3301	Trdv2-1	8	NA	NA	8	NA	NA
3302	Trdv2-2	6	NA	NA	6	NA	NA
3303	Trdv4	13	0.116140642843004	-0.588263676360886	13	NA	NA
3304	Trdd1	7	NA	NA	7	NA	NA
3305	Trdj1	14	0.927037613154208	-0.0189196539231102	14	NA	NA
3306	Trdv5	7	NA	NA	7	NA	NA
3307	Traj57	6	NA	NA	6	NA	NA
3308	Traj47	4	NA	NA	4	NA	NA
3309	Traj45	5	NA	NA	5	NA	NA
3310	Traj37	3	NA	NA	3	NA	NA
3311	Traj32	7	NA	NA	7	NA	NA
3312	Traj31	5	NA	NA	5	NA	NA
3313	Traj29	6	NA	NA	6	NA	NA
3314	Traj26	2	NA	NA	2	NA	NA
3315	Traj25	7	NA	NA	7	NA	NA
3316	Traj24	9	NA	NA	9	NA	NA
3317	Traj23	9	NA	NA	9	NA	NA
3318	Traj18	8	NA	NA	8	NA	NA
3319	Traj15	6	NA	NA	6	NA	NA
3320	Traj13	9	NA	NA	9	NA	NA
3321	Traj4	8	NA	NA	8	NA	NA
3322	Traj2	1	NA	NA	1	NA	NA
3323	Dad1	19	0.015756207353038	1.05034006401915	19	NA	NA
3324	Abhd4	19	0.0128055525972205	1.22995523343109	19	NA	NA
3325	Oxa1l	15	0.33338692166488	0.139624726626561	15	0.370270442950944	-0.225540519141504
3326	Slc7a7	18	0.285262484791219	0.097371346714215	18	0.489546010497593	-0.238900287724694
3327	Mrpl52	17	0.273934239353301	-0.132798063092079	17	0.686910737733456	-0.193387641746483
3328	Mmp14	19	0.429897635145777	-0.0845393691692584	19	0.989800545817469	0.00600416095191916
3329	Lrp10	16	0.995316558580117	0.000692199738918357	16	NA	NA
3330	Rem2	18	0.423743836424907	0.0850198863996415	18	NA	NA
3331	Prmt5	15	0.239209554291412	0.125956294623645	15	NA	NA
3332	Haus4	17	0.196674591191359	0.125113343617168	17	NA	NA
3333	Ajuba	16	0.698755132638161	0.0370729731210142	16	0.86308034960425	-0.0635236347474168
3334	4931414P19Rik	18	0.141688639139299	0.137515900298905	18	0.732606238888686	-0.137918338355645
3335	Psmb5	19	0.105761442821415	0.130827261185514	19	NA	NA
3336	Psmb11	17	0.190961468083829	0.135910902537008	17	NA	NA
3337	Cdh24	17	0.0955583767091417	0.218129219858272	17	NA	NA
3338	Acin1	20	0.131686439344947	0.151740771054269	20	0.867005998718455	0.0609016024555468
3339	Gm29776	16	0.0231595459338308	0.236693270016474	16	NA	NA
3340	Cebpe	19	0.224926273456273	0.10406851553861	19	0.834314682883267	0.0789686094435865
3341	Slc7a8	21	0.00887841500168544	0.31322660323489	21	NA	NA
3342	Rnf212b	18	0.202592266341159	0.179023559917068	18	NA	NA
3343	Homez	18	0.713850545335642	0.0493717113231787	18	0.678598720199113	-0.082795443951561
3344	Bcl2l2	17	0.018118852007518	0.269254506749781	17	0.672099397719964	-0.108262200863159
3345	Gm20521	16	0.0946956055881181	0.204176721485839	16	0.923303136954067	-0.0225461224907535
3346	Magi1	26	0.00245032074213441	0.228522292837837	26	NA	NA
3347	Adamts9	12	0.429211303729008	0.193480752251009	12	NA	NA
3348	Prickle2	19	0.147149207398432	0.185834238339624	19	0.0293697789878321	0.261979930687062
3349	Psmd6	15	0.475973013774793	0.196841883106351	15	0.705206327232698	-0.126663919644169
3350	Thoc7	17	0.836613531963987	0.0337528065476667	17	NA	NA
3351	Gm11100	20	0.672239568562855	0.0830859097610292	20	NA	NA
3352	Synpr	20	0.674752228619193	0.0394099564664106	20	0.691761959421259	0.0500247135687485
3353	Sbf2	15	0.0059235082237249	0.299248012477695	15	0.0595229436069171	0.493168399954525
3354	Adm	22	0.241254845211256	0.16456172594466	22	0.0221992497262485	0.626195555889103
3355	Ampd3	17	0.676093872661611	0.0512935756149094	17	NA	NA
3356	Rnf141	18	0.694712906963306	0.0613496011194963	18	NA	NA
3357	Lyve1	18	0.142251775211563	0.243287156695877	18	NA	NA
3358	Mrvi1	15	0.889677192883115	0.0488648891746648	15	NA	NA
3359	Ctr9	14	0.738117538267101	0.0431321815899866	14	0.744724075191605	-0.19100385978884
3360	Eif4g2	14	0.341018020938423	0.114264353501582	14	NA	NA
3361	Galnt18	22	0.418384341555964	0.0941986001871051	22	0.38339871038702	-0.221927268130518
3362	Usp47	27	0.0829376200580688	0.195159395431174	27	NA	NA
3363	Dkk3	14	0.00613199308465052	0.422449153239392	14	0.396947669294182	-0.342230536812329
3364	Mical2	23	0.0632130101893235	-0.235368778536785	23	0.395352276045554	0.232611123416544
3365	Htatip2	21	0.0756252288805839	0.221719911741207	21	0.727952705120126	-0.147261567375362
3366	Prmt3	21	0.327184395182129	0.102397989209833	21	0.843169830786058	-0.0797405797325994
3367	Slc6a5	16	0.206960127600028	0.268133922177576	16	NA	NA
3368	Nell1	15	0.107191405201379	0.250971403623555	15	0.118883168664187	0.443494604647884
3369	Ano5	13	0.89862688207088	-0.0570996385996236	13	NA	NA
3370	Ppp2r5c	19	0.315286404505398	0.09462125680605	19	0.359278825002757	-0.23077042449774
3371	Hsp90aa1	17	0.419015943417889	0.115317645862382	17	0.210486488636597	-0.219712612885222
3372	Wdr20	18	0.615547556591399	0.0751919703490912	18	0.579092534786633	-0.202432651844552
3373	Mok	23	0.0948208309560571	0.1862906795545	23	NA	NA
3374	Ankrd9	17	0.923608950994513	0.0104130744495292	17	NA	NA
3375	Rcor1	20	0.0641889972463256	0.176677428002404	20	0.821630867664368	-0.0696014459166656
3376	Traf3	21	0.0291372491826898	0.198951609888392	21	0.67259140577639	-0.0541428119737554
3377	Cdc42bpb	19	0.0852849907107574	0.162040133984913	19	NA	NA
3378	Lbhd2	10	0.719927486792476	0.10399434622252	10	NA	NA
3379	Mark3	18	0.00627288560567564	0.220840011875058	18	NA	NA
3380	Ckb	22	0.168779059105723	0.158283234597226	22	0.999300330312328	0.000148424393091871
3381	Trmt61a	23	0.639655732173168	0.0428436127547574	23	0.86628933641895	-0.0285080968414098
3382	Bag5	24	0.993728718642755	0.000586611168589546	24	0.418463465909082	0.13343735339671
3383	Apopt1	20	0.542991145817218	0.0634104509108169	20	0.44709803317461	0.133991452722748
3384	Klc1	16	0.0877016730341549	0.182605793190773	16	0.73125619380206	0.0921966167132266
3385	Xrcc3	19	0.100146761146851	0.178676388348159	19	NA	NA
3386	Zfyve21	21	0.0895510720395843	0.162608881755917	21	NA	NA
3387	Ppp1r13b	19	0.0878731031394003	0.161125730497545	19	0.81555759001491	-0.0407308635850933
3388	Syt1	20	0.114860268385424	-0.328271185201601	20	NA	NA
3389	Pawr	15	0.0854853883149266	0.299373060444077	15	NA	NA
3390	Ppp1r12a	11	0.0305749803535186	0.371011708988437	11	NA	NA
3391	Adamtsl1	9	NA	NA	9	NA	NA
3392	Saxo1	15	0.166250324475144	0.221158266087866	15	NA	NA
3393	Rraga	20	0.538641499341309	0.0717735831720098	20	NA	NA
3394	Haus6	17	0.728723614578169	-0.0534176584309587	17	NA	NA
3395	Plin2	16	0.246770154721924	0.174028862774645	16	NA	NA
3396	Dennd4c	19	0.0141387633755972	0.297986822985108	19	NA	NA
3397	Acer2	17	0.744702750213268	0.0371269504431221	17	0.150349584638641	-0.290697156670099
3398	Slc24a2	18	0.928500412070703	-0.0228499313330466	18	NA	NA
3399	Sema5a	10	NA	NA	10	NA	NA
3400	Cct5	17	0.144590078677969	0.270768872205524	17	NA	NA
3401	Cmbl	21	0.0497971520338668	0.342621112765715	21	NA	NA
3402	Marchf6	18	0.0093523547210641	0.347819395505901	18	0.69067449207075	-0.16082848335318
3403	Trio	14	0.329316312742264	0.2372927496923	14	0.087919244286077	0.515567658816656
3404	Fbxo21	25	0.205626456518438	0.0874221966285438	25	0.767843357396686	-0.0349188672348102
3405	Tesc	14	0.899080599995241	0.05664386715532	14	NA	NA
3406	Fbxw8	18	0.00185627547140078	0.409157090235228	18	NA	NA
3407	Hrk	12	0.0807445329926673	0.277634798701136	12	NA	NA
3408	Rnft2	11	0.310712996398168	0.259753906027808	11	NA	NA
3409	2410131K14Rik	12	0.441817670643893	-0.196669651773689	12	NA	NA
3410	Med13l	14	0.432966540941014	0.152645788366016	14	NA	NA
3411	Ptpn11	21	0.696410262337132	0.045280096546998	21	NA	NA
3412	Trafd1	26	0.0754687209984335	0.0893426749497625	26	NA	NA
3413	Erp29	24	0.0121828883830513	0.202250724966797	24	NA	NA
3414	Mapkapk5	18	0.000162321066465651	0.33577622012431	18	NA	NA
3415	Gm42878	18	0.000162321066465651	0.33577622012431	18	NA	NA
3416	Aldh2	22	0.012306033635498	0.282449358500017	22	NA	NA
3417	Acad10	21	0.399097765484655	-0.0730516541272345	21	NA	NA
3418	Acad12	19	0.253462134809334	-0.0986114898552038	19	NA	NA
3419	Brap	19	0.106594895644319	0.154001155326261	19	NA	NA
3420	Sh2b3	14	0.0227588429200179	0.193199771414839	14	0.272467679699614	0.220446858201536
3421	Ccdc63	9	NA	NA	9	NA	NA
3422	Ppp1cc	16	0.0318725909011771	0.164883332051013	16	0.206165207040092	-0.123351019862891
3423	Hvcn1	17	0.137242527142781	0.145720921106183	17	0.43246479073998	-0.0965026288402316
3424	Tctn1	17	0.894417861071743	-0.0152137412243524	17	0.36732001655481	-0.195126217529002
3425	Pptc7	21	0.7615656569349	-0.0252759830871094	21	NA	NA
3426	Rad9b	21	0.8947369042788	0.00925920803100658	21	NA	NA
3427	Vps29	21	0.961438808215505	-0.00313038174294955	21	0.359850853656309	-0.35138661007907
3428	Fam216a	18	0.40795047958812	0.0642415264620379	18	0.400586431719169	-0.350104829615224
3429	Gpn3	17	0.0646643109568402	0.165602141468174	17	0.34672656100232	-0.442903310050699
3430	Anapc7	14	0.118089962492956	0.218573461842275	14	NA	NA
3431	Atp2a2	27	0.240133003251505	0.117906271061502	27	NA	NA
3432	1500011B03Rik	18	0.0229501360812717	0.229211786260094	18	NA	NA
3433	Git2	18	0.355551536328658	0.115347163981816	18	NA	NA
3434	Tchp	14	0.693551548407169	0.0981875171928988	14	NA	NA
3435	Trpv4	8	NA	NA	8	NA	NA
3436	Fam222a	11	0.388715793874104	0.200097361284726	11	0.630775298565022	-0.176985258252692
3437	Mvk	14	0.0600081349379249	0.316909668438415	14	NA	NA
3438	Mmab	14	0.0602853830553763	0.3240029531143	14	NA	NA
3439	Ube3b	16	0.0586242695429661	0.50988330319658	16	NA	NA
3440	Kctd10	13	0.414256329148818	0.227527740639848	13	NA	NA
3441	Myo1h	15	0.0426653710319011	0.211450517279916	15	NA	NA
3442	Acacb	10	0.178727060700115	0.213629227221943	10	NA	NA
3443	Ung	18	0.881734848458282	-0.0181912796910275	18	NA	NA
3444	Alkbh2	17	0.651082255100088	0.0626270571497731	17	NA	NA
3445	Usp30	16	0.899989086270502	0.0171726967252189	16	NA	NA
3446	Svop	11	0.867885421408255	0.0263949138198092	11	NA	NA
3447	Dao	11	0.941801482300656	0.0142615440292387	11	0.879247434479222	-0.0594096500955032
3448	Ssh1	23	0.00207624404138423	0.325796178242976	23	NA	NA
3449	Eid3	17	0.64240357657112	0.064350859491816	17	0.528020042402478	-0.119097312624555
3450	Nfyb	13	0.0660698518439579	0.223516533725862	13	NA	NA
3451	Hcfc2	10	0.0527483506548084	0.239285734288289	10	0.568942645094009	-0.229028035168063
3452	Glt8d2	14	0.119503315023079	0.163810959888258	14	0.719794661788191	-0.0928918489599568
3453	Tdg	19	0.0643104354540259	0.179325670296849	19	0.657511617085252	-0.139351567612183
3454	1190007I07Rik	19	0.0129218593206319	0.23763168733972	19	0.829905959694675	-0.0641386735984947
3455	Hsp90b1	17	0.0244984433180957	0.25220590093555	17	NA	NA
3456	Nt5dc3	14	0.00838273244856422	0.23816159713658	14	NA	NA
3457	Stab2	11	0.0473176897407005	0.502808264469477	11	NA	NA
3458	Ascl1	13	0.777831494469189	-0.0395207156298355	13	NA	NA
3459	Pah	18	0.975117368357842	-0.00444952627330272	18	NA	NA
3460	Igf1	13	0.823890597084868	0.0280981253610195	13	0.868382483895343	-0.0257645112051119
3461	Pmch	9	NA	NA	9	NA	NA
3462	Parpbp	17	0.643182339503456	-0.0814463517037873	17	NA	NA
3463	Slc17a8	13	0.523529980002948	-0.253174940263813	13	NA	NA
3464	Scyl2	11	0.0319937603690618	0.439234736906637	11	NA	NA
3465	Actr6	22	0.00353940625451482	0.276389279556814	22	0.87442711161922	-0.0626020883208946
3466	Uhrf1bp1l	21	0.00219705608487595	0.303650083171673	21	0.63709645346698	0.142256041155369
3467	Anks1b	7	NA	NA	7	NA	NA
3468	Apaf1	19	0.903694170318846	-0.00919746587041256	19	NA	NA
3469	Ikbip	30	0.0277828137319988	0.16144635890518	30	NA	NA
3470	Slc25a3	24	0.0255518961118345	0.186756043867726	24	NA	NA
3471	Tmpo	14	0.0265748000927645	0.254569330639524	14	NA	NA
3472	Tmem33	21	0.106822650484971	0.21243771704982	21	NA	NA
3473	Slc30a9	19	0.0113225434761721	0.283180248462592	19	NA	NA
3474	Shisa3	21	0.242767873522626	0.161876805213557	21	0.877378423747443	-0.0475870085025003
3475	Atp8a1	13	0.499551371794512	0.1371851006007	13	0.485986379660754	-0.267880900710742
3476	Grxcr1	19	0.536087693759869	0.127416426984662	19	NA	NA
3477	Vps13b	4	NA	NA	4	NA	NA
3478	Osr2	14	NA	NA	14	NA	NA
3479	Stk3	12	0.670494538280065	-0.0672296232536976	12	NA	NA
3480	Kcns2	13	0.46878410331409	-0.397253177051249	13	NA	NA
3481	Nipal2	15	0.455323722740723	0.131734475865304	15	NA	NA
3482	Rida	17	0.888189371824845	0.0194105384824485	17	NA	NA
3483	Erich5	18	0.176640226602795	0.17279388358186	18	NA	NA
3484	Rpl30	19	0.0398552502957156	0.187436272366755	19	NA	NA
3485	Nrbf2	19	0.156963662025401	0.1858602616517	19	0.925228326589996	-0.036024733998138
3486	Jmjd1c	22	0.212952126229976	0.134492373569752	22	0.664678587354306	-0.163679831457359
3487	Reep3	18	0.763652489464219	-0.0516800972954608	18	NA	NA
3488	Spry2	18	0.385607803442521	-0.436796769657327	18	NA	NA
3489	Zfat	21	0.488718264781599	-0.11549717149251	21	NA	NA
3490	Hpf1	17	0.0106108780737165	0.581310858099161	17	NA	NA
3491	Frem1	11	0.571710677570523	-0.112544379651691	11	NA	NA
3492	Cer1	20	0.0184784727965565	0.386716726520284	20	NA	NA
3493	Zdhhc21	16	0.873185953457344	-0.0211765733422636	16	NA	NA
3494	Nfib	7	NA	NA	7	NA	NA
3495	Mpdz	15	0.390736502298514	0.243100425085002	15	NA	NA
3496	Dnph1	17	0.814866223351153	0.0302781823516713	17	NA	NA
3497	Srf	19	0.914279270245975	-0.00992964117343464	19	0.817940164230584	-0.0343370202365273
3498	Ptk7	15	0.163140616767279	0.172440238975052	15	0.743829108531547	-0.170626968986154
3499	Klc4	17	0.41305215328074	0.103692646365514	17	NA	NA
3500	Mrpl2	16	0.162671554704195	0.178853666510769	16	NA	NA
3501	Cul7	15	0.168775123958276	0.224792408354625	15	NA	NA
3502	Rrp36	16	0.347587759106056	0.0942645742753715	16	NA	NA
3503	Klhdc3	16	0.347587759106056	0.0942645742753715	16	NA	NA
3504	Mea1	16	0.291099035751466	0.103338223995711	16	NA	NA
3505	Pex6	14	0.0818989587960751	0.197593242116572	14	NA	NA
3506	Gnmt	16	0.000332185584844345	0.287562572507355	16	NA	NA
3507	Cnpy3	15	0.0225210284070047	0.233674343670811	15	NA	NA
3508	Rpl7l1	15	0.796649930781952	0.036365842953095	15	0.920765379675618	0.021688274181942
3509	Bicral	17	0.216260553529963	0.155771164922194	17	0.935786621238099	-0.0187725144249189
3510	Tbcc	17	0.24949274985314	-0.179610767644317	17	NA	NA
3511	Prph2	23	0.101393979224999	0.154046082044005	23	NA	NA
3512	Mrps10	14	0.56215987704898	0.0955958332424857	14	NA	NA
3513	Guca1b	16	0.694342041022444	0.0515979325810881	16	NA	NA
3514	Guca1a	12	0.508989097891538	-0.105427747090779	12	NA	NA
3515	1700001C19Rik	14	0.711250491210382	0.0464157507198174	14	NA	NA
3516	AI661453	11	0.444512196329767	-0.128214445164001	11	NA	NA
3517	Taf8	22	0.329357506261814	0.106552700939065	22	NA	NA
3518	Ccnd3	17	0.0631532526955297	0.236433794413278	17	NA	NA
3519	Bysl	13	0.00653304092908894	0.341482121526118	13	0.836833482544705	-0.102814295146984
3520	Med20	14	0.00708899327111676	0.324907487254285	14	0.711496341332262	-0.156664320742893
3521	Gm20517	16	0.00265790996215082	0.324728951597805	16	0.708935919666459	-0.0986384444219396
3522	Usp49	20	0.96529660873361	-0.00694370193090908	20	0.731541900114425	-0.0952097925246532
3523	Tomm6	24	0.625143502499852	0.0575145041425978	24	0.695288337588212	-0.107758010100865
3524	Gm21981	22	0.945115074818741	-0.00598019446033582	22	0.697460465562365	-0.0974743638693432
3525	Prickle4	22	0.945115074818741	-0.00598019446033582	22	0.697460465562365	-0.0974743638693432
3526	Frs3	22	0.646541573165684	0.0537809925691776	22	0.291488289933547	-0.244982749654149
3527	Pgc	16	0.11719671959909	-0.21426839655172	16	NA	NA
3528	Tfeb	23	0.539891746551396	-0.0963174051814385	23	NA	NA
3529	Mdfi	15	0.157647848613277	0.239093159322809	15	0.368798195930233	-0.254868626520084
3530	Foxp4	15	0.167520420371308	0.253233552453276	15	0.243389812412902	-0.254618045337635
3531	Dusp22	11	0.603305738062289	-0.0648793339790801	11	NA	NA
3532	Irf4	12	0.387530338778996	0.171940035355293	12	0.545135433627334	-0.241501150592134
3533	Hus1b	9	NA	NA	9	NA	NA
3534	Foxf2	13	0.702450994450628	-0.146677488930507	13	NA	NA
3535	Gmds	12	NA	NA	12	NA	NA
3536	Pbx1	10	0.735311516022497	-0.0670944671493677	10	0.156211884090029	0.351759171111642
3537	Lmx1a	18	0.410033365971862	0.117898944273409	18	NA	NA
3538	Rxrg	12	0.469251862919663	0.0890766594125635	12	0.177928793510419	-0.261562251192316
3539	Lrrc52	15	0.432463835658691	0.164264428349586	15	NA	NA
3540	Mgst3	16	0.0678366446922842	0.170952965149774	16	NA	NA
3541	Aldh9a1	12	0.0525185832123368	0.214782631859145	12	NA	NA
3542	Tmco1	16	0.000167102427923468	0.303723703251898	16	NA	NA
3543	Uck2	19	0.00676650273416374	0.32084117167329	19	NA	NA
3544	Bank1	10	0.810497093404947	0.0971421309945123	10	NA	NA
3545	Slc39a8	13	0.0783626601498921	0.419074845352009	13	0.0218980669554126	-0.588303420890247
3546	Nfkb1	12	0.0227670247242601	0.711976952369512	12	NA	NA
3547	Ube2d3	23	0.00478074910981125	0.190755804383779	23	0.328587069959161	-0.122174382797834
3548	Cisd2	21	0.00166819301385078	0.325070318365526	21	NA	NA
3549	Slc9b2	11	0.371216204242271	0.222727903546792	11	NA	NA
3550	Bdh2	14	0.0813566666133277	0.352296571696234	14	NA	NA
3551	Tacr3	13	0.0948956668710152	0.581613670027938	13	NA	NA
3552	Stk26	16	0.36493616700469	-0.24988625214009	16	NA	NA
3553	Frmd7	31	0.668852352712398	-0.0486440598478852	31	NA	NA
3554	Rap2c	16	0.707718751569906	0.0636811674872682	16	0.432969887039903	-0.203744133234239
3555	Mbnl3	19	0.856521456136323	-0.0196498793049954	19	0.93093938009705	0.0115173176497757
3556	Hs6st2	15	0.971673718928074	0.0043199701561127	15	NA	NA
3557	Apela	15	0.0732576620783131	0.341528343339853	15	NA	NA
3558	Smim31	21	0.247831783068185	0.210947833235262	21	0.892695306277055	-0.0461165243020933
3559	Cd320	17	0.233914271379544	0.105803451158284	17	0.762075700070792	-0.103941953463871
3560	Ndufa7	18	0.595778008357832	0.0660263915966029	18	0.725720741787475	-0.140928503952639
3561	Rps28	18	0.54479331151002	0.0698646959005075	18	0.736558511165405	-0.135139559988176
3562	Kank3	20	0.339314265196567	0.0999443758293054	20	NA	NA
3563	Angptl4	23	0.609628465821094	0.0496571387674392	23	NA	NA
3564	Rab11b	23	0.0534230684732395	0.146936317037259	23	NA	NA
3565	Marchf2	21	0.0401312679395738	0.215038273764484	21	0.905563971610516	-0.025096711287073
3566	Hnrnpm	18	0.241359633602675	-0.133979389607866	18	0.876969546118751	0.0313836345112109
3567	Pram1	19	0.633578334707127	0.0730496573161971	19	0.451142214756769	0.117128058261351
3568	Gm4125	12	0.198226967612482	-0.204610433491214	12	NA	NA
3569	Actl9	14	0.195920109938989	0.127118935514778	14	NA	NA
3570	Zfp558	16	0.254387972393666	0.0986942861360142	16	NA	NA
3571	Mbd3l1	16	0.270947739045154	0.225201346043646	16	NA	NA
3572	Olfr1356	10	0.282403960456323	0.255035827751285	10	NA	NA
3573	Olfr24	16	0.288361489255473	0.19330575108648	16	NA	NA
3574	Zfp317	10	0.0712641859418167	0.576016752250463	10	NA	NA
3575	Olfr39	24	0.829313012626014	0.0102854339177947	24	0.861880934643104	-0.022439084816922
3576	Olfr870	10	0.681203486022228	0.078477262403812	10	NA	NA
3577	Olfr847	14	0.199355985324317	-0.135055486785556	14	NA	NA
3578	Zfp846	24	0.235399568516518	0.0982428885443778	24	NA	NA
3579	Zfp426	19	0.0121163286479571	0.213518019581263	19	0.527937905358222	-0.288743543305356
3580	Zfp266	11	0.156022669681862	0.211611006114468	11	NA	NA
3581	Fbxl12	21	0.275191966987155	0.123241354784076	21	NA	NA
3582	Pin1	20	0.0521819089560157	0.181395748338923	20	NA	NA
3583	Olfm2	16	0.128351068584412	0.164431115382256	16	NA	NA
3584	Col5a3	11	0.0021375893402897	0.955641919352481	11	NA	NA
3585	Shfl	12	0.00859744530542123	0.30956063163411	12	NA	NA
3586	Eif3g	14	0.00278583752279816	0.28029347853992	14	NA	NA
3587	Dnmt1	19	0.356437573431188	0.10875698387857	19	0.960864999504279	-0.012523565623958
3588	S1pr2	18	0.100385907317741	0.202411527219131	18	0.76664421726353	-0.141099745645189
3589	Mrpl4	16	0.0365558336532758	0.211890453630724	16	NA	NA
3590	Icam1	16	0.201062162555106	0.143467172600497	16	NA	NA
3591	Icam4	16	0.180819034348783	0.139529120029145	16	NA	NA
3592	Icam5	13	0.173038143326017	0.184883569621464	13	NA	NA
3593	Zglp1	17	0.00403327929157106	0.24708529185939	17	NA	NA
3594	Gm49373	17	0.00398712911512033	0.287013646351436	17	NA	NA
3595	Fdx2	17	0.0024893518613528	0.328765650857374	17	NA	NA
3596	Gm38431	16	0.0138926994782858	0.30058992679756	16	NA	NA
3597	Raver1	16	0.0138926994782858	0.30058992679756	16	NA	NA
3598	Tyk2	17	0.0382842207309986	0.216237423259549	17	NA	NA
3599	Cdc37	16	0.185507126065346	0.146743040644982	16	0.472742908023742	-0.304516523963265
3600	Pde4a	13	0.330063577313849	-0.158491167552544	13	NA	NA
3601	Keap1	15	0.621907386627077	-0.0602077312842953	15	NA	NA
3602	S1pr5	13	0.548431917671149	-0.09356613160397	13	NA	NA
3603	Cdkn2d	18	0.256275346178759	0.0866991665676584	18	NA	NA
3604	Slc44a2	17	0.645358653553294	0.0392408504080688	17	NA	NA
3605	Ilf3	22	0.943665877139784	-0.00802997991169895	22	0.902340757773747	-0.0267690164261475
3606	Qtrt1	22	0.827580804549618	0.0287347691975476	22	0.876823951285929	-0.0332490327494572
3607	Tmed1	23	0.430816741926471	0.113778938243975	23	NA	NA
3608	AB124611	25	0.134891219786524	0.127983542805442	25	NA	NA
3609	Carm1	22	0.556214137124426	0.0543795966245237	22	NA	NA
3610	Yipf2	22	0.0556155951478373	0.148659320642508	22	0.764150602393676	-0.0378455942822385
3611	Timm29	21	0.0671421988823424	0.145902021183743	21	0.771504180885897	-0.0376470880897387
3612	Smarca4	20	0.221055700368551	0.124661800738069	20	0.608844045149428	-0.108226881792013
3613	Ldlr	18	0.61502534362614	0.0510846649908444	18	0.558517160546527	-0.234631161495518
3614	Spc24	16	0.11861753784996	-0.279451983319718	16	NA	NA
3615	Eif4e2	20	0.68428970874952	0.0682429892425109	20	0.767268465537285	0.129777759796331
3616	Chrng	17	0.168672136047258	0.197514272521434	17	0.691718147824956	0.191115191093664
3617	Chrnd	19	0.265024637436383	0.176928025966605	19	0.205074619726889	0.435716864193293
3618	Prss56	18	0.492564330896076	0.0664416000000763	18	0.138888659614132	0.443668103295065
3619	Ecel1	17	0.995276739695097	0.00111696472026658	17	NA	NA
3620	Alppl2	13	0.32718043767058	-0.220255368388887	13	NA	NA
3621	Alpi	20	0.719573871184434	0.0409344412960278	20	NA	NA
3622	Akp3	18	0.899639986957765	0.0226750773833101	18	NA	NA
3623	Dis3l2	13	0.251544968115436	0.216811309501572	13	NA	NA
3624	Nppc	20	0.576694034481748	0.0689079815603206	20	0.121077814712037	0.448239496560257
3625	Cops7b	17	0.174943873699215	0.185136133760881	17	0.856188042037944	-0.0659587847329689
3626	Pde6d	15	0.0730733993108525	0.22915197387014	15	0.680289927344125	-0.141179737584927
3627	Ptma	15	0.156706378817873	0.315880904357919	15	NA	NA
3628	Tex44	19	0.000113691557114902	0.33309360714422	19	0.209770697880727	-0.347768788479717
3629	Nmur1	22	0.00144992501260032	0.258745861612632	22	0.26943556571601	-0.314162854493066
3630	Ncl	19	0.109457583169145	0.146328477361114	19	0.527187211031231	-0.259701285601753
3631	B3gnt7	24	0.659071162817937	0.0497356828984569	24	0.0232073136284633	-0.661815299295831
3632	Armc9	20	0.0294122606078126	0.294367913002574	20	NA	NA
3633	Psmd1	21	0.138821670557939	0.156205053401193	21	NA	NA
3634	Htr2b	17	0.0131339278283206	0.27741166780637	17	NA	NA
3635	Gpr55	15	0.0695605312273656	0.394845601133606	15	0.43615104084068	-0.30814052261917
3636	Itm2c	16	0.763826023137468	0.0548689876586619	16	0.678818001661607	-0.173445943840591
3637	Cab39	25	0.0145805455043498	0.301080214634993	25	NA	NA
3638	Sp100	12	0.557517242753912	0.0751781480432599	12	NA	NA
3639	Pomc	16	0.766764686975451	0.0514797952937017	16	0.910150550886171	0.0257040760761731
3640	Dnajc27	16	0.0378047168162397	0.322955469290379	16	0.731142951137779	-0.118762736710929
3641	Adcy3	17	0.306588453921447	0.162169104822696	17	0.0255612108086608	0.709433192148034
3642	Cenpo	20	0.962787445353292	0.00462958528277641	20	0.0133387654575748	0.715046935010185
3643	Ptrhd1	15	0.733466095887594	0.033714186651819	15	0.0258742728249488	0.700558793934758
3644	Ncoa1	16	0.219921038310594	0.20814024782084	16	NA	NA
3645	Itsn2	17	0.000260693430023681	0.48829328374288	17	NA	NA
3646	Fam228a	15	0.157887685717914	0.194260519589621	15	NA	NA
3647	Fam228b	14	0.00607670036040584	0.356323777481337	14	NA	NA
3648	Pfn4	14	0.00333217732273048	0.378125301506951	14	NA	NA
3649	Sf3b6	18	0.0193956690001909	0.235161953858373	18	0.582389182646278	-0.295572877736185
3650	Fkbp1b	20	0.0792445589288791	0.182367252822251	20	0.492398744846655	-0.323725058073326
3651	Wdcp	17	0.0530237559002025	0.211614790547369	17	0.243872366035333	-0.533233882317146
3652	Mfsd2b	14	0.295968479874241	0.195275792525563	14	0.455526870219441	-0.477469126741504
3653	Ubxn2a	13	0.301921693745025	0.117630954067467	13	NA	NA
3654	Klhl29	15	0.801295534700295	-0.114271280274089	15	NA	NA
3655	Kank1	21	0.0440440835936802	0.471312391815272	21	0.580955579648327	0.171632244321698
3656	Cbwd1	15	0.0766395371817062	0.217355208455258	15	NA	NA
3657	Foxd4	13	0.133019094469058	0.172726720984219	13	NA	NA
3658	Fbp2	15	0.954707345647309	-0.0162922570497995	15	NA	NA
3659	Fbp1	19	0.889335476974846	0.0290942002628209	19	NA	NA
3660	Aopep	8	NA	NA	8	NA	NA
3661	Fancc	18	0.0974381147852992	0.230551349174264	18	NA	NA
3662	Ptch1	14	0.0439923762813528	0.723170985326003	14	NA	NA
3663	Ercc6l2	9	NA	NA	9	NA	NA
3664	Ush2a	3	NA	NA	3	NA	NA
3665	Kctd3	15	0.368418254931016	0.195448429724468	15	0.157376003571028	0.38540253512235
3666	Kcnk2	21	0.144980286640624	0.247191315665783	21	NA	NA
3667	Cenpf	18	0.114528757271694	0.25612973826883	18	NA	NA
3668	Smyd2	4	NA	NA	4	NA	NA
3669	Prox1	20	0.247320809986081	-0.218643602909775	20	NA	NA
3670	Rps6kc1	15	0.186426180252918	0.156256157498835	15	NA	NA
3671	Angel2	19	0.464379438148324	0.0502830683345692	19	0.671179265297629	-0.160908428734567
3672	Vash2	21	0.167475370342501	0.237359654348993	21	0.199706478310371	-0.319861094473871
3673	Flvcr1	12	0.202693671044237	0.315755069753074	12	NA	NA
3674	Spata45	17	0.153458185374308	0.241143384417826	17	0.983320388944197	0.0073155309266688
3675	Nsl1	14	0.386073797639204	0.10716649087777	14	0.808398502184342	-0.0970034345032941
3676	Batf3	16	0.0970430174826872	0.309080240222246	16	NA	NA
3677	Fam71a	16	0.0011745293426464	0.652071592511245	16	NA	NA
3678	Atf3	18	0.00096807348780306	0.653098869688054	18	NA	NA
3679	Nenf	21	0.622104286815115	0.0551702762641503	21	NA	NA
3680	Pacc1	18	0.537679383539257	-0.087493316276664	18	NA	NA
3681	Ppp2r5a	14	0.00568182615614393	0.344058111080103	14	0.120732617618153	-0.317951080360613
3682	Dtl	15	0.628753847723972	-0.121804255704976	15	NA	NA
3683	Lpgat1	20	0.912347751898032	0.0110499012867998	20	0.653916936282703	0.0860920370180522
3684	Nek2	10	0.025022428539831	0.567673526862192	10	NA	NA
3685	Slc30a1	10	0.127001160390908	0.806436336240319	10	NA	NA
3686	Rd3	15	0.008501874217829	0.388158197546782	15	NA	NA
3687	Aspm	7	NA	NA	7	NA	NA
3688	Zbtb41	17	0.656282896777488	-0.140397103287813	17	NA	NA
3689	Crb1	12	0.219186384454455	-0.353906205737719	12	0.365642284489224	-0.323806462669715
3690	Arap3	24	0.145916792805079	0.212839991319003	24	NA	NA
3691	Fchsd1	30	0.915214263314994	-0.0117832589016383	30	NA	NA
3692	Rell2	32	0.807098645332718	-0.0235579843472563	32	NA	NA
3693	Hdac3	35	0.801173851434373	-0.0179222352971332	35	NA	NA
3694	Diaph1	22	0.337110615063444	0.0758254556430021	22	0.833672010815148	-0.0547619107117122
3695	Pcdhgc5	15	0.0158428329531635	0.334918859760903	15	NA	NA
3696	Pcdhgc4	15	0.0207933483826172	0.316686828657076	15	NA	NA
3697	Pcdhgc3	12	0.0387104483580717	0.344544076651528	12	NA	NA
3698	Pcdhga12	12	0.100752443015157	0.323889374712594	12	NA	NA
3699	Pcdhgb8	11	0.0979227606674723	0.371476167775954	11	NA	NA
3700	Pcdhga11	14	0.108350315759057	0.388055515645705	14	NA	NA
3701	Pcdhgb7	11	0.275438858981105	0.347017199909992	11	NA	NA
3702	Pcdhga10	17	0.199408448221318	0.265955049898759	17	NA	NA
3703	Pcdhgb6	9	NA	NA	9	NA	NA
3704	Pcdhga9	12	0.692580215902532	0.155964771194737	12	NA	NA
3705	Pcdhgb4	9	NA	NA	9	NA	NA
3706	Pcdhga6	14	0.1492740441055	0.219121898306768	14	NA	NA
3707	Pcdhga5	13	0.114914719917076	0.254289011474999	13	NA	NA
3708	Pcdhgb2	7	NA	NA	7	NA	NA
3709	Pcdhga4	10	0.152368489877344	0.252924609904287	10	NA	NA
3710	Pcdhga3	13	0.0850680144242501	0.252209147048072	13	NA	NA
3711	Pcdhga2	13	0.128791742702565	0.219752200794956	13	NA	NA
3712	Pcdhga1	15	0.181369348903643	0.197558355228969	15	NA	NA
3713	Gm42416	9	NA	NA	9	NA	NA
3714	Taf7	16	0.896716111782439	0.0173534354479035	16	NA	NA
3715	Slc25a2	15	0.948163638428269	-0.018199141603786	15	NA	NA
3716	Pcdhb22	12	0.138637021174719	-0.323132583004637	12	NA	NA
3717	Pcdhb14	4	NA	NA	4	NA	NA
3718	Pcdhb13	5	NA	NA	5	NA	NA
3719	Pcdhb2	9	NA	NA	9	NA	NA
3720	Pcdhb1	15	0.44239976161944	-0.155578502533844	15	NA	NA
3721	Pcdha11	12	0.26630568896783	0.447090838337101	12	0.209884993857996	0.341471677606111
3722	Pcdha6	9	NA	NA	9	NA	NA
3723	Pcdha1	10	0.765982731970009	-0.0486278632250424	10	0.0938039141753787	0.679483126350814
3724	Pcdha2	11	0.93993384707432	-0.00847632720282886	11	0.165755921058825	0.283655627611055
3725	Pcdhac2	7	NA	NA	7	NA	NA
3726	Pcdhac1	8	NA	NA	8	NA	NA
3727	Pcdha12	12	0.377769342153138	0.146212794970534	12	0.530429273762568	0.103341955504059
3728	Pcdha9	10	0.115283479658842	0.622252644350476	10	NA	NA
3729	Pcdha7	9	NA	NA	9	NA	NA
3730	Pcdha8	10	0.173396726859614	-0.242389139644863	10	0.130033086221278	0.309710357788815
3731	Pcdha5	11	0.577127812670073	0.12791176500466	11	0.265270995224675	0.320127324266616
3732	Pcdha4	12	0.916919973084071	-0.0121092249443951	12	0.317191314567012	0.221392326362971
3733	Pcdha3	11	0.678199756342859	0.0812529939772472	11	0.0980077926343186	0.394774663678806
3734	Zmat2	18	0.00241961117608517	0.371191742834	18	NA	NA
3735	Hars2	18	0.429421373986931	0.111954063240085	18	NA	NA
3736	Hars	17	0.00857035803353044	0.280549349736146	17	NA	NA
3737	Dnd1	20	0.323953989766989	0.0838868162048896	20	NA	NA
3738	Wdr55	20	0.0452097462105126	0.178058673115841	20	NA	NA
3739	Ik	17	0.0460923189876743	0.201640702970553	17	NA	NA
3740	Ndufa2	18	0.0508463784791286	0.191203320793202	18	NA	NA
3741	Tmco6	19	0.0957014922290275	0.156864110933884	19	NA	NA
3742	Cd14	19	0.287329714204222	0.101609042513722	19	NA	NA
3743	Slc35a4	24	0.0471841287188259	0.157147838504719	24	0.725342995585075	-0.128791836009594
3744	Apbb3	24	0.0079429500881568	0.196561080371118	24	0.698794074606772	-0.132584972206891
3745	Sra1	22	0.146762226575467	0.116281151269641	22	0.868662971207228	-0.0595514328353525
3746	Eif4ebp3	23	0.0567823744110571	0.165015326178816	23	0.82514998992761	-0.0858943441188332
3747	Ankhd1	19	0.00903490305381704	0.208620268090467	19	0.730696894311819	0.077014525466729
3748	Slc4a9	18	0.00705082138468341	0.232702537207763	18	0.810414375638842	0.0598688097511307
3749	Hbegf	19	0.178548474222006	0.134293572925231	19	NA	NA
3750	Pfdn1	14	0.0206073082382568	0.242085365534259	14	NA	NA
3751	Cystm1	20	0.55883820889323	0.0842004643321028	20	0.485253049918524	-0.140646781513246
3752	Igip	18	0.24505997227933	0.135743442687643	18	0.874869890132969	-0.0685968049440409
3753	Pura	17	0.727279995374186	0.0399670025204589	17	NA	NA
3754	Psd2	14	0.243497046569919	0.247006652204234	14	0.866197236640235	-0.0751170961620429
3755	Fam53c	20	0.149403254024487	0.132256260841045	20	0.895005130137116	-0.0458434774687323
3756	Cdc25c	14	0.735297128658005	-0.0446816924441591	14	NA	NA
3757	Gfra3	18	0.627023585609849	-0.0436572002903646	18	0.495944325747661	-0.203831236441686
3758	Cdc23	21	0.707763554773811	0.0351078217988426	21	NA	NA
3759	Kif20a	21	0.412566025047918	0.0641701453067945	21	NA	NA
3760	Brd8	20	0.233238005389098	0.0942639455908665	20	NA	NA
3761	Brd8dc	15	0.124291895527905	0.221037926237842	15	NA	NA
3762	Wnt8a	14	0.00795361748437604	0.382153981100804	14	0.433185829853677	0.140696631658632
3763	Lect2	12	0.115949154992465	0.243281427468676	12	0.744161033838337	-0.11318201262893
3764	Fbxl21	14	8.31682010040362e-05	0.719379362374814	14	NA	NA
3765	Il9	19	0.145646751676446	0.346871712705475	19	0.419821349193378	-0.296196248294965
3766	Cxcl14	13	0.0806865864755329	-0.551160590030589	13	NA	NA
3767	Neurog1	20	0.661994708300631	0.0852590969950635	20	NA	NA
3768	Tifab	21	0.69175337188363	0.0518876277056498	21	NA	NA
3769	Macroh2a1	17	0.342831909275801	-0.130418483376036	17	NA	NA
3770	Pitx1	18	0.379315585674701	0.092266649393034	18	0.570327611876112	-0.120822375771598
3771	Zfp608	16	0.8275280055013	0.0356465353301576	16	NA	NA
3772	Adam25	12	0.016455921126229	0.379459592058134	12	NA	NA
3773	Mtmr7	12	NA	NA	12	NA	NA
3774	Epha7	10	0.122369580643	0.788991228204756	10	NA	NA
3775	Syncrip	18	0.000974663107389029	0.321477454636188	18	NA	NA
3776	Snx14	16	0.0609592144463121	0.332209828046405	16	NA	NA
3777	Nt5e	25	0.393917029146506	0.0824397542359754	25	0.25091111097244	-0.101338833777544
3778	Tbx18	8	NA	NA	8	NA	NA
3779	Cep162	15	0.514863040949186	0.0855484169935247	15	NA	NA
3780	Mrap2	21	0.195689417326104	0.224497428960031	21	NA	NA
3781	Cyb5r4	20	0.944906138420429	0.0181476356217222	20	NA	NA
3782	Ripply2	14	0.677898817319332	0.153647535812523	14	NA	NA
3783	Snap91	12	0.632721838772536	-0.172146588922249	12	0.759426942952054	-0.131006072446414
3784	Hao1	10	0.410709777628334	0.803825294100364	10	0.14488518699377	0.602232787494915
3785	Bmp2	19	0.858299169186749	-0.0605252049614926	19	NA	NA
3786	Fermt1	19	0.0138331589260479	0.401382929554348	19	0.808927986169388	-0.0918640584040375
3787	Lrrn4	17	0.0100450003221557	0.506793553730303	17	NA	NA
3788	Crls1	21	0.0114854558087223	0.400249893805404	21	NA	NA
3789	Mcm8	14	0.00472691631526064	0.439038229238132	14	0.66134384331527	-0.168479448210038
3790	Trmt6	14	0.000949673805132259	0.551737026112753	14	0.708256768250602	-0.163045091524937
3791	Chgb	12	0.0276481821184191	0.350468590610123	12	0.424459375128922	-0.265067643853528
3792	Rprd1b	18	0.637459752413668	0.0454845096834734	18	NA	NA
3793	Tgm2	18	0.191391427252724	0.183397849825034	18	0.0773876502095383	-0.283975927184482
3794	D630003M21Rik	6	NA	NA	6	NA	NA
3795	Bpi	10	0.0195603639929804	0.472499892046747	10	0.460678262700089	-0.272130174376355
3796	Lbp	14	0.523565332504583	0.167408065651498	14	NA	NA
3797	Ralgapb	13	0.534005955636079	0.182619296076838	13	0.796264425450696	-0.062912892721938
3798	Adig	18	0.139321421933315	0.149217669454406	18	NA	NA
3799	Slc32a1	18	0.203467815790973	-0.17613133535578	18	0.662815042259415	0.108346186794107
3800	Actr5	17	0.307709451631315	-0.150196330098486	17	NA	NA
3801	Ppp1r16b	27	0.94706696764032	-0.00739266691821596	27	NA	NA
3802	Fam83d	24	0.113510509700493	-0.165076810001298	24	NA	NA
3803	Mafb	7	NA	NA	7	NA	NA
3804	Top1	20	0.0333253745929188	0.218192541771078	20	0.837538076521627	-0.0470227175608188
3805	Plcg1	24	0.00996736591696457	0.29837871439343	24	NA	NA
3806	Zhx3	31	0.397946340003389	0.0713355173563193	31	NA	NA
3807	Lpin3	14	0.00898828215716283	0.473128519930384	14	0.86931219506744	0.0476033655012687
3808	Emilin3	15	0.00454830154877777	0.635865526294038	15	0.973347338656425	-0.0121667600407936
3809	Chd6	25	0.385929021888795	0.143219731986368	25	NA	NA
3810	Gpd2	21	0.740893363995666	0.0584497925468769	21	NA	NA
3811	Galnt5	5	NA	NA	5	NA	NA
3812	Ermn	11	0.162336886377337	0.312455314129003	11	NA	NA
3813	Cytip	10	NA	NA	10	NA	NA
3814	Acvr1c	11	0.0399266583422426	0.798564423169635	11	NA	NA
3815	Acvr1	16	0.686040096804055	0.0630413534513957	16	0.509149435055413	0.121951081069638
3816	Upp2	13	0.0474761114633562	0.222764854332014	13	0.279773464275883	-0.231792801056494
3817	Ccdc148	18	0.386513881669914	0.297580823239867	18	NA	NA
3818	Snx16	18	0.848611338461547	-0.0269940088083218	18	NA	NA
3819	Abhd12	17	0.275954075793503	0.155199334561441	17	0.813862130870076	-0.0769874285880874
3820	Pygb	17	0.106629472062901	-0.258223175848718	17	NA	NA
3821	Entpd6	26	0.713398495851205	0.0383353289894513	26	0.0734029699233471	-0.402451028076428
3822	Vsx1	20	0.071091385041828	0.20798796425003	20	NA	NA
3823	Acss1	17	0.00184542696426929	0.596558071284547	17	NA	NA
3824	Cst7	13	0.587469406030201	-0.0679199922050377	13	0.478117474733382	-0.0725889880092942
3825	Syndig1	17	0.824892435244969	-0.0412774931464727	17	0.606942629890018	0.101227430821724
3826	Cst10	22	0.518251602480877	0.0710795718082796	22	0.99339877349719	0.00204786627123043
3827	Cst3	28	0.884222497361485	-0.0125732298998397	28	0.991928107851431	-0.00225148498464541
3828	Ncapg2	13	0.291886839296084	0.263371625764444	13	0.342887457344958	-0.695711127147232
3829	Esyt2	12	0.727598971144858	0.065979061387482	12	NA	NA
3830	Jade3	13	0.794116486433185	-0.0532580107544196	13	NA	NA
3831	Rgn	22	0.482764265293354	0.0826447450577416	22	NA	NA
3832	Ndufb11	15	0.948778260703826	-0.00547666974964375	15	NA	NA
3833	Rbm10	20	0.0305555145900683	0.204788681083349	20	0.710494521775658	0.112989630813619
3834	Uba1	15	0.799393145183549	0.050048787867509	15	0.624237198973485	-0.146658904826812
3835	Cdk16	18	0.555564278383624	0.12233655095495	18	NA	NA
3836	Usp11	19	0.00717824352504261	0.406050572539593	19	NA	NA
3837	Araf	17	0.997591830391534	-0.000354635485140792	17	NA	NA
3838	Timp1	18	0.521404091607364	0.0891756047410777	18	NA	NA
3839	Syn1	14	0.0478884035369522	0.400758609223198	14	NA	NA
3840	Cfp	17	0.0315674540434946	0.382286923221917	17	NA	NA
3841	Elk1	18	0.0984931875855757	0.169198477018425	18	NA	NA
3842	Uxt	16	0.155794005467809	0.258227192961148	16	NA	NA
3843	Gm21876	8	NA	NA	8	NA	NA
3844	Ssxb5	4	NA	NA	4	NA	NA
3845	Ssxb2	11	0.182236727566687	0.112258286007875	11	NA	NA
3846	Ssxb6	3	NA	NA	3	NA	NA
3847	Gm14459	4	NA	NA	4	NA	NA
3848	Ssxb3	4	NA	NA	4	NA	NA
3849	Ssx9	5	NA	NA	5	NA	NA
3850	Ssxa1	7	NA	NA	7	NA	NA
3851	Ssxb8	4	NA	NA	4	NA	NA
3852	Ssxb10	4	NA	NA	4	NA	NA
3853	Ankrd50	18	0.546649677755656	0.13245178140974	18	0.88787976757471	-0.0424639424073632
3854	Fat4	9	NA	NA	9	NA	NA
3855	Lrrc8b	15	0.934823670891925	-0.0152800170191577	15	0.111715620075044	-0.46233267717362
3856	Gbp9	14	0.795405869551427	-0.0318190248677269	14	0.256203679651296	-0.190451478373204
3857	Gbp10	9	NA	NA	9	NA	NA
3858	Gbp6	11	0.45882016357025	0.131160372646523	11	0.991628558798769	-0.00315176714732826
3859	Gbp8	10	0.412021227475173	-0.164018993723245	10	0.392810901938989	-0.249778789855643
3860	Gbp11	11	0.799841581571994	-0.0480607420366976	11	0.926783312769566	0.0184099053442718
3861	Gbp5	10	0.530714248105126	0.0785750793855912	10	0.530714248104811	-0.0785750793856591
3862	Gbp7	10	0.279289874494443	-0.133292058896661	10	NA	NA
3863	Gbp3	13	0.745085515061966	0.0383513848638313	13	NA	NA
3864	Gbp2	10	0.743498145349126	-0.131378334283414	10	NA	NA
3865	Gbp2b	7	NA	NA	7	NA	NA
3866	Kyat3	19	0.0178367461893751	0.431707384552941	19	NA	NA
3867	Mobp	17	0.354250702779792	0.110801293630074	17	0.867059247168345	-0.0713969373219533
3868	Myrip	16	0.00619041595081457	0.312460639555113	16	0.580865357164695	0.0551349067353232
3869	Eif1b	14	0.00358498570271099	0.281070462468876	14	0.0163063663725566	-0.49164130286042
3870	Entpd3	21	0.295167342472027	0.0833252782780173	21	0.48217700454075	-0.0554123511618019
3871	Rpl14	20	0.662093330143839	0.0361752830357891	20	0.396014583211509	-0.075572888579607
3872	Ctnnb1	4	NA	NA	4	NA	NA
3873	Trak1	22	0.0353606215280401	0.207223829959205	22	0.57513508089491	-0.139086900006523
3874	Cck	16	0.81771764500163	-0.0407623181959946	16	0.961576393480356	-0.013517821691867
3875	Lyzl4	10	0.525634944734	0.220491195535269	10	NA	NA
3876	Vipr1	11	0.00841809277704962	1.17906380782744	11	NA	NA
3877	Sec22c	18	0.207001008852496	-0.224583529214724	18	0.376560834396348	0.1599902590116
3878	Ss18l2	25	0.443566242435322	0.0811870701797928	25	0.68849366184018	0.06451488029807
3879	Nktr	22	0.305154473064987	0.116607831159181	22	0.405270651073898	0.145184185136396
3880	Zfp651	21	0.927861300814662	0.00850397373482064	21	0.826405847257718	0.0386467237505106
3881	Klhl40	14	0.512817519848389	0.110652514956791	14	0.591384085249703	0.100453467759239
3882	Hhatl	12	0.000134070376468228	0.586212721101049	12	NA	NA
3883	Ccdc13	19	0.00927301483733611	0.290473429189136	19	0.0350620166217547	-0.549492710278152
3884	Higd1a	17	0.0938764631543017	0.188412817105398	17	0.970076718298591	-0.0123676477779488
3885	Ubxn7	18	8.4276668532313e-05	0.32400842769279	18	NA	NA
3886	Tctex1d2	19	0.00024001945839463	0.351421862759412	19	NA	NA
3887	Pcyt1a	21	0.10426067311049	0.147376065957738	21	0.0591868099458062	0.596033153921496
3888	Zdhhc19	18	0.797563792352574	-0.0406308089323282	18	NA	NA
3889	Tnk2	18	0.144624968849847	0.185824214263967	18	NA	NA
3890	Sfrp2	9	NA	NA	9	NA	NA
3891	Tlr2	11	0.0598646503804562	0.465581116378519	11	NA	NA
3892	Mnd1	13	0.0131938782634358	0.293569356073292	13	NA	NA
3893	Trim2	20	0.00725121162209751	0.260367664464686	20	0.686003698943048	-0.177048979286815
3894	Fhdc1	14	0.0574821311798799	0.413125992717564	14	NA	NA
3895	Gm37240	13	0.0187620588641723	0.483791494689676	13	NA	NA
3896	Arfip1	9	NA	NA	9	NA	NA
3897	Tigd4	13	0.400814349619003	0.192959814437765	13	NA	NA
3898	Fbxw7	14	0.432366865579328	0.118441190151583	14	NA	NA
3899	Nt5dc1	12	0.00257394621405728	0.506198657801089	12	NA	NA
3900	Col10a1	13	0.714501928317331	0.0488012730531174	13	NA	NA
3901	Frk	17	0.00180641582558469	0.520381649212279	17	NA	NA
3902	Man1a	19	0.762934045947037	-0.0545283309188127	19	0.301059802921702	0.323999627449811
3903	Fam184a	11	0.0410370504275339	-0.514497718865531	11	NA	NA
3904	Mcm9	14	0.313955473668955	0.252288850808723	14	NA	NA
3905	Asf1a	15	0.511202358334426	0.199359545106366	15	NA	NA
3906	Cep85l	14	0.482685916652923	-0.12203642656495	14	0.668804584457516	0.214972450837543
3907	Pln	9	NA	NA	9	NA	NA
3908	Kcnq3	17	0.194255222091233	0.286741511982883	17	NA	NA
3909	Efr3a	13	0.323191067678829	-0.316439660450568	13	NA	NA
3910	Adcy8	12	0.427885428467208	-0.348161801830158	12	NA	NA
3911	Asap1	11	0.00478722376340327	0.802251475191191	11	NA	NA
3912	Zpld1	12	NA	NA	12	NA	NA
3913	Nfkbiz	23	0.294044099819905	0.11820797608384	23	NA	NA
3914	Nxpe3	21	0.00265461270455839	0.312536960143853	21	NA	NA
3915	Cep97	18	0.0189923929259323	0.251247731818683	18	0.190141825940171	-0.565625853242154
3916	Rpl24	15	0.09010195858779	0.164429178602123	15	NA	NA
3917	Zbtb11	17	0.225773455183187	0.147253233207696	17	NA	NA
3918	Pcnp	14	0.488581683014435	0.150178543149908	14	NA	NA
3919	Trmt10c	16	0.43942941759793	0.161842790458157	16	NA	NA
3920	Senp7	15	0.819864258410296	-0.0414750579750643	15	NA	NA
3921	Sox11	15	0.127934687323364	0.545618332992422	15	NA	NA
3922	Cmpk2	12	0.196594679436654	-0.292263314767828	12	0.366069097835707	0.353668882191633
3923	Rsad2	13	0.235875119346381	-0.201610365299783	13	0.230111392736826	0.264024411459118
3924	Rnf144a	11	0.177713873424271	0.349439633444117	11	NA	NA
3925	Rph3al	13	0.855594605124728	0.0297931554321843	13	NA	NA
3926	Rflnb	7	NA	NA	7	NA	NA
3927	Vps53	14	0.234454961708791	0.0804504806680244	14	0.119729092292873	0.305263543021254
3928	Gemin4	17	0.0500897134368522	0.215923210710715	17	0.524927536171935	0.105630531009442
3929	Glod4	26	0.0368657881715123	0.19240593483684	26	0.233328225494336	0.167884159433567
3930	Mrm3	28	0.0373701927884855	0.192344732779187	28	0.269052637619943	0.155536527720864
3931	Timm22	23	0.71067444504402	0.0520567424139294	23	NA	NA
3932	Trarg1	20	0.21095779942928	0.134096206973006	20	NA	NA
3933	Ywhae	23	0.00792874917282394	0.185993966637676	23	NA	NA
3934	Specc1	30	0.582173585608681	0.033583508943219	30	0.0856652294038929	0.193908347418418
3935	Tnfrsf13b	10	0.353280376634304	0.22871383512279	10	0.880041727450986	-0.0701992601509101
3936	Mprip	14	0.0339767331861114	0.386774117641669	14	NA	NA
3937	Pde6b	10	0.386886318858125	-0.530660301627064	10	NA	NA
3938	B630019K06Rik	5	NA	NA	5	NA	NA
3939	Efna5	14	0.911342717261504	-0.0252144549511876	14	NA	NA
3940	Samd11	11	0.0881404935777307	0.294777099240655	11	NA	NA
3941	Plekhn1	14	0.554066600483968	0.152648122980606	14	NA	NA
3942	Isg15	13	0.831045660587942	-0.0339259096983452	13	NA	NA
3943	Agrn	14	0.897312027234367	-0.0185233681237255	14	NA	NA
3944	Rnf223	14	0.0295052491905604	0.65755250117324	14	NA	NA
3945	9430015G10Rik	18	0.081625644983135	0.225125651646499	18	0.216204431915092	-0.657979633661261
3946	Tnfrsf18	17	0.953157470400564	-0.00665992195958339	17	0.911120171982613	-0.0299433614484536
3947	Sdf4	23	0.49178555171157	0.0733073155106283	23	NA	NA
3948	Ube2j2	19	0.0423780301525573	0.244185087429142	19	NA	NA
3949	Pusl1	17	0.0141248772460244	0.304068726609437	17	NA	NA
3950	Ints11	17	0.0253259338912647	0.284747305370903	17	NA	NA
3951	Cptp	18	0.0019334932262623	0.375565052819263	18	NA	NA
3952	Tas1r3	18	0.00342846897552459	0.357169006626108	18	NA	NA
3953	Dvl1	19	0.00797315997939401	0.368395846395174	19	NA	NA
3954	Mxra8	20	0.0164725624936916	0.273073299054177	20	NA	NA
3955	Aurkaip1	20	0.0147015916418832	0.222147308987288	20	NA	NA
3956	Ccnl2	19	0.0164838358103117	0.311642832651047	19	NA	NA
3957	Mrpl20	19	0.117128336563742	0.191690146456712	19	NA	NA
3958	Tmem240	18	0.262833960915164	0.115148949513242	18	NA	NA
3959	Mib2	16	1.52565747484068e-05	0.31592528295641	16	NA	NA
3960	Mmp23	15	5.60270495456057e-05	0.310775970478529	15	NA	NA
3961	Cdk11b	9	NA	NA	9	NA	NA
3962	Slc35e2	12	0.00123758705688272	0.306225910282217	12	NA	NA
3963	Nadk	22	0.0753848433243303	0.151008530929867	22	0.823454246145555	0.0193304378299089
3964	Gnb1	21	0.071843227590385	0.130217323161465	21	0.393856362228361	-0.148837476875586
3965	Tmem52	18	0.717772401873373	0.0569678915957405	18	NA	NA
3966	Cfap74	22	0.126772729191841	0.12743931088291	22	0.994608527505235	-0.00255030757951953
3967	Gabrd	16	0.0264704348599738	0.23890653752943	16	NA	NA
3968	Ski	17	0.088214431875085	0.300720805395282	17	NA	NA
3969	Morn1	17	0.0472140605682722	0.272240455011475	17	NA	NA
3970	Usp27x	16	0.875482088043296	0.0180612796374077	16	0.541700941464406	0.155792251035588
3971	Clcn5	15	0.0456759536357001	0.24355261820546	15	0.143600479718074	-0.444355052844679
3972	Akap4	9	NA	NA	9	NA	NA
3973	Ccnb3	8	NA	NA	8	NA	NA
3974	Dgkk	12	0.200800728613409	0.234351158641314	12	NA	NA
3975	Shroom4	15	0.00039739758624746	0.568710100886841	15	NA	NA
3976	Bmp15	7	NA	NA	7	NA	NA
3977	Nudt11	8	NA	NA	8	NA	NA
3978	Nudt10	8	NA	NA	8	NA	NA
3979	AU022751	4	NA	NA	4	NA	NA
3980	Cpt2	22	0.0401785775809564	0.209923409879565	22	NA	NA
3981	Czib	22	0.057127099958949	0.228990224512803	22	NA	NA
3982	Magoh	23	0.235043245407829	0.0918821851388417	23	NA	NA
3983	Lrp8	17	0.719446276747407	0.0527227794898973	17	NA	NA
3984	Dmrtb1	11	0.549076545705736	-0.126734053723612	11	NA	NA
3985	Glis1	22	0.019403287964197	0.23714660408055	22	NA	NA
3986	Ndc1	20	0.165539768757033	0.112077379334228	20	NA	NA
3987	Yipf1	17	0.351884679625333	0.0903202512996378	17	NA	NA
3988	Dio1	0	NA	NA	0	NA	NA
3989	Hspb11	17	0.0789948396825946	0.185802973314304	17	NA	NA
3990	Lrrc42	20	0.146652465191306	0.149721912078906	20	NA	NA
3991	Ldlrad1	24	0.0102022425693166	0.26636862916235	24	NA	NA
3992	Tceanc2	25	0.911148856502106	-0.0113365808509073	25	NA	NA
3993	Cdcp2	16	0.824714249120843	0.0281274945237718	16	0.135809731282668	-0.509352864226923
3994	Cyb5rl	17	0.0129962043729344	0.253509678482712	17	NA	NA
3995	Mrpl37	17	0.0107479340916637	0.26221784650178	17	NA	NA
3996	Ssbp3	31	0.778902672095158	0.0290222162243202	31	0.624684364152705	-0.0986684634987551
3997	Oma1	17	0.566299491812989	0.131869097052438	17	NA	NA
3998	Tacstd2	18	0.908426715744457	0.0199558257528245	18	0.579087195963901	0.102771625489579
3999	Mysm1	9	NA	NA	9	NA	NA
4000	Jun	5	NA	NA	5	NA	NA
4001	Fggy	17	0.2983673752339	-0.121887316039581	17	NA	NA
4002	Hook1	14	0.731265412408559	-0.0946376460099557	14	NA	NA
4003	Cyp2j13	19	0.669678893336371	-0.0766574482209735	19	NA	NA
4004	Cyp2j12	12	0.627595216733768	0.0832309303265093	12	NA	NA
4005	Gm12695	5	NA	NA	5	NA	NA
4006	Pgm1	14	0.0189291850287753	0.39267279706925	14	0.417181922783912	-0.3405609745248
4007	Ror1	20	0.298825060008573	0.118334049949274	20	0.262571851985894	-0.243809590207639
4008	Tctex1d1	13	0.816729188787721	-0.0969330277133534	13	NA	NA
4009	Insl5	13	0.673009174644368	-0.102204864582299	13	0.651240817230871	-0.16972801372182
4010	Mier1	17	0.857437991433188	0.0344152517759687	17	NA	NA
4011	Slc35d1	12	0.0343781156528631	0.314190399789081	12	NA	NA
4012	4921539E11Rik	11	0.748877814698746	0.078435284903752	11	0.751536513229204	0.116603264600242
4013	Il12rb2	16	0.0951824687627507	0.390256010453693	16	NA	NA
4014	Serbp1	9	NA	NA	9	NA	NA
4015	Gadd45a	17	0.167498688247412	-0.151392434751985	17	NA	NA
4016	Gng12	20	0.433540348001136	-0.100308839553928	20	NA	NA
4017	Wls	21	0.504798664155388	-0.0835870205287906	21	0.945792971977179	0.0110498299452918
4018	Rpe65	7	NA	NA	7	NA	NA
4019	Negr1	15	0.335706089566327	-0.124310628001751	15	NA	NA
4020	En1	7	NA	NA	7	NA	NA
4021	Marco	12	0.692371359061935	0.0782968520460427	12	0.418802029912242	-0.197463640096996
4022	C1ql2	8	NA	NA	8	NA	NA
4023	Steap3	19	0.0344005586347589	0.434410410668641	19	NA	NA
4024	3110009E18Rik	15	0.234446386296296	0.288386080927239	15	NA	NA
4025	Dbi	15	0.416166797442002	-0.204756102357155	15	NA	NA
4026	Tmem37	14	0.844526781742033	0.0175657741720628	14	NA	NA
4027	Sctr	11	0.273504593993796	0.191376121415104	11	NA	NA
4028	Cfap221	14	0.00304179615941707	-0.268883483584369	14	0.0118830603225326	0.554109844619906
4029	Tmem177	18	0.00854238661941669	-0.29666689071879	18	0.074700391450694	0.485992495471341
4030	Ptpn4	18	0.35164456387366	0.0515605678392445	18	0.924506264860047	0.039111254502103
4031	Epb41l5	17	0.310947204538265	0.103295411426928	17	0.729918831097215	-0.111416190680897
4032	Tmem185b	15	0.00927127514769858	0.518704829868054	15	NA	NA
4033	Ralb	15	0.109886147294026	0.288379167059331	15	NA	NA
4034	Cntnap5c	9	NA	NA	9	NA	NA
4035	Cntnap5b	6	NA	NA	6	NA	NA
4036	Cntnap5a	10	0.728384566443107	-0.0670358642021304	10	0.411599029303101	-0.2547684746335
4037	Bin1	10	0.973035485448469	-0.00540022170513337	10	0.97303548544847	0.00540022170513311
4038	Ercc3	21	0.641997772773264	-0.0718366588118654	21	0.33291761168462	-0.363883293198254
4039	Map3k2	18	0.569150023710661	-0.0724629061151052	18	0.439397452151033	-0.287775934075715
4040	Proc	13	0.221164940742556	-0.260841135635408	13	NA	NA
4041	Iws1	17	0.141974671094962	0.253968979470816	17	0.63078052960575	0.186708458449934
4042	Myo7b	13	0.702763810345035	-0.0967895642291826	13	NA	NA
4043	Lims2	15	0.0905468572380311	0.248527534413956	15	0.183976158052081	-0.273421501674941
4044	Gpr17	18	0.475877190232179	0.103751588619704	18	0.431706975452341	-0.134859652486733
4045	Wdr33	18	0.476553640111677	-0.136046793987449	18	NA	NA
4046	Polr2d	20	0.258223490510956	0.111489052770466	20	NA	NA
4047	Ammecr1l	24	0.141312734631123	0.123674828812841	24	NA	NA
4048	Sap130	13	0.213743924088262	0.124279439394077	13	0.11540982702418	-0.565874929324375
4049	Uggt1	18	0.228907240664908	0.12668481098677	18	0.611484975544591	-0.157882072469411
4050	Hs6st1	16	0.547755185727189	0.118176992971935	16	0.257751167520503	-0.37006113185244
4051	Shisa9	11	0.825651232580769	-0.0459383081139838	11	NA	NA
4052	Cpped1	7	NA	NA	7	NA	NA
4053	Snx29	15	0.117238547407192	0.194651462453558	15	NA	NA
4054	Tnfrsf17	14	0.441266947146853	-0.0991885579104301	14	NA	NA
4055	Rsl1d1	20	0.264053247075037	0.110346257674828	20	0.0287992877896579	0.700127978966769
4056	Zc3h7a	18	0.223649542409609	0.119327169718469	18	0.0364070902035375	0.672056739115092
4057	Snn	11	0.64764751120705	0.116140978043156	11	NA	NA
4058	Litaf	14	0.223400398969838	0.234962614905211	14	NA	NA
4059	Ivns1abp	15	0.134043787105446	-0.339236658997717	15	0.311923525357	0.199699009030834
4060	Swt1	23	0.454206517235376	-0.0750571509245241	23	0.350003292249548	-0.183427949653359
4061	Trmt1l	19	0.673601131878929	0.0499059822420464	19	0.648551042626108	-0.14927185931036
4062	Rnf2	11	0.852206092445776	0.0373068826203652	11	NA	NA
4063	Fam129a	7	NA	NA	7	NA	NA
4064	Edem3	18	0.222678759707707	0.369122580403635	18	NA	NA
4065	1700025G04Rik	11	0.776942222687979	0.0845980654086692	11	0.776942222687982	-0.0845980654086684
4066	Tsen15	14	0.887686606974165	0.0377592243093006	14	NA	NA
4067	Colgalt2	13	0.244902487210087	0.328604264082431	13	NA	NA
4068	Rgl1	22	0.0626858172203217	0.221700288009506	22	0.779195440775824	-0.0600293941147529
4069	Apobec4	14	0.0788349912210429	0.254901636441314	14	NA	NA
4070	Arpc5	17	0.547181751102227	0.069332967109027	17	NA	NA
4071	Sod3	10	NA	NA	10	NA	NA
4072	Ccdc149	15	0.847337675090342	0.0316701916003484	15	NA	NA
4073	Lgi2	22	0.176426656794366	0.235536885646896	22	NA	NA
4074	Sepsecs	12	0.20987685900203	0.871853326761235	12	NA	NA
4075	Pi4k2b	14	0.904246348750235	-0.0159733915372867	14	NA	NA
4076	Zcchc4	13	0.557929876776329	-0.0767904922529798	13	NA	NA
4077	Anapc4	17	0.0779438953567266	0.319427517896958	17	NA	NA
4078	Sel1l3	9	NA	NA	9	NA	NA
4079	Smim20	14	0.0491360068397141	0.390684193320009	14	NA	NA
4080	Rbpj	19	0.00298466784270779	0.280300292058123	19	NA	NA
4081	Cckar	10	0.0745486913041364	0.597483738764877	10	NA	NA
4082	Tbc1d19	18	0.1081922699548	-0.230450952603655	18	NA	NA
4083	Cda	16	0.127165150771525	0.18194715736009	16	NA	NA
4084	Ddost	12	0.0242058586754764	0.361725950272636	12	NA	NA
4085	Sh2d5	18	0.0108552936231583	0.273174247389466	18	NA	NA
4086	Hp1bp3	24	0.0253466322257958	0.224043720581124	24	NA	NA
4087	Eif4g3	20	0.111747923520482	0.219430944178589	20	NA	NA
4088	Zbtb40	12	0.348514333207914	0.223983450518947	12	NA	NA
4089	C1qa	10	0.937573997257424	0.0344899588247439	10	NA	NA
4090	C1qb	9	NA	NA	9	NA	NA
4091	Ephb2	8	NA	NA	8	NA	NA
4092	Lactbl1	16	0.698259920928375	0.0462382780194688	16	NA	NA
4093	Tex46	19	0.749619582518918	0.0435094827326541	19	NA	NA
4094	Kdm1a	15	0.410032567178304	0.126987336145374	15	NA	NA
4095	Luzp1	16	0.0265977457835398	0.208128773257539	16	0.792924188067609	-0.0863757533952302
4096	Htr1d	15	0.93867375014475	-0.008928020786128	15	NA	NA
4097	Hnrnpr	22	0.00878249906537497	0.184333309610269	22	NA	NA
4098	Zfp46	22	0.0454578156416579	0.144470749451936	22	NA	NA
4099	Tcea3	13	0.0905305735785112	0.17068590688171	13	0.0710354226280808	-0.38252667392382
4100	Asap3	20	0.309452489895903	-0.129663742265978	20	0.0512720138485147	-0.501167106380453
4101	E2f2	17	0.43648502188363	0.0743855285719622	17	NA	NA
4102	Id3	17	0.0233574495229951	0.240645728095804	17	NA	NA
4103	Eloa	17	0.378367516868269	0.0892324764624007	17	0.587770033254128	-0.197147712484203
4104	Pithd1	20	0.107841899308376	0.0806929979362576	20	0.57265047711372	-0.247255751178557
4105	Lypla2	20	0.0588329724977926	0.0688254396133297	20	0.566620154202516	-0.129134153993504
4106	Gale	18	0.270860725867421	0.0462215425433879	18	0.439959287100588	-0.222303852786199
4107	Hmgcl	15	0.213006281612798	0.065661164718954	15	0.268145452294603	-0.364496886028703
4108	Pnrc2	19	0.763248881842369	0.0385249681637629	19	NA	NA
4109	Il22ra1	20	0.158201296204488	0.182361145459703	20	NA	NA
4110	Ifnlr1	19	0.220213429001377	0.160604488876543	19	NA	NA
4111	Grhl3	17	0.220633209248022	0.226119884719988	17	NA	NA
4112	Stpg1	19	0.610971546606897	0.0583168640751619	19	0.731771187054323	-0.0929328191871403
4113	Nipal3	21	0.385151623685754	0.0637223581792895	21	0.719143275833503	-0.0569385586252249
4114	Msh3	19	0.7866874429918	-0.0488030824175915	19	NA	NA
4115	Dhfr	26	0.74771459056765	0.0334726620875726	26	0.618471484255496	0.155992763915076
4116	Ankrd34b	25	0.767219688096305	-0.0418643760987686	25	NA	NA
4117	Fam151b	10	0.710530418049001	-0.0942789014842887	10	NA	NA
4118	Zfyve16	10	0.345983691281921	0.209469022630053	10	NA	NA
4119	Bhlhe40	23	0.0579752666008356	0.242997141460375	23	0.663102703777653	0.0649983477856847
4120	Arl8b	12	0.0414604367094514	0.981062859962038	12	NA	NA
4121	Edem1	18	0.707200314064496	-0.044604838284873	18	NA	NA
4122	Frzb	13	0.0993892901217044	1.16554226018165	13	NA	NA
4123	Dnajc10	20	0.16690115743867	0.222949287618736	20	NA	NA
4124	Pde1a	23	0.989839615806371	0.00229006359905605	23	NA	NA
4125	Ppp1r1c	15	0.33833641989884	-0.506409044219769	15	NA	NA
4126	Itprid2	10	0.988890683295332	-0.00624506663869539	10	NA	NA
4127	Neurod1	5	NA	NA	5	NA	NA
4128	Mmadhc	19	0.779504853037249	-0.053492765274463	19	NA	NA
4129	Lypd6	16	0.894139424123549	0.0349382043698832	16	0.692770284273995	-0.124201668752395
4130	Lypd6b	12	0.968089669074547	-0.0127592256180721	12	NA	NA
4131	Kif5c	16	0.0308147931043828	0.368018428121183	16	NA	NA
4132	Epc2	22	2.79077546831012e-06	0.475872307954403	22	NA	NA
4133	Mbd5	8	NA	NA	8	NA	NA
4134	Orc4	16	0.978298731900055	0.0155362803004849	16	NA	NA
4135	Slc5a7	8	NA	NA	8	NA	NA
4136	Ppp1r2	18	0.207131608821764	0.212177939843934	18	0.363923657561029	-0.333686726925788
4137	St6gal2	8	NA	NA	8	NA	NA
4138	Srsf6	15	0.321082518635208	0.140404553577264	15	NA	NA
4139	L3mbtl1	15	0.194792810547359	0.140274067026733	15	NA	NA
4140	Sgk2	16	0.930508892021534	0.0108104465359871	16	NA	NA
4141	Mybl2	19	0.236525194996877	0.129882712292902	19	0.41592850339108	-0.194010866213656
4142	Tox2	24	0.465972966476955	0.0913739319719999	24	NA	NA
4143	Jph2	22	0.19803537262201	0.245618816137674	22	0.997624284189195	-0.000932407342462729
4144	Oser1	16	0.759210762733915	0.0472157138954518	16	0.89841224110461	-0.0399621818388766
4145	Gdap1l1	20	0.0176723336191429	0.382126436313227	20	0.903525753632071	-0.0363617559960003
4146	Tshz2	10	0.113996438081046	0.72788678519699	10	NA	NA
4147	Brd2	14	0.434116381571411	0.139906678256206	14	NA	NA
4148	Bcas1	13	0.81022356914174	-0.0615942042714199	13	NA	NA
4149	Rab22a	15	0.459002571429285	0.123458360521717	15	NA	NA
4150	Vapb	11	0.471785182105838	0.22520540036592	11	NA	NA
4151	Stx16	11	0.639386524293934	-0.113356126268498	11	0.728098022781797	0.112274236344252
4152	Npepl1	11	0.212952539593833	-0.402996217775298	11	0.212952539595915	0.402996217773564
4153	Gnas	5	NA	NA	5	NA	NA
4154	Gm20721	2	NA	NA	2	NA	NA
4155	Nelfcd	12	0.0351557753288239	0.439663988143201	12	NA	NA
4156	Tubb1	15	0.0941311957754262	-0.106559515948107	15	NA	NA
4157	Atp5e	13	0.104101275059148	-0.172308633222496	13	NA	NA
4158	Prelid3b	14	0.241266601550856	-0.396842469216939	14	NA	NA
4159	Zfp831	16	0.398789160821427	0.123812494691426	16	NA	NA
4160	Edn3	19	0.811619751733327	-0.0282369640585139	19	0.0800109006445611	0.50406006796384
4161	Anxa1	11	0.366919137263987	0.177997919709807	11	NA	NA
4162	Aldh1a1	17	0.796371538355869	0.0371379316484542	17	NA	NA
4163	Aldh1a7	17	0.413218056670805	-0.184200582683968	17	NA	NA
4164	Tmc1	12	0.328942265075454	0.216053802591183	12	NA	NA
4165	Zfand5	20	0.925607965199294	-0.0137123257337952	20	0.650969590799437	-0.0902298957378015
4166	1110059E24Rik	12	0.0792643108332809	0.239083956859303	12	NA	NA
4167	Ddc	17	0.00272325565177956	0.28426093687788	17	NA	NA
4168	Grb10	20	0.138833334478055	0.249736850235862	20	NA	NA
4169	Cobl	16	0.0650269660455439	0.256973181451829	16	NA	NA
4170	Eepd1	18	0.732277824146403	0.0362605178602726	18	0.925804267400988	0.0211741229108128
4171	Anln	17	0.265300648822334	0.173922580929615	17	NA	NA
4172	Aoah	10	0.0715198338721921	-0.205503737089051	10	0.797599568691396	-0.0839390323532199
4173	Elmo1	18	0.467054543211523	-0.0796903234841458	18	0.731024491244685	-0.0914057328297896
4174	Gpr141	9	NA	NA	9	NA	NA
4175	Nme8	13	0.0613594752085526	0.541938406769655	13	NA	NA
4176	Sfrp4	6	NA	NA	6	NA	NA
4177	Epdr1	17	0.766228049615523	0.0619287404285936	17	0.378307913201125	-0.149630758159657
4178	Stard3nl	13	0.0312368551741049	0.529580215847645	13	NA	NA
4179	Trgc3	16	0.0186577276062431	0.462088844020879	16	0.405851177685778	-0.203900091323365
4180	Sh3bgr	21	0.737145817660557	0.0448092357817588	21	NA	NA
4181	Lca5l	11	0.515989189737263	0.197704521664956	11	0.784531616577924	-0.0979210453136773
4182	Get1	26	0.511452316228272	0.0670001333995459	26	0.215780012600791	-0.323867417159523
4183	Hmgn1	20	0.256363472864497	-0.156647294355619	20	0.245487885379977	-0.249702915468105
4184	Brwd1	14	0.177716544534221	0.125958037816689	14	NA	NA
4185	Psmg1	18	0.443408622058507	0.114643074561505	18	0.381385814031935	-0.340246674540174
4186	Ets2	11	0.974256987998738	-0.00752229554818578	11	0.666029508661202	-0.119310861901348
4187	Erg	30	0.390848764960586	0.0696430581766267	30	0.733397351403825	0.0929399704524858
4188	Kcnj15	10	0.88768351790487	0.0523203413264267	10	0.808110141065453	-0.091872934520469
4189	Kcnj6	20	0.513089622132989	0.0925043676468159	20	NA	NA
4190	Dyrk1a	19	0.133784570560292	0.272045949494328	19	NA	NA
4191	Sec61a1	14	0.0603347770208382	0.294236176401001	14	NA	NA
4192	Ruvbl1	18	0.198157169423575	0.14344024394072	18	NA	NA
4193	Eefsec	17	0.145315848150384	0.218399834175299	17	NA	NA
4194	Dnajb8	4	NA	NA	4	NA	NA
4195	Gata2	10	0.548487350877197	0.110407358468783	10	NA	NA
4196	Rpn1	17	0.0435022868968448	0.266046473124841	17	NA	NA
4197	Rab7	16	0.0442962448495608	0.289414200612845	16	NA	NA
4198	Ncoa2	13	0.263733267573473	0.15369491424259	13	NA	NA
4199	Prdm14	12	0.0150421733689909	0.323799217292101	12	NA	NA
4200	Slco5a1	13	0.00967078297803063	0.662892849130868	13	0.522375976962444	-0.313266986795521
4201	Sulf1	20	0.295505277590457	0.152607918227317	20	0.943229022582557	-0.0165602481748364
4202	Cops5	16	0.170142018825646	0.130108360947481	16	0.51723484276507	-0.207139064072824
4203	Ppp1r42	7	NA	NA	7	NA	NA
4204	Tcf24	11	0.768792515751479	-0.0565131255220896	11	NA	NA
4205	Mcmdc2	11	0.997401915906808	-0.000703741722134607	11	0.542372434818732	-0.233063893273976
4206	Sgk3	14	0.341493175244849	0.21598788450624	14	0.734534710261819	0.0713772485382322
4207	Vcpip1	17	0.0725253202363388	0.38033011159744	17	NA	NA
4208	Mybl1	2	NA	NA	2	NA	NA
4209	Vxn	18	0.0177590447110299	0.364482382644322	18	0.281842436317166	-0.556642520182184
4210	Adhfe1	18	0.386320030799893	0.161874143208922	18	0.162504369762232	-0.488995501942615
4211	Ythdf3	11	0.038624106228038	0.300414726444558	11	NA	NA
4212	Ttpa	9	NA	NA	9	NA	NA
4213	Ggh	12	0.038558105254821	0.370165006189696	12	0.396930338639236	-0.223049622774674
4214	Rp1	20	0.564320598740285	-0.035913292029139	20	0.245676828595334	0.30287353404505
4215	Sox17	16	0.0211973986193132	0.537773580342922	16	NA	NA
4216	Kcnb2	16	0.55710259820646	0.0946557642898201	16	NA	NA
4217	Terf1	8	NA	NA	8	NA	NA
4218	Sbspon	11	0.588396460575535	-0.16772275528514	11	NA	NA
4219	Rpl7	20	0.00813881653314523	0.32455925696608	20	NA	NA
4220	Rdh10	22	0.0386718259138585	0.291999666836848	22	NA	NA
4221	Stau2	22	0.0213775572104043	0.348973611301023	22	0.593734799622146	0.162142306914192
4222	Stxbp5	5	NA	NA	5	NA	NA
4223	Samd5	16	0.00238490265619626	0.727468222916243	16	0.866772984103961	-0.0510752548796804
4224	Iyd	18	0.154595425559405	0.120933879399823	18	0.544808046737845	-0.0795129045370108
4225	Plekhg1	14	0.426905887924585	0.24013133972563	14	NA	NA
4226	Akap12	27	0.340586437341076	0.08380768594441	27	0.589659447190909	0.155847398080984
4227	Zbtb2	20	0.545358379183126	0.0698026094034254	20	0.574055906504856	0.159908264843602
4228	Armt1	14	0.461747787801618	0.13286963701577	14	NA	NA
4229	Ccdc170	16	0.237216188356041	0.188261660146213	16	NA	NA
4230	Esr1	13	0.557619975980516	0.116850525179753	13	0.478456249555343	0.184733188548969
4231	Myct1	19	0.862139287846066	0.0290026997623124	19	0.578675976642853	-0.164605773250784
4232	Vip	13	0.012713866862504	0.49274573986563	13	NA	NA
4233	Mtrf1l	21	0.0655330547590285	0.362562453563265	21	0.765645551506154	0.1378194791819
4234	Rgs17	23	0.142968201433027	0.27988507615188	23	0.732971287107885	0.10875900764956
4235	Oprm1	32	0.0780607768087853	0.227667789787273	32	NA	NA
4236	Ipcef1	24	0.924183147091079	0.00851446411881416	24	NA	NA
4237	Scaf8	13	0.715042623135407	0.0382869695242593	13	0.768507728306382	-0.0455487363952706
4238	Tiam2	16	0.108314564885916	0.318837405429051	16	0.512349160334015	-0.237125347037132
4239	Tfb1m	13	0.240499255472569	0.520709314753638	13	NA	NA
4240	Cldn20	13	0.173043575926168	0.454091458603888	13	NA	NA
4241	Nox3	18	0.364973301127107	-0.243656830610183	18	NA	NA
4242	Zdhhc14	16	0.26244502615913	0.151664701005837	16	NA	NA
4243	Snx9	8	NA	NA	8	NA	NA
4244	Synj2	20	0.987155116429072	-0.00197772956680512	20	NA	NA
4245	Serac1	22	0.0551237680365628	0.217904258474342	22	NA	NA
4246	Gtf2h5	23	0.143773129418687	0.107715282521801	23	NA	NA
4247	Tulp4	23	0.223533341135382	0.119966636844303	23	NA	NA
4248	Tmem181a	16	0.0177468476900107	0.218665628913	16	NA	NA
4249	Dynlt1a	11	0.705075939583907	0.106601043057959	11	NA	NA
4250	Dynlt1b	11	0.910371636738128	0.030634836038476	11	NA	NA
4251	Dynlt1c	10	0.744835727226901	0.0972480233116782	10	NA	NA
4252	Ezr	24	0.0262113611513774	0.283972015317019	24	NA	NA
4253	Rsph3b	17	0.00374730381575133	0.426600720435061	17	NA	NA
4254	Rsph3a	16	0.00589400430647548	0.42405483335547	16	NA	NA
4255	Tagap1	10	0.0249646215069702	0.486883331287661	10	NA	NA
4256	Tagap	14	0.000266147255282136	0.605943359297646	14	NA	NA
4257	Fndc1	15	0.709359359769164	-0.0875106065840152	15	0.938956693949917	0.0235528785351496
4258	Prkn	7	NA	NA	7	NA	NA
4259	Pacrg	14	0.180410950993791	0.202706288042773	14	0.332565740003371	-0.37329202361025
4260	Qk	8	NA	NA	8	NA	NA
4261	Mab21l2	13	0.145023265612739	-0.614911361131136	13	NA	NA
4262	Atg14	19	0.284926363063692	0.276005955539658	19	NA	NA
4263	Tbpl2	12	0.541927722385253	0.222318214539497	12	NA	NA
4264	Ktn1	21	0.113010286824745	0.223888955051106	21	NA	NA
4265	Peli2	19	0.961138917219868	0.00612212635388423	19	0.429410773776686	-0.243340345045543
4266	Tmem260	22	0.248508356604055	0.176642889515827	22	0.110931053822743	-0.57396539342582
4267	Otx2	17	0.877889378034903	0.0240288483445016	17	0.539605492046679	-0.247223492505495
4268	Ano2	16	0.864592331311791	-0.0335749507999734	16	NA	NA
4269	Vwf	17	0.688628961459616	0.049104327302847	17	NA	NA
4270	Cd9	21	0.813701035015556	-0.0353768308973131	21	NA	NA
4271	Plekhg6	15	0.544134253210722	0.203761281117819	15	0.72506149067294	-0.108805591957429
4272	Tnfrsf1a	18	0.591579121915565	0.0764445566407084	18	0.7228301645876	-0.0981775965087092
4273	Scnn1a	18	0.561324837512254	0.121779305159055	18	0.960855563428739	-0.0159137795388889
4274	Ltbr	22	0.0584827949070404	0.332560526860112	22	NA	NA
4275	Fzd10	7	NA	NA	7	NA	NA
4276	Piwil1	10	0.451191423109857	-0.207527328918521	10	NA	NA
4277	Stx2	16	0.107731064629073	-0.270359130139458	16	NA	NA
4278	Adgrd1	13	0.58150535786754	-0.113447137639234	13	NA	NA
4279	Mtmr2	18	0.499772637492735	-0.201268675340784	18	0.26195506467417	0.442157356536952
4280	Cep57	17	0.507555426821707	0.125217798886825	17	NA	NA
4281	Fam76b	14	0.640094347596903	0.124323001640016	14	NA	NA
4282	Sesn3	14	0.151237004368423	0.310781692221504	14	0.945086211565039	0.0227332484086065
4283	Endod1	10	0.602050725816808	-0.126457569624873	10	0.738499443024984	0.1106824079131
4284	Kdm4d	7	NA	NA	7	NA	NA
4285	Cwc15	13	0.113260015412146	0.454200319904712	13	NA	NA
4286	Cntn5	13	0.34401482652604	-0.176173380408671	13	NA	NA
4287	Arhgap42	14	0.0223062268322697	-0.404585540164065	14	0.801846165981532	-0.0710614698515527
4288	Pgr	20	0.589140299591556	-0.162065841315505	20	0.756449472975117	-0.0984529492218846
4289	Pdgfd	14	0.595149519197706	-0.103488855809209	14	NA	NA
4290	Ddi1	17	0.844155476598194	0.0308337380186492	17	NA	NA
4291	Casp4	9	NA	NA	9	NA	NA
4292	Casp1	11	NA	NA	11	NA	NA
4293	B3gat1	13	0.112648895046248	-0.453077819886835	13	NA	NA
4294	Glb1l2	15	0.704399388015064	0.0808411316101996	15	0.590734827305053	0.139689774633169
4295	Acad8	16	0.0943082325118794	0.296760971448215	16	0.0960709636117006	0.566052294792209
4296	Thyn1	14	0.165524308101264	0.244348129662001	14	0.132023528508632	0.477088247107808
4297	Vps26b	13	0.371181488841406	0.15100921357023	13	0.160252535982686	0.446082867696342
4298	Ncapd3	14	0.302034498400281	0.159135347173131	14	0.162674996135642	0.420890114039705
4299	Jam3	15	0.0018137969975605	0.373954722498048	15	0.0430931913265663	0.704623998276685
4300	Igsf9b	12	0.714506722989603	0.0841114735919393	12	0.766600259984502	0.0593063227509198
4301	Spata19	16	0.627363290844408	0.19251191941131	16	NA	NA
4302	Opcml	27	0.896206540066365	-0.0140755074103709	27	NA	NA
4303	Ntm	13	0.804697076566636	-0.0476735344764133	13	0.985923250226209	-0.0053739841545942
4304	Gprasp1	13	0.819323992720496	-0.128524021999964	13	NA	NA
4305	Nxf7	14	0.00449908279040307	0.176447944862759	14	0.453813663703341	-0.256403707861477
4306	Nxf1	27	0.058139887936095	0.121917590424763	27	0.502044985710176	-0.108908220481405
4307	Nxf3	17	0.238856871769066	0.0732942076724311	17	0.309822353243371	-0.177190746626437
4308	Tmsb15a	14	0.111675174686248	0.270335823664865	14	NA	NA
4309	Tmsb15b1	12	0.0113686054142301	0.5129764184952	12	NA	NA
4310	Zfp277	18	0.381457113032638	-0.112982772407537	18	0.392684831778076	0.130370784167447
4311	Ifrd1	12	0.365744208964391	0.347025057037708	12	NA	NA
4312	Lsmem1	14	0.88885533921964	0.0538545695520351	14	NA	NA
4313	Tmem168	12	0.326123016324537	-0.198197410860269	12	0.00494610783237901	0.733385815206956
4314	Bmt2	13	0.493681761788646	-0.142228501554839	13	NA	NA
4315	Gpr85	12	0.422109632633938	0.23790520079099	12	0.321852635744959	-0.341786076919495
4316	2610001J05Rik	15	0.277137546571594	0.0924036311079817	15	0.219748355864691	-0.376141710178507
4317	Tes	21	0.0607475339513927	0.380805810467287	21	NA	NA
4318	Cav2	14	0.230138123658038	0.073398859703966	14	0.671324820796733	-0.048663019327841
4319	Cav1	30	0.209316761920206	-0.154254228020826	30	0.790990007547712	-0.0747530586176014
4320	Met	15	0.719295979820564	0.13050331599911	15	NA	NA
4321	Capza2	17	0.43096800287893	0.123446183492321	17	NA	NA
4322	St7	18	0.182804612606662	0.195623160158649	18	NA	NA
4323	Wnt2	10	0.586572214847292	0.0707645853087559	10	0.988467964446808	-0.00313296760635742
4324	Asz1	17	0.877288659344478	0.0299093735681229	17	NA	NA
4325	Kcnd2	15	0.0869256441941521	0.493032215663112	15	NA	NA
4326	Tspan12	15	0.160332658715215	0.245941729349302	15	NA	NA
4327	Ing3	12	0.779921387074382	0.0776228379236006	12	0.592702404865767	-0.279825263636605
4328	Cped1	13	0.416169668268297	0.0687587915249562	13	0.721051802480122	-0.0501934586799198
4329	Wnt16	9	NA	NA	9	NA	NA
4330	Fam3c	10	0.02336438994502	0.648730971535362	10	NA	NA
4331	Ptprz1	14	0.00036459083061285	0.514306042121479	14	NA	NA
4332	Fezf1	17	0.656721886665288	-0.042804097247176	17	0.866835997883339	0.0503065115895141
4333	Cadps2	10	0.188291118432675	0.38821392460117	10	0.87671100847305	-0.0616718941435267
4334	Rnf133	16	0.807292057619234	0.0483125407580923	16	NA	NA
4335	Rnf148	17	0.795122485677232	0.0458258446229618	17	NA	NA
4336	Tas2r118	13	NA	NA	13	NA	NA
4337	Slc13a1	11	0.0944215842843912	0.37245984107034	11	NA	NA
4338	Iqub	16	0.764676163217377	-0.0289551361899255	16	NA	NA
4339	Ndufa5	20	0.792032813305113	0.0282798431436857	20	NA	NA
4340	Asb15	17	0.174082613750431	0.192872288486633	17	NA	NA
4341	Lmod2	11	0.273237256427301	-0.735122437971586	11	NA	NA
4342	Wasl	12	0.109534851183085	-1.01384945680838	12	NA	NA
4343	Hyal4	11	NA	NA	11	NA	NA
4344	Hyal5	8	NA	NA	8	NA	NA
4345	Tmem229a	6	NA	NA	6	NA	NA
4346	Gpr37	16	0.500631749885501	-0.122099580269173	16	NA	NA
4347	Pot1b	15	0.705386554457763	-0.0840868420732655	15	0.73773537595554	-0.0655257234162076
4348	Pot1a	15	0.705386554457763	-0.0840868420732655	15	0.73773537595554	-0.0655257234162076
4349	Ube2h	21	0.481016055813177	0.0561159999051543	21	NA	NA
4350	Zc3hc1	21	0.0523677649735291	0.151180867320118	21	NA	NA
4351	Klhdc10	20	0.0238151717576742	0.144764846477645	20	0.346477187095671	-0.310903035572165
4352	Tmem209	16	0.0366417320744562	0.24636271547301	16	NA	NA
4353	Ssmem1	19	0.0350493426174015	0.355221045102736	19	NA	NA
4354	Cpa2	11	0.185830253573233	0.207725830711891	11	NA	NA
4355	Cpa5	16	0.079277868350713	0.136691170152691	16	0.701394219120116	-0.0715496192003521
4356	Cpa1	17	0.245459794233419	0.170260112177479	17	0.451658390135013	-0.192711140757567
4357	Cep41	19	0.354618955102328	0.152371418218942	19	0.987333181139918	0.00281230655420573
4358	Mest	13	0.0120359159316859	0.618975458990135	13	NA	NA
4359	Copg2	16	0.0204522644806775	0.398981050206057	16	NA	NA
4360	Tsga13	13	0.0714659390056921	0.513496136974371	13	NA	NA
4361	Klf14	15	0.515647822495405	0.0766206728992998	15	NA	NA
4362	Mkln1	15	0.00967458312478662	0.355779704270783	15	NA	NA
4363	Sema3d	9	NA	NA	9	NA	NA
4364	Pcdh17	15	0.27532307011376	0.557703772597331	15	NA	NA
4365	Kcnh8	12	0.186042412886323	0.237115020804513	12	0.998935150971166	-0.000519422677378596
4366	Rab5a	18	0.137225967297004	0.11659644384301	18	0.938736507055593	-0.0201636103393322
4367	Arsj	13	0.442993441859381	-0.234061823415169	13	NA	NA
4368	Camk2d	15	0.818970630644182	0.0303064159987489	15	NA	NA
4369	Ank2	22	0.469909563812977	0.0560444569176779	22	0.988968333835159	0.00252018143806831
4370	Prss28	6	NA	NA	6	NA	NA
4371	Prss34	10	0.0275515659211764	0.250311401335347	10	NA	NA
4372	Tpsg1	7	NA	NA	7	NA	NA
4373	Cacna1h	10	0.0995636858812499	0.773548476359803	10	0.80020629586056	-0.0900490967118467
4374	Sstr5	11	0.0100340446512925	0.387967132219084	11	NA	NA
4375	Sox8	35	0.609947387317052	-0.0704541592181237	35	NA	NA
4376	Lmf1	32	0.210980059615979	-0.185685852377816	32	NA	NA
4377	Gng13	16	0.125393565623196	0.179635674406021	16	0.59485396514679	-0.170090345232499
4378	Chtf18	16	0.293174241936862	0.119965559624267	16	0.567831115913046	-0.180904606265057
4379	Rpusd1	16	0.293174241936862	0.119965559624267	16	0.567831115913046	-0.180904606265057
4380	Mslnl	15	0.0594673786802587	0.250634679930554	15	NA	NA
4381	Ciao3	17	0.175706156634646	0.230101283417452	17	NA	NA
4382	Haghl	13	0.674920258905754	0.0781373808768532	13	NA	NA
4383	Ccdc78	13	0.0760917594708125	0.294704435444415	13	NA	NA
4384	Fam173a	16	0.35599375427823	0.197520004498929	16	NA	NA
4385	Gm50367	16	0.104846844383605	0.329717902201497	16	NA	NA
4386	Metrn	17	0.0829596264116703	0.324225952196883	17	NA	NA
4387	Wdr24	18	0.281278235046479	0.115086923301964	18	0.500314346180446	-0.130135450284886
4388	Jmjd8	19	0.236905623498501	0.118133228008649	19	0.225358243942045	-0.254736624383299
4389	Stub1	19	0.236905623498501	0.118133228008649	19	0.225358243942045	-0.254736624383299
4390	Rhbdl1	19	0.19509880490565	0.125224414379035	19	0.225358243942045	-0.254736624383299
4391	Rhot2	18	0.400971574795191	0.150179348151374	18	0.287247987022958	-0.217607312816528
4392	Mcrip2	17	0.0260406952053037	0.195050306901741	17	0.775431015205156	-0.0581695311083666
4393	Mettl26	19	0.0111671884837782	0.207126959122344	19	0.962015154252534	-0.00753497290610172
4394	Wfikkn1	19	0.0165342885713996	0.301665070230625	19	0.42801548711365	-0.131315511014258
4395	Rab40c	16	0.107026459494012	0.196262484759795	16	NA	NA
4396	Pigq	16	0.315236359711232	0.229333433863198	16	NA	NA
4397	Nhlrc4	14	0.452612164407295	0.17903142993357	14	NA	NA
4398	A930017K11Rik	14	0.378969382583633	0.194054751383494	14	NA	NA
4399	Capn15	15	0.0651148888645972	0.425794582694103	15	NA	NA
4400	Decr2	23	0.0119910891921359	0.220606709934443	23	0.927185815185058	-0.0411575631293282
4401	Tmem8	20	0.0148174928944118	0.20171865613469	20	0.826203032117729	-0.0736841029457883
4402	Mrpl28	22	0.0054368372979406	0.195485630478394	22	0.990329417376231	0.00493860001687434
4403	Axin1	22	0.0544848389956633	0.135089427115483	22	0.960998563993361	0.0215990486999528
4404	Pdia2	22	0.00440587029557346	0.271632863840013	22	NA	NA
4405	Arhgdig	20	0.00447585146992842	0.287140917471113	20	NA	NA
4406	Rgs11	22	0.0244238945366968	0.188824603427749	22	NA	NA
4407	Fam234a	19	0.0165940354833656	0.222259243633323	19	NA	NA
4408	Luc7l	21	0.223932358393345	0.112125566622141	21	NA	NA
4409	Hba-a2	17	0.964591179554434	-0.00430848063435911	17	NA	NA
4410	Hba-a1	15	0.355645855686673	0.1101547984646	15	NA	NA
4411	Hba-x	22	0.963277191933059	-0.00553026818327059	22	NA	NA
4412	Nprl3	25	0.598566085346562	0.0584431603481778	25	0.129490972985002	-0.536708127615093
4413	Mpg	16	0.338270744232253	0.161212142079945	16	NA	NA
4414	Rhbdf1	24	0.539640249421336	0.0682244227436039	24	0.16162315374261	-0.560920120145261
4415	Snrnp25	24	0.360690259924795	0.103386271869747	24	0.16162315374261	-0.560920120145261
4416	Polr3k	19	0.00597465875302899	0.466738804133466	19	NA	NA
4417	Atp2b2	6	NA	NA	6	NA	NA
4418	Sec13	17	0.600757647892391	0.0680116298407015	17	NA	NA
4419	Ghrl	24	0.165289765870656	0.151171741304343	24	0.90987624840828	-0.0167753612219867
4420	Tatdn2	21	0.122997775387408	0.131662649978232	21	0.160650558073734	0.267563355988638
4421	Vhl	23	0.0339472685346541	0.169090960224983	23	0.158553320175724	0.236575205423308
4422	Brk1	22	0.0453058048726899	0.184243510532765	22	NA	NA
4423	Fancd2os	21	0.110642324451476	0.150182017921108	21	NA	NA
4424	Fancd2	12	0.270942632891149	-0.19549971958416	12	NA	NA
4425	Emc3	17	0.14029765293517	0.183344906165809	17	NA	NA
4426	Prrt3	24	0.0669625360465269	0.210605650299107	24	NA	NA
4427	Creld1	22	0.988337090260794	-0.00243085177732783	22	NA	NA
4428	Cidec	21	0.0879812498836961	0.182221154558128	21	NA	NA
4429	Hrh1	15	0.614278492134111	-0.0600448371947031	15	0.397204446895822	0.149812979170225
4430	Vgll4	19	0.208115000477641	0.191630080928775	19	NA	NA
4431	Tamm41	16	0.103400283774335	0.176998419381725	16	0.873256643381014	-0.0440630256823297
4432	Syn2	17	0.191347837862531	-0.121635709378739	17	NA	NA
4433	Timp4	25	0.0483529464649964	0.179211932591681	25	0.391005179219168	-0.178993489021248
4434	Pparg	24	0.0250581703691612	-0.269365665959831	24	NA	NA
4435	Tsen2	18	0.204113914756109	0.214735491998361	18	NA	NA
4436	Mkrn2os	22	0.023806283428663	0.295978338985977	22	NA	NA
4437	Mkrn2	20	0.0284039156264699	0.235052496851902	20	NA	NA
4438	Raf1	15	0.493666656320407	0.0805865420034317	15	NA	NA
4439	Tmem40	25	0.233215919260102	0.133286027062408	25	0.596991224202756	-0.12417858865925
4440	Cand2	21	0.0246826246512242	0.343540709468411	21	0.857787949881873	-0.0433726271845498
4441	Rpl32	20	9.21787995133824e-05	0.583968297578317	20	0.934487788378425	-0.0225861265318011
4442	Iqsec1	23	0.116864929689063	0.154416423149766	23	0.670590654412539	0.0654601048286351
4443	Pirt	18	0.601792203622589	-0.0519202157401697	18	NA	NA
4444	Tmem238l	9	NA	NA	9	NA	NA
4445	Adprm	18	0.00653460967643248	0.446977624635724	18	NA	NA
4446	Sco1	15	0.0337137583983383	0.365552340687877	15	NA	NA
4447	Myh2	4	NA	NA	4	NA	NA
4448	Myh1	5	NA	NA	5	NA	NA
4449	Pmp22	13	0.745675517723747	0.0483294536034369	13	NA	NA
4450	Tnfrsf19	13	0.000742531851979906	0.415019305699491	13	NA	NA
4451	Sacs	16	0.780563121123444	0.0260764202042887	16	NA	NA
4452	Sgcg	12	0.901496616392305	0.0356896756904103	12	NA	NA
4453	Zdhhc20	22	0.00909489627537147	0.190189335239216	22	0.210367192725068	0.256194078675394
4454	Atp8a2	17	0.476180312840586	0.0811471589726467	17	0.816120538359648	-0.0583151717268557
4455	Shisa2	10	0.948310961209059	0.0246112597116523	10	0.326625610739996	-0.36484240384473
4456	Rnf6	24	0.688646477165943	-0.0372372739857615	24	NA	NA
4457	Cdk8	28	0.805823764935233	0.0257713637605757	28	NA	NA
4458	Wasf3	12	0.257764938804292	0.268763530982908	12	NA	NA
4459	Kcna4	16	0.368022948697276	0.161493349872337	16	0.428199824473962	0.193067884923075
4460	Mpped2	14	0.365258579741588	-0.305219871017265	14	NA	NA
4461	Dnajc24	17	0.399841163059014	-0.107573775890591	17	NA	NA
4462	Immp1l	14	0.941542245993888	-0.0058098865217539	14	0.962198538265871	0.00816788877575437
4463	Elp4	16	0.259121622854613	0.10196422985428	16	0.473289874282607	-0.239765594928037
4464	Pax6	18	0.000250515258918568	0.417014418576671	18	NA	NA
4465	Wt1	17	0.511782051209989	0.0873769855481463	17	0.202895378179383	-0.251147424111442
4466	Fjx1	12	0.684736914073439	0.0805138471685657	12	NA	NA
4467	Trim44	9	NA	NA	9	NA	NA
4468	Ldlrad3	19	0.177931514942416	0.156948814702279	19	NA	NA
4469	Commd9	12	0.582775318946014	0.214805553278028	12	NA	NA
4470	Prr5l	15	0.0222617657735154	0.322492171287136	15	0.606189938706391	-0.168128364541331
4471	Traf6	12	0.936379321674085	0.0287424523570683	12	NA	NA
4472	Rag1	18	0.774392228376719	-0.066116856180605	18	0.181243765053539	-0.319943476631164
4473	Rag2	16	0.404889796054208	-0.156513929301463	16	0.119898257380206	-0.451075803163015
4474	B230118H07Rik	18	0.46308757554695	-0.195575101004858	18	0.0162794634199635	-0.468190378159098
4475	Sphkap	17	0.731736849007182	-0.0528014824277915	17	NA	NA
4476	Daw1	14	0.451365062649436	-0.175750790674357	14	NA	NA
4477	Ccl20	14	0.458099279658034	0.199623709542902	14	NA	NA
4478	Krtap28-13	16	0.0107687322701809	0.49867961168696	16	NA	NA
4479	Krtap28-10	10	0.0134331796881607	0.789614592053175	10	NA	NA
4480	Slc19a3	12	0.0367382582488277	0.79304869908646	12	NA	NA
4481	Gm7544	12	0.551505808042936	0.188051486652769	12	NA	NA
4482	A030005L19Rik	7	NA	NA	7	NA	NA
4483	Agfg1	20	0.160607926649924	0.231278833215315	20	NA	NA
4484	Scg2	17	0.82160487913939	-0.0171042335857449	17	NA	NA
4485	Smarcal1	18	0.72709621164141	0.0441022428817166	18	0.539249039187301	-0.120082709237017
4486	Marchf4	21	0.52703516797833	0.0835029574905215	21	0.611984758150002	0.117786935373889
4487	Xrcc5	18	6.96130917571205e-05	0.617597351336115	18	NA	NA
4488	Tmem169	18	0.00230099478594067	0.50017217006512	18	NA	NA
4489	Pecr	18	0.000537576427882541	0.454558211949929	18	NA	NA
4490	Mreg	16	0.0443173437030244	0.301106990852519	16	NA	NA
4491	Fn1	3	NA	NA	3	NA	NA
4492	Atic	15	0.25813195225881	0.145436523238163	15	0.868977736179904	0.0398669464826475
4493	Abca12	17	0.515237417548853	-0.17178385302224	17	0.726366657195721	-0.0834966040516861
4494	Vwc2l	17	0.655694801617773	-0.0775320251301288	17	0.399830646135536	0.198466050884579
4495	Unc80	8	NA	NA	8	NA	NA
4496	Map2	16	0.0489069569419537	0.319622421221135	16	NA	NA
4497	Pth2r	16	0.317360186985674	0.205849620414106	16	NA	NA
4498	Pikfyve	12	0.107257016032808	0.23843709352251	12	0.957176194859877	0.0218027550889506
4499	Idh1	15	0.00648549048501925	0.606239523034172	15	0.660011419804791	0.166232315161683
4500	Cryga	16	0.336310871316734	0.129076617462115	16	0.654259385705979	-0.131769198909073
4501	Crygb	14	0.805898283286138	0.0412136596314535	14	0.429278262143893	-0.259028766176182
4502	Crygc	14	0.298942025123435	0.260467151586824	14	0.122168523484264	-0.800037743649
4503	Crygd	15	0.133198053239866	0.264443280440693	15	0.222195274222594	-0.684473393801758
4504	Crygf	17	0.396634730559245	0.095142466824573	17	0.39137263019866	-0.250222978787642
4505	Cryge	17	0.255843612498447	0.187824040839734	17	0.197472899718337	-0.631933787653513
4506	Plekhm3	16	0.00429398467205916	0.328248517115213	16	NA	NA
4507	Fzd5	12	0.272105649928113	0.184645824442455	12	NA	NA
4508	Mettl21a	13	0.948653920137824	-0.0128349905397259	13	NA	NA
4509	Creb1	18	0.444354498303451	0.0804155215357158	18	0.918664990405973	0.0329173052982134
4510	Klf7	18	0.48754415260821	0.0998658091403172	18	0.815558445462412	0.0165673220507499
4511	Fastkd2	18	0.240695860708708	-0.326014917910054	18	NA	NA
4512	Mdh1b	20	0.46153200774382	0.175817966870095	20	NA	NA
4513	Dytn	12	0.871437270953465	0.0576338625022133	12	NA	NA
4514	Gm39653	15	0.217659326983883	-0.276697669800781	15	NA	NA
4515	Adam23	13	0.622330656369312	0.124895929063574	13	NA	NA
4516	Zdbf2	8	NA	NA	8	NA	NA
4517	Gpr1	18	0.0294502504795449	0.257950718271227	18	NA	NA
4518	Eef1b2	16	0.0670441616499931	0.189605782177988	16	NA	NA
4519	Ino80d	17	0.65305301680394	0.0437703140980597	17	NA	NA
4520	Nrp2	14	0.219702214760523	-0.349569542936763	14	NA	NA
4521	Pard3b	12	0.00519609207563526	0.442778300219644	12	0.988476486724088	0.0017601253628955
4522	Rftn2	12	0.00444568246927622	0.363963382262702	12	NA	NA
4523	Mob4	20	0.034864609000286	0.10690243197875	20	0.424704997804428	-0.197608345047051
4524	Hspe1	17	0.158368548652337	0.131731392713991	17	NA	NA
4525	Hspd1	16	0.293793554106316	0.0982038236350349	16	NA	NA
4526	Coq10b	17	0.0150300897622504	0.304490967848995	17	NA	NA
4527	Sf3b1	16	0.000952653870836685	0.374987266834003	16	NA	NA
4528	Ankrd44	19	0.345289370049986	-0.137619891815831	19	NA	NA
4529	Btbd8	18	0.0351677705259649	0.338957263433259	18	NA	NA
4530	Gm42669	5	NA	NA	5	NA	NA
4531	1700028K03Rik	5	NA	NA	5	NA	NA
4532	Gfi1	8	NA	NA	8	NA	NA
4533	Evi5	18	0.0441351970239985	0.21166958779899	18	NA	NA
4534	Rpl5	16	0.207549627541245	0.210521955295141	16	NA	NA
4535	Plcxd2	16	0.956941969692137	-0.00789366749704928	16	NA	NA
4536	Cd96	10	0.437768397515583	-0.085092739610046	10	0.71423873885195	0.0721996337986952
4537	Nectin3	13	0.0562998613637033	0.352637884047587	13	NA	NA
4538	Dppa4	16	0.0785237089881443	0.137776655539493	16	0.473981281489328	-0.412544599992228
4539	Gm5485	20	0.0643681466450969	0.422872354887772	20	NA	NA
4540	Morc1	15	0.0287662347688954	-0.361658681318089	15	NA	NA
4541	Trat1	17	0.556583349766552	-0.141274503654382	17	NA	NA
4542	Cip2a	23	0.00569629377000991	-0.456603522172474	23	NA	NA
4543	Bche	18	0.603592101240142	-0.112192497220827	18	NA	NA
4544	Slitrk3	15	0.600411651895285	-0.084329921287293	15	NA	NA
4545	Sis	10	0.331121581686286	-0.329760157933054	10	NA	NA
4546	Dipk2a	18	0.0994741541157169	0.324083338242595	18	NA	NA
4547	Slc9a9	14	0.745340727553289	-0.0855264807279779	14	NA	NA
4548	Chst2	14	0.239003153419533	0.365623953414677	14	NA	NA
4549	U2surp	22	0.486471655645992	0.0664069837786441	22	0.851982720926525	-0.047424039785669
4550	Paqr9	14	0.350112674090273	0.205095310622126	14	0.966261849097033	-0.0100417163216385
4551	Fgf5	9	NA	NA	9	NA	NA
4552	Antxr2	7	NA	NA	7	NA	NA
4553	Rpl7a	15	0.417561205076835	-0.127505209973123	15	NA	NA
4554	Ccng2	16	0.807938418748418	-0.0149376221784304	16	0.715084467160531	-0.051613937442783
4555	Ccni	15	0.137581728489928	0.189050296619332	15	0.674991219586606	-0.0973155773925885
4556	Septin11	18	0.130486661401188	0.161810080238259	18	NA	NA
4557	Sowahb	14	0.394489046426983	0.148721377844479	14	NA	NA
4558	Shroom3	19	0.0812421011831691	0.129722582492965	19	0.569834883854128	0.156695411704181
4559	Ccdc158	19	0.965248182638652	0.00790216870843612	19	0.651059100084386	-0.150538152719423
4560	Naaa	20	0.851298566553537	0.0213513627744033	20	NA	NA
4561	Ppef2	14	0.585321431937928	0.0793374636518137	14	NA	NA
4562	Uso1	19	0.766311628643667	0.0342785781210764	19	0.90616355013112	0.044683320821505
4563	Cdkl2	19	0.0406514337339762	0.152984262673465	19	NA	NA
4564	Odaph	16	0.123810279075261	0.144438506356582	16	NA	NA
4565	Rchy1	17	0.41111722246663	0.0917852834279059	17	0.284236046772651	-0.483502160189887
4566	Parm1	11	NA	NA	11	NA	NA
4567	Npas2	13	0.704121086860828	-0.0718440804788146	13	0.291284538586533	-0.34789876284507
4568	Rpl31	21	0.895740006418195	0.0117715484857717	21	NA	NA
4569	Tbc1d8	16	0.619232334959423	0.0700028953222801	16	NA	NA
4570	Cnot11	22	0.171651356580807	0.142011809874295	22	NA	NA
4571	Rnf149	16	0.0405271110146121	0.239206541203539	16	NA	NA
4572	Casz1	12	0.772614042138969	0.148345763822563	12	NA	NA
4573	Hes3	15	0.00189997221553667	0.399524935368779	15	NA	NA
4574	Icmt	16	0.00339637718321186	0.364450628824774	16	NA	NA
4575	Rnf207	13	0.953539615853108	-0.00380713414127004	13	NA	NA
4576	Rpl22	16	0.000692777142796608	0.33574564062484	16	NA	NA
4577	Chd5	14	0.585794196198584	-0.042247549376177	14	NA	NA
4578	Psma8	13	0.337997245436285	0.208298686246695	13	NA	NA
4579	Taf4b	11	0.451076302236431	-0.142616483403667	11	NA	NA
4580	Aqp4	12	0.632658733040339	-0.14869553240252	12	NA	NA
4581	Chst9	13	0.436321622780685	0.346585885753858	13	NA	NA
4582	Cdh2	22	0.359861630435646	-0.222118849241108	22	0.131457360334897	0.25827688918143
4583	Mc2r	11	0.171037365795487	-0.386782043828976	11	NA	NA
4584	Mc5r	7	NA	NA	7	NA	NA
4585	Rnmt	6	NA	NA	6	NA	NA
4586	Ldlrad4	17	0.178611168292098	0.132558004049854	17	NA	NA
4587	Cep192	14	0.0369056453112762	-0.464977833901721	14	0.0238599647644432	0.752610229925233
4588	Seh1l	20	0.23184812381543	0.107810857307596	20	0.0428803765128668	0.621639653490929
4589	Ptpn2	19	0.254753963927818	0.117271631454985	19	0.711979539138739	0.0945938692146006
4590	Psmg2	19	0.478549781679744	0.0724181563081589	19	0.715967842403158	-0.0839246125347561
4591	Cep76	18	0.507649386443329	0.0694529537686167	18	0.097264156925963	-0.477217398088966
4592	Aga	10	0.0232382790395135	-0.340955630668495	10	0.233291595444	0.319719044652181
4593	Vegfc	18	0.129576250469241	0.146468795655567	18	NA	NA
4594	Spcs3	16	0.1542296448706	0.215411124171636	16	0.255814987062772	-0.202050472820297
4595	Mtnr1a	14	0.864768522246704	0.0567686755626329	14	NA	NA
4596	F11	13	0.505526078702691	-0.421938259393236	13	NA	NA
4597	Klkb1	10	0.239707376523717	-0.876248125319551	10	NA	NA
4598	Tlr3	11	0.489632193113008	-0.270125981478517	11	NA	NA
4599	Sorbs2	21	0.850508484644779	-0.040473881433287	21	NA	NA
4600	Chn2	11	0.887676267241122	0.054266806676623	11	NA	NA
4601	Cpvl	13	0.01346600338833	0.681211420382036	13	NA	NA
4602	Tril	10	0.377152843098502	0.234109425751912	10	0.862606130613965	-0.066911114026465
4603	Creb5	18	0.713421550274749	-0.0390693324460434	18	0.892012671520419	-0.0482626181357652
4604	Jazf1	13	0.0256959608093246	0.577128693626481	13	NA	NA
4605	Tax1bp1	13	0.278724902604343	0.258500695883295	13	NA	NA
4606	Hibadh	11	0.476600879791297	0.255875703656108	11	NA	NA
4607	Fam221a	15	0.800848942041204	-0.0348650382571313	15	NA	NA
4608	Ccdc126	16	0.0586024057519332	0.316747907991765	16	NA	NA
4609	Igf2bp3	22	0.679034320975968	-0.0286239992737034	22	NA	NA
4610	Csmd1	0	NA	NA	0	NA	NA
4611	Myom2	17	0.106424968078828	-0.523097566597977	17	NA	NA
4612	Kbtbd11	16	0.53894025101593	-0.198270851732714	16	NA	NA
4613	Arhgef10	15	0.938348302692041	0.0274493799639439	15	NA	NA
4614	Cln8	22	0.885278764132538	0.0146982591295549	22	NA	NA
4615	Dlgap2	18	0.290857977257523	-0.129158922941708	18	0.544263454022592	-0.132100714390571
4616	Depdc1b	11	0.48020780990712	0.195280477050931	11	NA	NA
4617	Pde4d	28	0.0969665548359098	0.173848238901509	28	NA	NA
4618	Rab3c	26	0.509384740823284	0.067855730060821	26	0.975589539361357	-0.0116417760696105
4619	Gapt	17	0.911338243895323	0.0214906279285697	17	NA	NA
4620	Plk2	13	0.560016730709005	-0.219975305786731	13	NA	NA
4621	Arl15	14	0.252093758371288	0.178879289221976	14	NA	NA
4622	Ndufs4	18	9.93413749299062e-05	0.853256702250148	18	NA	NA
4623	Fst	24	0.132404250221736	0.273386339206865	24	NA	NA
4624	Mocs2	14	0.0825487082581111	0.210912900516156	14	NA	NA
4625	Itga2	14	0.158919309709717	0.393505549287192	14	NA	NA
4626	Pelo	19	0.809951037740155	-0.0701809537445644	19	0.717310143528782	-0.118306101681051
4627	Rassf3	20	0.0472608456621597	0.173348695616602	20	NA	NA
4628	Xpot	12	0.48813757633718	-0.14278261309359	12	0.714585187578406	0.161132787425749
4629	D930020B18Rik	13	0.0119980138865948	0.216091685352242	13	0.518746596846878	-0.180412151706765
4630	BC048403	19	0.0605538639408732	0.177948633886221	19	0.148498361023446	0.455484665252493
4631	Srgap1	14	0.0377018734451518	0.217996275423899	14	0.941944239881517	-0.0181309454675647
4632	Rxylt1	13	0.238008688822843	0.317650648692302	13	NA	NA
4633	Avpr1a	15	0.542145172613269	-0.219077417612201	15	NA	NA
4634	Ppm1h	17	0.0081365826569951	-0.235124218902663	17	0.00504201372812365	-0.367053813085038
4635	Usp15	19	0.00620644747894453	0.407058462840644	19	NA	NA
4636	Tafa2	12	0.171345553137195	-0.479277251026415	12	NA	NA
4637	Adgrb3	5	NA	NA	5	NA	NA
4638	Col12a1	11	0.229437233195177	0.296597389970843	11	0.997445681402405	-0.0014732665628324
4639	Cox7a2	11	0.613891340837541	0.0711830607442801	11	0.44819120366567	-0.278051676912698
4640	Tmem30a	10	0.0337144349186162	0.512488855687124	10	0.342404510238089	-0.784073295732605
4641	Filip1	11	0.22356638425404	0.393556305235653	11	NA	NA
4642	Senp6	16	0.0377254296848359	0.27246545569857	16	NA	NA
4643	Myo6	19	0.0919677324775361	0.236899855467548	19	0.87298836913903	-0.0613640328600854
4644	Impg1	14	0.796736900093021	-0.0533433274784286	14	NA	NA
4645	Htr1b	3	NA	NA	3	NA	NA
4646	Slc7a11	17	0.618650034802737	0.133806502564196	17	NA	NA
4647	Pcdh18	12	0.660911195844621	0.115842343128782	12	NA	NA
4648	Fip1l1	13	0.0985571493138012	-0.203851264936879	13	0.563426219610067	0.137554279704376
4649	Cdc40	16	0.00261193839160035	0.444348409174272	16	NA	NA
4650	Wasf1	15	0.813011705145198	0.0400839641544251	15	NA	NA
4651	Gpr6	4	NA	NA	4	NA	NA
4652	Fig4	9	NA	NA	9	NA	NA
4653	Ak9	3	NA	NA	3	NA	NA
4654	Zbtb24	14	0.380847148853392	0.114424383586364	14	NA	NA
4655	Mical1	14	0.259109875017895	-0.180233376911074	14	NA	NA
4656	Smpd2	14	0.108141522799554	-0.25267686238309	14	NA	NA
4657	Cd164	15	0.438897635977088	-0.109516843640169	15	0.95128531662172	-0.0187296067485227
4658	Cep57l1	9	NA	NA	9	NA	NA
4659	Sesn1	20	0.632431428633833	0.0632786637444791	20	NA	NA
4660	Armc2	23	0.247741745356039	0.146208865652474	23	NA	NA
4661	Foxo3	17	0.3894441520491	-0.226225057207244	17	0.870913925653486	-0.0530294806362468
4662	Afg1l	18	0.478977565413631	0.0648332036992061	18	NA	NA
4663	Snx3	22	0.44310463509171	0.0806671997256935	22	NA	NA
4664	Nr2e1	18	0.724267302964104	-0.073114796484222	18	0.893738322585181	-0.0708816654496194
4665	Qrsl1	17	0.0160361987487873	0.42769193052466	17	NA	NA
4666	Rtn4ip1	17	0.0258897146967841	0.447642023808626	17	NA	NA
4667	Crybg1	22	0.514105971854889	0.0634004137756668	22	NA	NA
4668	Ucn3	16	0.175861425449793	0.198298442243385	16	NA	NA
4669	Tubal3	16	0.772957030639813	0.0320642602274493	16	NA	NA
4670	Net1	18	0.0458879340541856	-0.428567385918022	18	NA	NA
4671	Calm4	12	0.218771159737566	-0.366477994996366	12	NA	NA
4672	Calml3	13	0.262019761994282	0.39711529669248	13	0.518573520578315	-0.295523919407285
4673	Asb13	20	0.104575601851117	0.169392420010463	20	NA	NA
4674	Gdi2	15	0.302137785362019	0.117477769159148	15	NA	NA
4675	Ankrd16	20	0.611859224215846	0.113296096630144	20	NA	NA
4676	Fbh1	23	0.65928839885922	0.108150912139815	23	NA	NA
4677	Il2ra	15	0.761919757398431	-0.0476915006321819	15	0.644679133260789	-0.0608493438865847
4678	Rbm17	11	0.632414779811638	0.122130442203214	11	NA	NA
4679	Pfkfb3	25	0.0745063685153921	0.15042278722481	25	0.0439266822862939	-0.144145889817863
4680	Prkcq	14	NA	NA	14	NA	NA
4681	Zmynd11	11	0.16045575713294	0.216321913251915	11	NA	NA
4682	Dip2c	14	0.420497600242057	0.128061301218232	14	NA	NA
4683	Epas1	10	0.025464025836175	0.608918029760899	10	NA	NA
4684	Prkce	13	0.904639561120697	0.0095270499802583	13	0.505547888345126	0.137814525893545
4685	Srbd1	15	0.118648035957206	0.203822765649204	15	NA	NA
4686	Six2	12	0.133143004510888	0.449320387844582	12	0.0475508331085351	0.665873136944173
4687	Camkmt	16	0.0379884961243385	0.215426063039932	16	NA	NA
4688	Hivep2	10	0.191095359500674	-0.473451580486176	10	NA	NA
4689	Adgrg6	26	0.0239731703948787	0.279897701426624	26	NA	NA
4690	Vta1	12	0.735835676759612	-0.0953065353418373	12	NA	NA
4691	Nmbr	6	NA	NA	6	NA	NA
4692	Cited2	9	NA	NA	9	NA	NA
4693	Abracl	16	0.0649551867961655	0.215684169737302	16	NA	NA
4694	Reps1	17	0.80522534283734	-0.0552625109751816	17	NA	NA
4695	Map7	13	0.200941465474896	0.222446162243018	13	NA	NA
4696	Bclaf1	14	0.117558332148489	0.164823309993016	14	NA	NA
4697	Mtfr2	4	NA	NA	4	NA	NA
4698	Pde7b	15	0.140124663249679	0.263108766121488	15	NA	NA
4699	Prkca	12	0.352508950104423	0.134695080352633	12	NA	NA
4700	Apoh	13	0.0624693508250042	0.334220483121006	13	NA	NA
4701	Axin2	17	0.268714288220819	0.25316585134193	17	NA	NA
4702	Gna13	14	0.0305917529769901	0.226833528733161	14	0.532106907698966	-0.21080112090968
4703	Amz2	14	0.0381271805004516	0.212897928328141	14	NA	NA
4704	Slc16a6	18	0.10141494717083	0.239036017351378	18	NA	NA
4705	Arsg	13	0.316419213556794	0.165657884526044	13	NA	NA
4706	Prkar1a	15	0.183486593173996	0.258612216554228	15	NA	NA
4707	Fam20a	17	0.0497163947897433	0.472446369601623	17	NA	NA
4708	Lrrtm4	14	0.895178129695854	0.0113882756374472	14	0.962621907613034	0.00481066181571191
4709	Septin10	11	0.271528780032916	0.225151359582872	11	NA	NA
4710	Sh3rf3	13	0.421790145995439	-0.183789180627381	13	NA	NA
4711	Edar	16	0.830566583536917	-0.0313971442527343	16	0.716489979812193	-0.149210659304887
4712	Ccdc138	16	0.423634297889738	-0.101532927705658	16	NA	NA
4713	Ranbp2	25	0.0684590719151824	0.171269938878407	25	NA	NA
4714	Lims1	29	0.00397096407937011	0.191014220061621	29	0.990078505491246	-0.00294349659947167
4715	Sowahc	12	0.49232860512899	0.12794165539651	12	NA	NA
4716	Foxl1	13	0.904588866898086	0.0209817377936754	13	NA	NA
4717	Mthfsd	12	0.358070891810084	0.236807374859526	12	NA	NA
4718	Foxf1	19	0.00677148593304638	0.412931255772968	19	NA	NA
4719	Irf8	12	0.525712252381382	0.125815861691152	12	NA	NA
4720	Cox4i1	18	0.186582945435202	0.184351452266972	18	NA	NA
4721	Emc8	18	0.856651380865841	0.0323130548728436	18	NA	NA
4722	Gm27021	18	0.96985593700088	0.007262681205014	18	NA	NA
4723	1190005I06Rik	25	0.735585559315406	0.0314608229202949	25	0.0139407732965413	0.6983355118973
4724	Gins2	23	0.867001802406474	0.0172030181419285	23	0.013140351002662	0.738092706382683
4725	Gse1	24	0.398219950466735	0.108870905950033	24	0.683055944864296	0.134274939222961
4726	Mlycd	15	0.90962755540247	0.0360342350777519	15	NA	NA
4727	Hsbp1	17	0.125936273397154	0.232653932507533	17	NA	NA
4728	Cdh13	15	0.489863759395887	0.109173286876053	15	0.110578870410914	0.513743616894796
4729	Mphosph6	13	0.586088534681811	0.222372827474177	13	NA	NA
4730	Hsd17b2	14	0.574174369587003	0.11763274597804	14	NA	NA
4731	C1d	19	0.184593988136382	-0.50400214272162	19	NA	NA
4732	Pno1	14	0.457597383724556	-0.0860057357831755	14	0.750714463310997	-0.107504897948848
4733	Ppp3r1	16	0.647404157752964	-0.0435426495634317	16	0.999010565262099	0.000314780626971796
4734	Cnrip1	17	0.227371140266827	-0.67214073777659	17	NA	NA
4735	Plek	13	0.0110085787037699	0.570786731404568	13	NA	NA
4736	Aplf	9	NA	NA	9	NA	NA
4737	Prokr1	12	0.103092766364739	0.341343565713261	12	NA	NA
4738	Arhgap25	16	0.0121023443605399	0.472269393397403	16	NA	NA
4739	Zc3h15	14	0.000334893652406141	0.485192955764002	14	NA	NA
4740	Itgav	15	0.537120942215149	-0.125570781200451	15	NA	NA
4741	Fam171b	20	0.458309412307356	-0.0895374773422082	20	NA	NA
4742	Mrpl13	12	NA	NA	12	NA	NA
4743	Col14a1	18	0.0864699831004449	0.183616407845761	18	0.382715218665916	-0.260302761105116
4744	Dscc1	22	0.173915111329243	0.151704065009263	22	NA	NA
4745	Taf2	21	0.232262664941291	0.15567401003845	21	NA	NA
4746	Mtbp	11	NA	NA	11	NA	NA
4747	Sntb1	21	0.222607540862774	0.178494887468361	21	0.44945183074049	-0.327368662005573
4748	Ccdc50	9	NA	NA	9	NA	NA
4749	Ostn	11	0.540739087528606	0.108784713183136	11	0.122747816134991	-0.4288758415018
4750	Gmnc	20	0.252069928527681	-0.194758526582379	20	NA	NA
4751	Il1rap	23	0.21864028036757	-0.272930750212436	23	NA	NA
4752	Tmem207	11	0.916865313227371	0.0565316538004393	11	NA	NA
4753	Cldn16	11	0.865791892312443	0.0555052022699177	11	0.497789718311172	-0.21233204932101
4754	Cldn1	7	NA	NA	7	NA	NA
4755	P3h2	8	NA	NA	8	NA	NA
4756	Trp63	20	0.628560035809529	0.0929033265867081	20	0.11712775854653	-0.401920315021024
4757	Adamtsl2	8	NA	NA	8	NA	NA
4758	Fam163b	4	NA	NA	4	NA	NA
4759	Dbh	5	NA	NA	5	NA	NA
4760	Sardh	6	NA	NA	6	NA	NA
4761	Vav2	11	0.0675231493200908	-0.259056282092046	11	NA	NA
4762	Brd3os	21	0.696270285792496	-0.062936812372956	21	0.598407541104655	-0.143507427308881
4763	Brd3	21	0.488071663776264	0.0949987318765279	21	0.598407541104655	-0.143507427308881
4764	Wdr5	19	0.133864115853603	0.210671198213352	19	0.127256010594015	-0.333947853870894
4765	Rxra	13	0.567019646112633	-0.0889766021112656	13	0.723764335848122	-0.0882746989011292
4766	Olfm1	23	0.718917793942661	-0.0626759968682488	23	0.586638705102819	-0.158030264587762
4767	Pax5	20	0.0349851592292464	0.382042296341907	20	0.310752218633049	-0.329845520769649
4768	Melk	19	0.0542148512965977	0.174995489075117	19	NA	NA
4769	Rnf38	24	0.00801919778610462	0.308500424672797	24	0.137517675445338	0.640869193491056
4770	Gne	14	0.0265601716531116	0.377699446136533	14	NA	NA
4771	Clta	15	0.633431723241643	0.0789117251646887	15	NA	NA
4772	Ccin	12	0.979163487179389	-0.00654675364394335	12	NA	NA
4773	Glipr2	12	0.146197327712812	-0.288498984123804	12	NA	NA
4774	Olfr155	16	0.00851037675866222	0.227417705453807	16	0.69657579187296	0.0500758426702463
4775	Olfr156	16	0.988876824507496	-0.00148343973325346	16	NA	NA
4776	Olfr159	14	0.917517098203311	-0.00994064332381595	14	NA	NA
4777	Spaar	20	0.00320396695070018	0.318490769734303	20	0.0820352872746778	-0.497729018989275
4778	Hrct1	21	0.00719474020600864	0.33158715056696	21	NA	NA
4779	Fgd1	17	0.19410871811231	0.116226095951529	17	0.307851532131105	-0.219803712186992
4780	Tsr2	18	0.697886854967983	0.0456972606124926	18	0.281290354684384	-0.264149110422866
4781	Wnk3	11	0.474894388913525	0.117576008091926	11	0.37018572198791	0.149896032896554
4782	Phf8	20	0.139824765849192	0.159592663966499	20	0.0612486592011401	0.659330938842671
4783	Huwe1	17	0.000235415886205326	0.262392133445784	17	0.544438518535688	0.10410339269951
4784	Lrtm1	16	0.60211046244623	0.077930040022337	16	0.200246650998616	-0.277245063537021
4785	Wnt5a	8	NA	NA	8	NA	NA
4786	Erc2	13	0.453318727234082	0.106309805736409	13	NA	NA
4787	A1cf	14	0.251203997513883	0.199323745874971	14	NA	NA
4788	Asah2	16	0.0105719652848649	0.391793640357654	16	NA	NA
4789	Sgms1	19	0.200240118949403	0.145362659868976	19	0.701194645486766	-0.0855849133505698
4790	Minpp1	11	0.187471472422534	-0.370870744741597	11	NA	NA
4791	Papss2	26	0.639376060400808	0.0674147035120802	26	NA	NA
4792	Atad1	21	0.625061157986948	0.0642212551657783	21	NA	NA
4793	Pten	14	0.176597886985668	0.172000921278496	14	NA	NA
4794	Fam181b	0	NA	NA	0	NA	NA
4795	Prcp	7	NA	NA	7	NA	NA
4796	Ddias	12	0.0515776788060888	0.256171916770829	12	NA	NA
4797	Rab30	16	0.0107973508214297	0.752168174034607	16	NA	NA
4798	Pcf11	29	0.226801213622913	0.117300918784496	29	0.83450482825616	0.064361786137795
4799	Dlg2	19	0.278615240993366	-0.111716536709941	19	NA	NA
4800	Tmem126b	15	0.793346514441481	0.0466702896002462	15	NA	NA
4801	Tmem126a	11	0.981412861164793	-0.0049720451143493	11	NA	NA
4802	Crebzf	11	0.0191058751346755	0.957824359477574	11	NA	NA
4803	Ccdc89	11	0.000652722582728014	0.650650021786524	11	NA	NA
4804	Sytl2	11	0.0440681356881666	0.490452474658972	11	NA	NA
4805	Ccdc83	13	0.617600485767791	-0.149776159039691	13	0.0638609066622434	-0.558458672506713
4806	Picalm	12	0.464389215489069	0.142500596675256	12	0.5875498453468	0.199379834430355
4807	Eed	24	0.0938962824264974	0.131764329047193	24	0.379139948728352	-0.152116862336405
4808	Hikeshi	24	0.0133954795175634	0.214911983322123	24	0.466021725901523	-0.118689808114163
4809	Ccdc81	15	0.0401760092174162	0.29360681203771	15	NA	NA
4810	Me3	13	0.769071452872979	0.0608468433396714	13	0.62082299365332	-0.197485835168602
4811	Prss23	5	NA	NA	5	NA	NA
4812	Fzd4	18	0.0729039861176964	0.678700802356486	18	NA	NA
4813	Pgk2	16	0.0663425249059847	0.330972517573691	16	NA	NA
4814	Nup155	17	0.0156067687552905	0.268127820681244	17	0.778501130754242	-0.0561113831672635
4815	Cplane1	15	0.176101459126115	0.107911752806447	15	0.961315506070134	0.0157616428190135
4816	Nipbl	15	0.300061217153965	0.175377701010773	15	0.717656500922048	0.124390712416619
4817	Slc1a3	9	NA	NA	9	NA	NA
4818	Nadk2	13	NA	NA	13	NA	NA
4819	Skp2	12	0.989031812502463	-0.00272269628084362	12	0.758421746032452	-0.103213621266348
4820	Lmbrd2	13	0.186554803125257	-0.368413536477926	13	NA	NA
4821	Ugt3a2	2	NA	NA	2	NA	NA
4822	Ugt3a1	4	NA	NA	4	NA	NA
4823	Capsl	16	0.0724687364010636	0.2607448751147	16	NA	NA
4824	Il7r	19	0.717140451794648	-0.0442997914399329	19	NA	NA
4825	Npr3	15	0.385758902130656	-0.0724722923962943	15	NA	NA
4826	Sub1	17	0.220998097012005	-0.194321793030433	17	NA	NA
4827	Zfr	16	0.136275709932456	0.258517921350442	16	0.658423403477151	0.074397498954255
4828	Mtmr12	21	0.167322559032849	0.132338895038442	21	NA	NA
4829	1810049J17Rik	1	NA	NA	1	NA	NA
4830	Golph3	13	0.685977980264161	0.0982319101277198	13	NA	NA
4831	6030458C11Rik	16	0.753510996000352	0.0690218922475506	16	NA	NA
4832	Cdh6	6	NA	NA	6	NA	NA
4833	Diras2	12	0.490043241072915	-0.142123693158078	12	NA	NA
4834	Gpr61	24	0.0727876756702819	0.128864618160562	24	0.660046146138799	-0.0445738618844373
4835	Amigo1	25	0.0233262773603085	0.220997650814329	25	0.349573649645258	0.0696151744230708
4836	Cyb561d1	23	0.00261155299898376	0.312087904738692	23	NA	NA
4837	Atxn7l2	24	0.0128376384671934	0.277345036058396	24	NA	NA
4838	Sypl2	21	0.664347829778085	0.0439299953933417	21	NA	NA
4839	Psma5	19	0.868762101016302	-0.0188411733353198	19	NA	NA
4840	Sort1	16	0.519801476978309	0.083452611425121	16	NA	NA
4841	Mybphl	13	0.185816879390847	0.225786172695846	13	NA	NA
4842	Psrc1	13	0.0433839263545032	0.262294027162199	13	NA	NA
4843	Celsr2	20	0.542142341576754	0.0853832199831755	20	0.331136598983252	0.254979189551901
4844	Sars	23	0.0119783771303768	0.264708043400007	23	0.499997830309843	0.229432541097648
4845	5330417C22Rik	23	0.00960823899384137	0.161036104472324	23	NA	NA
4846	1700013F07Rik	14	0.0321140774965578	0.328695033448504	14	NA	NA
4847	Tmem167b	18	0.0204980875430672	0.346409416001031	18	NA	NA
4848	Wdr47	19	0.0523335926126945	0.152962358115789	19	0.569202394379839	-0.0848859117937446
4849	Clcc1	17	0.0472237156912779	0.186148127285628	17	0.797952344822757	-0.0628216981227735
4850	Gpsm2	17	0.335200524214684	0.0891768746310842	17	NA	NA
4851	Aknad1	10	0.022597285589842	0.320957543088694	10	0.691509177406922	-0.171628806725398
4852	Stxbp3	16	0.0375188026880204	0.419016006419256	16	NA	NA
4853	Fndc7	19	0.00459203809109101	0.328559678418916	19	0.291315387348486	0.249438286894856
4854	Prpf38b	15	0.0818280492403455	0.26451121664219	15	0.336789638742045	0.234485483633282
4855	Henmt1	16	0.559528042379922	0.0880296122322818	16	NA	NA
4856	Fam102b	16	0.234092822377648	0.528694889458673	16	NA	NA
4857	Lmo3	15	0.306950976795845	0.192109114182685	15	0.760836509859172	0.0812567597314313
4858	Mgst1	11	NA	NA	11	NA	NA
4859	Slc15a5	13	0.0928024284576853	0.341120732993908	13	NA	NA
4860	Dera	12	0.639909642162313	0.204834228576575	12	NA	NA
4861	Strap	10	0.274930177477257	0.256701465423202	10	NA	NA
4862	Eps8	24	0.453366744498195	0.0903370088548825	24	0.23415771836436	-0.361017011254409
4863	Ptpro	26	0.84084125135989	0.0342663405041819	26	NA	NA
4864	Rerg	29	0.327997089669452	0.0705967480832516	29	NA	NA
4865	Pde6h	14	0.760033416842575	0.0592138398386369	14	0.900731619903805	-0.0415689369630655
4866	Arhgdib	20	0.869904067059911	-0.0324582765793725	20	0.328149496873671	-0.320255000174367
4867	Erp27	21	0.633026050879262	0.0796989565433593	21	0.139713677239779	-0.43677149291736
4868	Mgp	21	0.149463501801324	0.166111418022209	21	0.838197359374608	-0.0736469833889383
4869	Art4	12	0.0607110393177947	0.369173264285669	12	0.716337220039596	-0.113564956933474
4870	Smco3	12	0.181263291459457	0.357947967408751	12	NA	NA
4871	Wbp11	19	0.212018053874004	0.125602240591246	19	NA	NA
4872	H2aj	22	0.185086838391974	0.11812066259486	22	0.57359462747721	-0.119123616054956
4873	H4f16	21	0.765892344522011	0.0278162884650469	21	0.988049224408552	-0.00402344052466485
4874	Gucy2c	15	0.868169523713388	-0.0173275193652065	15	0.88435053690856	-0.0258246990333997
4875	Plbd1	12	0.462545903706003	0.128830823486121	12	NA	NA
4876	Atf7ip	14	0.237805829072023	0.123137515426623	14	NA	NA
4877	Col3a1	8	NA	NA	8	NA	NA
4878	Col5a2	10	0.451458977536817	-0.287564506132855	10	NA	NA
4879	Wdr75	18	0.513592069393743	-0.120729929327705	18	NA	NA
4880	Slc40a1	15	0.702224427737298	0.15866594334561	15	NA	NA
4881	Asnsd1	13	0.640866075882357	0.0948372959485937	13	NA	NA
4882	Gm28551	17	0.505349107736292	0.119622101024983	17	NA	NA
4883	Ormdl1	14	0.967325357592848	-0.0124016006099263	14	NA	NA
4884	Mstn	6	NA	NA	6	NA	NA
4885	1700019D03Rik	11	0.408164860899396	-0.216894062628321	11	NA	NA
4886	Inpp1	11	0.245720655759117	-0.274948893725129	11	NA	NA
4887	Mfsd6	15	0.0158365179466595	1.3968804670245	15	NA	NA
4888	Nemp2	16	0.491935635573246	-0.120623328852457	16	NA	NA
4889	Nab1	8	NA	NA	8	NA	NA
4890	Zcchc2	19	0.642001513953769	-0.0905066198452516	19	NA	NA
4891	Tnfrsf11a	16	5.51763059201056e-05	1.21590882483623	16	NA	NA
4892	Relch	17	0.189774863705185	0.156747261342374	17	0.864228960020845	0.073497621029133
4893	Pign	15	0.730863838831756	0.0603865779099688	15	NA	NA
4894	Rnf152	15	0.924624686631507	0.0178986083816919	15	0.99228241648674	-0.00238586262132977
4895	Cdh20	9	NA	NA	9	NA	NA
4896	Mc4r	22	0.67337748568627	0.0464396515036502	22	NA	NA
4897	Pmaip1	27	0.000727880701644343	0.27283292650672	27	NA	NA
4898	Ccbe1	20	0.924583530252008	0.0154466566733454	20	NA	NA
4899	Dmrt2	19	0.22446769199218	-0.245243342188602	19	NA	NA
4900	Dmrt3	8	NA	NA	8	NA	NA
4901	Dmrt1	18	0.358988407388958	0.0658028851607085	18	NA	NA
4902	Ptk2	19	0.359514446293721	0.14870618030502	19	0.687212876623055	0.0598013506799205
4903	Ago2	15	0.00422508424835539	0.361758594183535	15	NA	NA
4904	Chrac1	22	0.0621308247923105	0.208462036411849	22	NA	NA
4905	Trappc9	17	0.317693741927869	0.164600411701544	17	NA	NA
4906	Kcnk9	8	NA	NA	8	NA	NA
4907	Slc44a1	15	0.340478329511501	0.101424780639898	15	0.837250399579567	-0.0723469702710763
4908	Fktn	19	0.118371153054733	-0.45352299842715	19	NA	NA
4909	Tal2	17	0.00480095016560536	0.346346082901946	17	NA	NA
4910	Tmem38b	15	0.0111516836422171	0.278760631854899	15	NA	NA
4911	Zfp462	19	0.372807146073882	0.192038097580922	19	NA	NA
4912	Tnfsf8	15	0.00198359139860007	1.09310963888516	15	NA	NA
4913	Dusp1	18	0.771326140801496	0.0442143918326464	18	0.107001686012589	0.405030819477279
4914	Ergic1	23	0.255981415114851	0.104011042462067	23	0.854945867537702	-0.0591805327091732
4915	Atp6v0e	24	0.14976572289875	0.12692594982884	24	0.465723388086048	-0.0884132123288368
4916	Crebrf	29	0.374521279938892	0.0902628857892903	29	0.140254582601596	-0.213762274100597
4917	Bnip1	18	0.332874663702775	-0.0951801560409543	18	0.994252312551208	-0.0018663591601211
4918	Nkx2-5	22	0.496746163106846	-0.0883259921657503	22	NA	NA
4919	Stc2	23	0.533323172779716	0.0554055515301206	23	NA	NA
4920	Cpeb4	9	NA	NA	9	NA	NA
4921	4930524B15Rik	10	0.85407211242573	-0.0248076405850186	10	NA	NA
4922	Nsg2	13	0.148711832302857	0.923521088544223	13	NA	NA
4923	Lrrc18	14	0.577010142223324	0.153595994954977	14	NA	NA
4924	Wdfy4	13	0.353673500852587	-0.105409953039146	13	0.33014370018421	0.132586181874254
4925	Vstm4	13	0.159048264996651	0.719891999484198	13	NA	NA
4926	Tmem273	16	0.642785275653458	0.0591761839742388	16	NA	NA
4927	3425401B19Rik	9	NA	NA	9	NA	NA
4928	Prrxl1	9	NA	NA	9	NA	NA
4929	Ercc6	21	0.214652101934454	0.133760448574973	21	NA	NA
4930	Parg	18	0.0232559358823812	0.31849220704044	18	0.695248469030618	-0.173077393079793
4931	Timm23	17	0.881379691232433	0.0202768737693269	17	0.70510619634042	-0.10490015544407
4932	Ncoa4	18	0.465471574550802	0.11973279592512	18	NA	NA
4933	Msmb	18	0.569158024986663	0.0600745694269374	18	NA	NA
4934	Syt15	9	NA	NA	9	NA	NA
4935	Shld2	17	0.138231173684925	-0.273045043745705	17	NA	NA
4936	Glud1	16	0.156547604545668	0.468973202969658	16	NA	NA
4937	Fam25c	9	NA	NA	9	NA	NA
4938	Sncg	12	0.858054136002699	0.0456417604501032	12	NA	NA
4939	Mmrn2	16	0.677782901528454	-0.0811638321842624	16	NA	NA
4940	Bmpr1a	18	0.742177697413737	0.0508864913228727	18	NA	NA
4941	Ldb3	14	0.138733088047987	0.249140667697951	14	0.89654300596123	-0.0639565448794574
4942	Gdf10	7	NA	NA	7	NA	NA
4943	Gdf2	9	NA	NA	9	NA	NA
4944	Rbp3	7	NA	NA	7	NA	NA
4945	Zfp488	8	NA	NA	8	NA	NA
4946	Anxa8	13	0.64990467022086	0.100044538686652	13	0.196427244615868	-0.400871652150657
4947	Npy4r	18	0.244692634919664	0.147762020554289	18	0.189339900547337	-0.272127977795803
4948	Gprin2	17	0.546930128737558	-0.188269975845222	17	NA	NA
4949	Lyrm1	12	0.595632954213716	0.109299458730083	12	NA	NA
4950	Dcun1d3	14	0.288822377381569	0.351518835484401	14	NA	NA
4951	Rexo5	12	0.017858217072498	0.332892337041084	12	NA	NA
4952	Eri2	17	0.0333210963659476	0.471798769648386	17	NA	NA
4953	Acsm3	19	0.101238343351002	0.274223389471533	19	0.31927261790311	-0.46378159978523
4954	Thumpd1	15	0.924485370018611	-0.0178373749945924	15	NA	NA
4955	Acsm2	7	NA	NA	7	NA	NA
4956	Acsm5	9	NA	NA	9	NA	NA
4957	Pdilt	6	NA	NA	6	NA	NA
4958	Umod	10	0.0888735801211938	-0.532820235004179	10	NA	NA
4959	Gp2	10	0.106144078863542	-0.908220947104504	10	NA	NA
4960	Gpr139	13	0.134850173667055	0.376426796163212	13	NA	NA
4961	Gprc5b	11	0.136523813794969	0.475292148740964	11	NA	NA
4962	Iqck	21	0.275630601212896	-0.109239261744496	21	0.693248025653716	-0.114301220486919
4963	Knop1	14	0.808934379071474	-0.0406761446178699	14	NA	NA
4964	Vps35l	18	0.160919488148648	0.210321591279313	18	NA	NA
4965	Ccp110	25	0.0585359719689615	0.298303737428132	25	NA	NA
4966	Gde1	22	0.0257419308916561	0.375876804786933	22	NA	NA
4967	Tmc5	14	0.0466490377415244	0.459452114670398	14	0.228335452112833	-0.574562856733183
4968	Ptprm	7	NA	NA	7	NA	NA
4969	Mtcl1	18	0.59586159227035	-0.0378664266511658	18	NA	NA
4970	Ndufv2	15	0.887329580114024	-0.0141226782923313	15	NA	NA
4971	Ankrd12	14	0.0403965807110454	-0.2814228225994	14	NA	NA
4972	Twsg1	16	0.213442202232522	0.133594644170453	16	0.716957855566359	0.079659498326373
4973	Ralbp1	16	0.185771517433407	0.193807010699287	16	0.637824138996526	0.128714320373144
4974	Ppp4r1	24	0.0188453152541403	0.222565312772929	24	NA	NA
4975	Rab31	24	0.0807211517960239	0.197243811327156	24	NA	NA
4976	Txndc2	15	0.820985611579424	0.0341937617254334	15	NA	NA
4977	Vapa	13	0.237888785300201	-0.227906488015363	13	NA	NA
4978	Apcdd1	16	0.0741152356677827	0.735648373027744	16	NA	NA
4979	Napg	13	0.0252589591942078	0.553034026508998	13	NA	NA
4980	Pcmtd2	21	0.0298878906593305	0.290675021723632	21	NA	NA
4981	Dhrs9	3	NA	NA	3	NA	NA
4982	Abcb11	6	NA	NA	6	NA	NA
4983	Stk39	13	0.187050271961132	-0.310998184334021	13	NA	NA
4984	B3galt1	17	0.616160033832946	0.195110110149682	17	NA	NA
4985	Xirp2	24	0.570766654177091	0.0350502328766497	24	0.145288523301403	0.16318008655479
4986	Scn7a	9	NA	NA	9	NA	NA
4987	Scn9a	5	NA	NA	5	NA	NA
4988	Mon1b	4	NA	NA	4	NA	NA
4989	Vmn2r52	25	0.269231749469182	-0.0605298633087075	25	0.689188837586696	-0.0504642821730012
4990	Adamts18	14	0.471889661789422	-0.171851000860096	14	0.977714998440193	-0.0119825046310844
4991	Nudt7	22	0.00392717332445117	0.658649202935976	22	NA	NA
4992	Vat1l	12	0.213833716468794	0.36601584073716	12	NA	NA
4993	Clec3a	9	NA	NA	9	NA	NA
4994	Wwox	21	0.468429732714776	-0.117834714227746	21	NA	NA
4995	Vmo1	19	0.218840938844061	0.1356251676506	19	0.861177341392326	-0.0649407324877029
4996	Gltpd2	18	0.159210125868625	0.194649724950598	18	NA	NA
4997	Psmb6	18	0.0810659857840945	0.140547241629215	18	0.753867538755945	-0.136056197718667
4998	Gm40193	16	0.177116357273241	0.151562077339696	16	NA	NA
4999	Pld2	18	0.257968529244135	0.13530049515803	18	NA	NA
5000	Mink1	23	0.0425674860940117	0.229062820824508	23	NA	NA
5001	Chrne	21	0.0213760156826433	0.333485317902092	21	NA	NA
5002	Gp1ba	16	0.0498221044788785	0.307225999173825	16	NA	NA
5003	Slc25a11	11	0.839193423575074	0.0485155062894489	11	NA	NA
5004	Rnf167	12	0.0181690071919621	0.366081564553942	12	0.0231456190860359	-0.609262408046492
5005	Pfn1	14	0.00270632895279806	0.448971595564039	14	0.0502591079075345	-0.643984867292264
5006	Eno3	16	0.0193270225937948	0.337293749751372	16	0.0383814542057475	-0.700572806874454
5007	Spag7	16	0.00668593038659934	0.356762467227832	16	0.672062619905345	-0.0578611389256938
5008	Camta2	18	0.00640211170301933	0.320268513108977	18	0.248484834784962	-0.199042102476079
5009	Inca1	19	0.00140022532359474	0.331288122779524	19	0.133908075009248	-0.257008739735517
5010	Kif1c	18	0.00120064602134847	0.315072586537184	18	0.0874465440839212	-0.281961135323325
5011	Zfp3	22	0.12073193785118	0.138390139139849	22	0.755481686346674	-0.0584132908467912
5012	Zfp14	26	0.0141461173504781	0.180836172479189	26	0.224319178859576	0.174868259890902
5013	Scimp	16	0.499402182395374	0.133349010258644	16	NA	NA
5014	Rabep1	21	0.435732111527634	0.0818147768298867	21	NA	NA
5015	Nup88	13	0.70709189318812	0.0567307009009184	13	NA	NA
5016	Rpain	14	0.824930633675948	-0.0319934908383832	14	NA	NA
5017	C1qbp	13	0.911246525477604	0.0261459294723939	13	NA	NA
5018	Dhx33	14	0.907715436519628	-0.0156514900753567	14	NA	NA
5019	Derl2	16	0.504187717518957	0.151918411031849	16	NA	NA
5020	Mis12	16	0.584778452139217	0.0788874641744369	16	NA	NA
5021	6330403K07Rik	16	0.146104093827013	0.296167573940424	16	NA	NA
5022	Dgke	17	0.0268363711432344	0.28614151249821	17	0.350210040475107	0.207827787022721
5023	Glra3	12	0.616140003533261	0.0760294876859644	12	0.51506830950875	-0.221759861952792
5024	Adam29	14	0.65772611115721	0.0801642274799668	14	0.291396956466423	-0.134415139232225
5025	Gpm6a	9	NA	NA	9	NA	NA
5026	Hpgd	25	0.751586053127783	-0.133996357285312	25	NA	NA
5027	Cep44	13	0.623565253738222	0.0705116240024503	13	0.645637710824	-0.0793026776657533
5028	Fbxo8	13	0.77580491602773	0.0500459675423268	13	0.414017225710682	-0.225578974158385
5029	Hand2	18	0.194435619225036	0.160318754473035	18	0.268173604832526	-0.328176871266427
5030	Tspan15	10	0.0132855019330232	0.271330106818801	10	0.947640141208546	-0.0178792426840192
5031	Tacr2	8	NA	NA	8	NA	NA
5032	Hk1	12	0.100155274671424	0.208541668515683	12	0.516203531003007	-0.412483222638036
5033	Supv3l1	13	0.518715903744889	0.159757076543799	13	NA	NA
5034	Vps26a	19	0.0781663778824557	0.2058479085469	19	NA	NA
5035	Srgn	20	0.0450385296858276	0.227578822083941	20	NA	NA
5036	Kifbp	19	0.0807694741779397	0.208556232709433	19	NA	NA
5037	Ddx21	13	0.77179772571311	0.0372363545772956	13	NA	NA
5038	Ccar1	17	0.0976872654309974	0.167782198375846	17	0.319012200439596	-0.276259151845662
5039	Rufy2	19	0.0226283377804024	0.201732315729435	19	NA	NA
5040	Atoh7	14	0.0260300188111582	0.31047861884666	14	NA	NA
5041	Cyp2c38	18	0.296413212722212	0.138212008506338	18	NA	NA
5042	Cyp2c54	16	0.934512190513622	0.0111889880786297	16	NA	NA
5043	Cyp2c37	16	0.657756734859341	-0.0618148678201729	16	NA	NA
5044	Cyp2c50	11	0.686279507822973	0.0490927891064548	11	NA	NA
5045	Cyp2c70	17	0.558087739676852	-0.12595781200362	17	NA	NA
5046	Pdlim1	25	0.565375939014187	-0.0743926869581317	25	0.914868192330625	-0.0342433470646638
5047	Sorbs1	18	0.92052369825497	-0.0144212096026843	18	0.390244043414785	-0.183073347776288
5048	Aldh18a1	25	0.765797135880735	0.0467104625464751	25	NA	NA
5049	Tctn3	23	0.757266785644668	-0.032315813597276	23	0.956268317139369	-0.0157480191441578
5050	Entpd1	20	0.572034939371774	0.0515225882989098	20	0.946265348977012	0.0225484421435277
5051	Ccnj	19	0.445923593597676	0.177592027040131	19	0.701272065749087	-0.140643063891011
5052	Zfp518a	16	0.288237180545318	0.159711455580449	16	0.426605121252614	-0.179577541892403
5053	Blnk	16	0.0975919761306081	0.214300068420392	16	0.970667309025682	0.00739685723159458
5054	Dntt	9	NA	NA	9	NA	NA
5055	Opalin	7	NA	NA	7	NA	NA
5056	Tll2	9	NA	NA	9	NA	NA
5057	Tm9sf3	9	NA	NA	9	NA	NA
5058	Pik3ap1	15	0.446038371665069	0.116332745679454	15	NA	NA
5059	Lcor	16	0.0205640287636481	-0.372015942107472	16	NA	NA
5060	Cnnm2	15	0.288531934117119	0.134729908817089	15	NA	NA
5061	Nt5c2	24	0.0523912665920475	0.147072375591505	24	NA	NA
5062	Ina	23	0.0018908566219029	0.334128078551356	23	NA	NA
5063	Pcgf6	20	0.0272773742305475	0.239076077022447	20	NA	NA
5064	Taf5	23	0.0267010404915854	0.206208914841474	23	NA	NA
5065	Atp5md	19	0.0148460323254278	0.169082358467037	19	NA	NA
5066	Pdcd11	19	0.0493639987603875	0.154069471545738	19	NA	NA
5067	Calhm2	21	0.16485420475112	0.140902118779646	21	NA	NA
5068	Calhm1	21	0.16938632850923	0.133704925470362	21	NA	NA
5069	Calhm3	17	0.286563433144949	0.156544623523655	17	NA	NA
5070	Neurl1a	18	0.156712054851416	-0.168528644425992	18	NA	NA
5071	Sh3pxd2a	24	0.231408946786788	0.0951462910200031	24	NA	NA
5072	Stn1	13	0.0711971250600323	0.20706447944425	13	NA	NA
5073	Slk	15	0.0819808791447552	0.29126013370779	15	NA	NA
5074	Col17a1	12	0.499275919840892	0.246133932063101	12	NA	NA
5075	Sfr1	12	0.507814798251023	0.0801315255987089	12	NA	NA
5076	Gsto1	7	NA	NA	7	NA	NA
5077	Gsto2	9	NA	NA	9	NA	NA
5078	Itprip	13	NA	NA	13	NA	NA
5079	Cfap58	17	0.347157667002739	0.285549150112171	17	NA	NA
5080	Rtn3	22	0.000285827696347656	0.305268644871749	22	NA	NA
5081	Spindoc	20	0.22028103422579	0.0796513544998079	20	NA	NA
5082	Mark2	20	0.119776652362981	0.145482382191802	20	NA	NA
5083	Rcor2	19	0.866433046090937	-0.0276871886255933	19	NA	NA
5084	Naa40	22	0.038555422669118	0.192429372380763	22	NA	NA
5085	Cox8a	21	0.191793421360366	0.150085197626648	21	NA	NA
5086	Otub1	20	0.07630406224552	0.34584151743394	20	NA	NA
5087	Flrt1	21	0.044201286544679	0.347584504053263	21	NA	NA
5088	Macrod1	26	0.000218420378625608	0.329919233796119	26	NA	NA
5089	Stip1	24	2.72494474752086e-05	0.442969140039743	24	NA	NA
5090	Fermt3	23	0.0102374565209097	0.258496993960114	23	NA	NA
5091	Trpt1	19	0.753528909789719	0.0423808851867646	19	NA	NA
5092	Nudt22	19	0.753528909789719	0.0423808851867646	19	NA	NA
5093	Dnajc4	20	0.231272457711631	0.195024933017902	20	NA	NA
5094	Vegfb	19	0.806494877337456	-0.0300323518166253	19	NA	NA
5095	Fkbp2	22	0.340327501130215	0.100729573333561	22	NA	NA
5096	Ppp1r14b	19	0.432974080709073	0.0933721352352804	19	NA	NA
5097	Plcb3	19	0.982462285524769	0.00221909647449756	19	NA	NA
5098	Bad	22	0.311481411922214	0.109085927976949	22	NA	NA
5099	Gpr137	20	0.520407645305422	0.0638676168634627	20	NA	NA
5100	Kcnk4	19	0.781578937258021	0.032340670470923	19	NA	NA
5101	Catsperz	20	0.94076922218488	0.0106273186070316	20	NA	NA
5102	Esrra	21	0.594326444421406	0.070564008950572	21	NA	NA
5103	Trmt112	19	0.478228846417374	0.0864734330064276	19	NA	NA
5104	Prdx5	20	0.396509892937297	0.114298921721127	20	NA	NA
5105	Ccdc88b	17	0.180283214168611	0.159732200005365	17	NA	NA
5106	Rps6ka4	18	0.016301347620295	0.408506097405374	18	NA	NA
5107	Slc22a12	9	NA	NA	9	NA	NA
5108	Nrxn2	26	0.22522983145273	-0.251919886970338	26	NA	NA
5109	Rasgrp2	18	0.007240783561813	0.497542175904687	18	NA	NA
5110	Pygm	17	0.0362155076066684	0.316901829995589	17	0.661568217127808	-0.154445947196384
5111	Sf1	23	0.575600559950885	0.0382783527960813	23	0.389870469333916	-0.186843520388198
5112	Map4k2	20	0.0641336094902927	0.149550965294184	20	0.175209213604087	-0.267059571352849
5113	Men1	20	0.0170996630274641	0.20070050282737	20	0.160491823463759	-0.272154232200112
5114	Cdc42bpg	13	0.60179518054989	0.0382374736992049	13	0.231977441145926	-0.18013280212238
5115	Ehd1	16	0.00116857943631701	0.40545507454162	16	0.364814613086022	-0.279786677881355
5116	Ppp2r5b	19	0.000963170261575741	0.42882522560953	19	NA	NA
5117	Gpha2	20	0.0517194952926586	0.281470592963605	20	NA	NA
5118	Majin	10	0.275583917144064	0.220599061431396	10	NA	NA
5119	Batf2	13	0.0232809575918498	0.432603648495443	13	NA	NA
5120	Snx15	14	0.0546265443006047	0.168642728350165	14	NA	NA
5121	Naaladl1	14	0.314925881100261	0.0968216804628698	14	NA	NA
5122	Cdca5	16	0.096307215553539	0.14459235271744	16	NA	NA
5123	Zfpl1	18	0.0975769566983971	0.136756640656057	18	NA	NA
5124	Gm28374	18	0.0228648331650685	0.208621578470577	18	NA	NA
5125	Tmem262	18	0.0227825283907427	0.207490257881794	18	NA	NA
5126	Vps51	14	0.0869931323601202	0.189118853346492	14	NA	NA
5127	Tm7sf2	15	0.0495782540883225	0.190901672856167	15	NA	NA
5128	Znhit2	13	0.0687212919832311	0.22248226876322	13	NA	NA
5129	Fau	14	0.0675246952800111	0.223005836732766	14	NA	NA
5130	Mrpl49	15	0.0922094809967335	0.201006399773773	15	NA	NA
5131	Syvn1	16	0.30313265091303	0.113692033480376	16	NA	NA
5132	Slc22a20	15	0.069787624292757	0.195848172708485	15	0.577624911977448	-0.109823962343848
5133	Pola2	18	0.218668150401795	0.111876665751819	18	0.741300363050346	-0.0615857808055352
5134	Cdc42ep2	17	0.1338686660484	0.147714880939451	17	0.69598799290546	0.0616351755963284
5135	Dpf2	15	0.126272744178948	0.181081864179914	15	NA	NA
5136	Tigd3	17	0.135939354556052	0.160281289780841	17	NA	NA
5137	Slc25a45	19	0.0368359510831205	0.21842994045241	19	0.770340022155293	-0.120177066407089
5138	Frmd8	16	0.0105665308597451	0.264545006878106	16	0.613127312537233	-0.175597431581934
5139	Ltbp3	12	0.604586191782698	0.159463218416016	12	NA	NA
5140	Znrd2	17	0.459637564666476	-0.112300417411462	17	NA	NA
5141	Gm50387	17	0.459637564666476	-0.112300417411462	17	NA	NA
5142	Fam89b	17	0.208493401637869	0.284506608506813	17	NA	NA
5143	Kcnk7	16	0.000298411320966139	0.524494949492246	16	NA	NA
5144	Map3k11	15	0.0126243390373435	0.500125345965904	15	NA	NA
5145	Pcnx3	13	0.00224849717311401	0.552194807120516	13	NA	NA
5146	Rela	15	0.00141672009528181	0.33404635120662	15	NA	NA
5147	Kat5	19	0.00592824468703839	0.320462542575072	19	NA	NA
5148	Rnaseh2c	17	0.010734928199164	0.329073013041315	17	NA	NA
5149	Ap5b1	16	0.00261871617926704	0.363896092258238	16	NA	NA
5150	Ovol1	15	0.00248603114261502	0.363679435300786	15	NA	NA
5151	Snx32	8	NA	NA	8	NA	NA
5152	Cfl1	15	0.841722724611044	0.0226839560078312	15	NA	NA
5153	Mus81	16	0.366790528654125	0.133339313953906	16	NA	NA
5154	Efemp2	16	0.276617858820668	0.109630228528056	16	NA	NA
5155	Ctsw	15	0.36799408965661	0.1198882784727	15	NA	NA
5156	Fibp	17	0.0601060805271631	0.226739616646007	17	NA	NA
5157	Ccdc85b	20	0.0203326740670271	0.260168130800814	20	NA	NA
5158	Fosl1	18	0.0144287254575508	0.253386424470395	18	NA	NA
5159	AI837181	17	0.0613978776062515	0.204644254879369	17	NA	NA
5160	Drap1	21	0.0258188250785195	0.203384680821839	21	NA	NA
5161	Sart1	13	0.488688647548622	0.0988630787301339	13	NA	NA
5162	Eif1ad	20	0.121558533599829	0.104167570662359	20	NA	NA
5163	Banf1	21	0.0995452766668883	0.139646031550062	21	NA	NA
5164	Cst6	21	0.0775268838360054	0.187448015976423	21	NA	NA
5165	Gal3st3	27	0.676820251073513	-0.0443876520927861	27	NA	NA
5166	Sf3b2	29	0.174905103447041	0.126805127639273	29	NA	NA
5167	Klc2	23	0.979937427477557	0.00380390614077919	23	NA	NA
5168	Rab1b	19	0.624085179395766	-0.0875518813757907	19	NA	NA
5169	Cnih2	15	0.749359609523596	0.081075546078401	15	NA	NA
5170	Yif1a	15	0.987804915231047	0.00411201911033774	15	NA	NA
5171	Tmem151a	15	0.634655719245518	0.115857407191022	15	NA	NA
5172	Cd248	16	0.0772650411148357	0.251105518926257	16	NA	NA
5173	Rin1	19	0.228400286057066	0.161494379035651	19	NA	NA
5174	Brms1	19	0.00241099556638769	0.316620081266317	19	NA	NA
5175	B4gat1	22	0.0396382045162106	0.202026280439116	22	NA	NA
5176	Gm50388	21	0.0633379858582881	0.194052595470198	21	NA	NA
5177	Slc29a2	26	0.0881741885807954	0.142328339002008	26	NA	NA
5178	Atp8b2	20	0.928207396371997	-0.010405910240329	20	0.687775421712585	0.118653626712893
5179	She	14	0.587287575862235	0.0796518585420257	14	NA	NA
5180	Ube2q1	15	0.0801439479195605	0.365961911807571	15	NA	NA
5181	Chrnb2	17	0.114350380634793	0.271975992351065	17	0.962481073947134	0.021507511754511
5182	Adar	17	0.597201914998738	0.0667364107569712	17	0.82162049242582	-0.100414434777314
5183	Pmvk	18	0.264176823334084	0.138151577314102	18	0.922655378745443	-0.0361946241591468
5184	Pbxip1	18	0.0487993269180876	0.222631669411226	18	0.599086123353956	0.158554853472549
5185	Pygo2	19	0.150420334022561	0.183744057760113	19	0.641830128494483	0.152601291053885
5186	Shc1	18	0.100401711421684	0.218188231893482	18	0.606980916976708	0.155254270782158
5187	Cks1b	18	0.0783746220470803	0.282905321224606	18	NA	NA
5188	Flad1	14	0.233128986471293	0.241181362087747	14	NA	NA
5189	Lenep	14	0.373697566830694	0.170802712621621	14	NA	NA
5190	Zbtb7b	15	0.843854248853307	-0.0287832519755246	15	0.695196712336912	0.163756281815405
5191	Dcst2	17	0.217065050365869	0.140181157257091	17	0.704929500858346	-0.108851865428052
5192	Dcst1	17	0.228561358112044	0.154303414241288	17	0.732535686194198	-0.0991900031485366
5193	Adam15	18	0.0259285817478783	0.25288782609609	18	0.61865804612475	-0.138007577383561
5194	Efna4	18	0.0429751172570162	0.255934947073668	18	0.221137654247228	-0.308327280979958
5195	Efna3	22	0.0342479537050349	0.213718271905312	22	0.46428026053289	-0.20560310913994
5196	Efna1	24	0.0098972550991634	0.255776347083821	24	NA	NA
5197	Slc50a1	24	0.00721863651735934	0.269721696015332	24	0.0829125689202101	0.406376106878491
5198	Dpm3	25	0.00145453149884622	0.315003008802477	25	0.0665154394976636	0.421720880992998
5199	Krtcap2	21	0.022073759004784	0.21983645540844	21	0.24882645360632	0.273404963887652
5200	Trim46	21	0.00225966437640506	0.291000727145835	21	0.24882645360632	0.273404963887652
5201	Thbs3	18	0.00376250690537742	0.354986327436917	18	0.261853896530268	0.302876663704863
5202	Mtx1	18	0.0560838915883394	0.208585704895164	18	0.432567994057692	0.253834324165643
5203	Ap4e1	25	0.172438545453852	0.10660819472704	25	NA	NA
5204	Tnfaip8l3	10	0.136026912343289	0.411394352090965	10	NA	NA
5205	Cyp19a1	15	0.849962543196914	0.0504179318839039	15	NA	NA
5206	Gldn	10	0.263943673384941	-0.290909596600338	10	NA	NA
5207	Dmxl2	18	0.741556319031306	0.0487275249123851	18	NA	NA
5208	Scg3	10	0.0831147474857866	0.30418117994317	10	NA	NA
5209	Lysmd2	16	0.373459141390834	0.148793167618122	16	NA	NA
5210	Tmod2	15	0.296581438610023	0.135725636355301	15	0.979582286088375	-0.0100562852758461
5211	Tmod3	25	0.570891212366587	0.0454464539555427	25	NA	NA
5212	Leo1	14	0.024026341604586	0.360369950920886	14	NA	NA
5213	Mapk6	19	0.0045680676587595	0.301390642167982	19	NA	NA
5214	Bcl2l10	17	0.0493209447574781	0.139566846043204	17	NA	NA
5215	Gnb5	11	0.604336683923708	-0.155645045169627	11	NA	NA
5216	Myo5a	12	0.151424985188471	0.354582859053314	12	NA	NA
5217	Arpp19	16	0.157898381168054	0.264315970759742	16	NA	NA
5218	Fam214a	22	0.192064459684789	0.18152758401807	22	NA	NA
5219	Onecut1	17	0.444318809545556	0.117872673531158	17	0.238391248773288	0.314403211318283
5220	Ophn1	14	0.505541540041537	0.101940037341557	14	NA	NA
5221	Yipf6	13	0.586724636635661	0.103388844738032	13	0.739097447486434	-0.124571738308347
5222	Stard8	25	0.34137507926909	0.0985363388720554	25	0.780912568724673	-0.101153628350006
5223	Efnb1	17	0.157600301070784	0.334754057866546	17	0.755223742514296	-0.119177260603022
5224	Pja1	15	0.604427572328011	0.0728589424220368	15	NA	NA
5225	Tmem28	2	NA	NA	2	NA	NA
5226	Eda	13	0.0568295191532082	0.529890890695104	13	0.0229234103900684	-0.70821072577084
5227	Awat2	8	NA	NA	8	NA	NA
5228	Otud6a	9	NA	NA	9	NA	NA
5229	Igbp1	12	0.0435597354889877	0.73634377856205	12	NA	NA
5230	Dgat2l6	11	0.114765895530287	0.384905837094657	11	NA	NA
5231	Awat1	9	NA	NA	9	NA	NA
5232	P2ry4	14	0.449701836376586	0.0736495377336087	14	NA	NA
5233	Srek1	22	0.615299148996561	0.0718616090379746	22	0.718652398496718	-0.109248180910561
5234	Mast4	28	0.425920100197257	0.0686689270346958	28	NA	NA
5235	Cd180	23	0.973071826024231	-0.00626880011562866	23	NA	NA
5236	Pik3r1	24	0.453800800327478	0.0930924512027579	24	NA	NA
5237	Cartpt	17	0.38079198767956	0.0826728671342849	17	NA	NA
5238	Map1b	18	0.314307786119804	-0.168512422641981	18	NA	NA
5239	Ptcd2	13	0.509063202135437	0.102379357021367	13	0.759412282775135	-0.0980563779803579
5240	Zfp366	12	0.45399628417427	0.145410184089659	12	NA	NA
5241	H2bl1	14	0.166597962766474	0.46638751285554	14	NA	NA
5242	Fcho2	26	0.720577758582375	0.0323510381562061	26	0.388155907002511	-0.244956477496954
5243	Tmem174	21	0.19523466308502	0.128528047699778	21	NA	NA
5244	Foxd1	11	0.133035734025171	0.306088706764086	11	NA	NA
5245	Btf3	17	0.164376107740281	-0.166170285446345	17	NA	NA
5246	Ankra2	21	0.785910534468187	-0.0301497164545265	21	NA	NA
5247	Utp15	22	0.561632425261784	0.060143336571503	22	NA	NA
5248	Arhgef28	14	0.370650002289231	0.114758151751461	14	0.387579119664149	0.202798466069869
5249	Enc1	12	0.0285995408225886	0.341452735495006	12	0.819605538746305	-0.0486134676829368
5250	Hexb	16	0.456744528431408	0.135450174011546	16	0.328711748208235	-0.235793314487596
5251	Fam169a	19	0.29308141239423	0.152842871261571	19	NA	NA
5252	1700031L13Rik	9	NA	NA	9	NA	NA
5253	Nkx6-1	10	0.973592374081741	-0.0119605354186704	10	NA	NA
5254	Ndp	6	NA	NA	6	NA	NA
5255	Efhc2	14	0.418784419076198	-0.297563646779173	14	NA	NA
5256	Fundc1	13	0.767748390146908	-0.0564346573039671	13	NA	NA
5257	Dusp21	13	0.467435941470588	-0.153232382268501	13	0.299448481987538	-0.212758960047742
5258	Kdm6a	17	0.499208066641109	0.116112047942604	17	0.915787092035458	-0.0303446877639508
5259	Dipk2b	9	NA	NA	9	NA	NA
5260	Osbpl9	22	0.131017050153553	0.147137862623421	22	0.530173203374001	-0.237546176670429
5261	Ttc39a	21	0.693902493250503	0.049946406565688	21	NA	NA
5262	Rnf11	19	0.229078965918892	0.298974528931705	19	NA	NA
5263	Cdkn2c	16	0.263434384431571	0.213430592131984	16	NA	NA
5264	Faf1	17	0.31064811126175	0.0877987809788318	17	NA	NA
5265	Elavl4	17	0.602632944516937	-0.0765997936147814	17	NA	NA
5266	Agbl4	9	NA	NA	9	NA	NA
5267	Bend5	28	0.264588586321435	0.192494879600778	28	0.843484256705657	-0.0608373971439478
5268	Spata6	15	0.120830549706186	0.366945790487503	15	0.837548069872537	-0.0810427224806058
5269	Slc5a9	12	0.447146273963623	0.177874449213976	12	0.588244030717978	-0.218817479330385
5270	Nasp	19	0.000913881682869566	0.331228776054982	19	NA	NA
5271	Akr1a1	22	0.033881657168048	0.190966997968618	22	0.0217466963228828	-0.667420655516283
5272	Prdx1	19	0.0219784348404575	0.193221368079703	19	NA	NA
5273	Mmachc	21	0.00335675741980102	0.24062184333754	21	NA	NA
5274	Toe1	20	0.940641028573331	0.00827010579484004	20	NA	NA
5275	Mutyh	20	0.734975316529599	-0.0385166148587742	20	NA	NA
5276	Hpdl	20	0.756110775622988	-0.0358744382323996	20	NA	NA
5277	Zswim5	13	0.342121159130863	-0.171725652190592	13	NA	NA
5278	Urod	20	0.0471778870468055	0.147971641814168	20	NA	NA
5279	Hectd3	17	0.136049279426754	0.184803779289667	17	NA	NA
5280	Eif2b3	20	0.0880691511428484	0.0892621852032612	20	NA	NA
5281	Ptch2	19	0.00671208560069633	0.223912312741019	19	0.74908372154408	-0.154436345597137
5282	Btbd19	21	0.166259723597065	0.122772717820462	21	0.488687984553916	-0.196511598967174
5283	Tctex1d4	24	0.0683618143327176	0.114217799157529	24	0.6046964222478	-0.143332435625027
5284	Plk3	21	0.160721984014219	0.102291133820817	21	0.776126972998384	-0.11511505146515
5285	Rps8	18	0.541308065550446	0.052893812078366	18	0.701869580129353	-0.164554527788872
5286	Kif2c	18	0.509270130280135	0.060322403580422	18	0.801698973941879	-0.111437957905634
5287	Armh1	10	0.991383487105397	-0.00264756684882694	10	0.897157189504561	0.0680598164155251
5288	Tmem53	24	0.290496909581764	0.131526460948539	24	NA	NA
5289	Rnf220	26	0.157669657322301	0.0867191966213921	26	0.772499533095627	0.0809459987255615
5290	Eri3	13	0.000298770767963442	0.264853471988603	13	0.351421287307069	-0.402302306373477
5291	Dmap1	13	0.688007866482199	-0.0665231501468904	13	0.954372820005055	-0.0158136674583738
5292	Klf17	19	0.00135375326030707	0.285767999899378	19	NA	NA
5293	Slc6a9	16	0.0231209788312536	0.255351552223339	16	NA	NA
5294	Ccdc24	14	0.0140142253591427	0.458090429721504	14	NA	NA
5295	B4galt2	16	0.953571881369564	-0.0134445668165614	16	NA	NA
5296	Atp6v0b	17	0.495531672091888	0.133170356040343	17	NA	NA
5297	Dph2	17	0.234882560247717	0.290317901401782	17	NA	NA
5298	Ipo13	20	0.375527378137715	0.160016571449274	20	NA	NA
5299	St3gal3	21	0.745193971788079	0.0363562572164675	21	NA	NA
5300	Kdm4a	26	0.0171253927346788	0.188178183299971	26	NA	NA
5301	Ptprf	14	0.845528224031301	0.0520318706716403	14	NA	NA
5302	Drd1	19	0.884298382378739	-0.0182464246758724	19	NA	NA
5303	Sfxn1	13	0.0795634365938186	-0.335443873325022	13	NA	NA
5304	Hrh2	14	0.496922577969216	0.244739105988699	14	0.428849918967602	-0.303761420889884
5305	Cplx2	9	NA	NA	9	NA	NA
5306	Thoc3	16	0.0120334511620347	0.466379614649007	16	NA	NA
5307	Simc1	22	0.500024548718207	-0.0875640555392391	22	NA	NA
5308	4833439L19Rik	23	0.577862772471785	0.0674535801832673	23	NA	NA
5309	Arl10	22	0.294195381621588	0.110659946758149	22	NA	NA
5310	Nop16	21	0.340722515867383	0.0661893143624452	21	NA	NA
5311	Higd2a	22	0.0778663888267959	0.183474291514926	22	NA	NA
5312	Cltb	19	0.531371242002871	0.0592223349128328	19	NA	NA
5313	Faf2	22	0.317413782820907	0.0809539347144126	22	0.3422235073641	-0.389921739494898
5314	Rnf44	14	0.766131525742288	0.0446149807300602	14	NA	NA
5315	Cdhr2	11	0.0010007011861059	0.430898439242714	11	NA	NA
5316	Gprin1	10	0.536260484174766	-0.0895922512318207	10	NA	NA
5317	Sncb	16	0.418809525913353	-0.10850513561256	16	0.84450415535154	-0.0826518863873923
5318	Eif4e1b	15	0.857143142907392	-0.021358995997316	15	0.900499427113596	0.0421878741112599
5319	Tspan17	17	0.868187033587253	-0.0195803774054628	17	0.968466009145961	0.0132887402195236
5320	Fam193b	24	0.846650454138026	-0.0268719602134967	24	0.92814359866044	0.0178711877618472
5321	Ddx41	19	0.904692787169164	0.0167346976453849	19	0.923105303546042	0.0191610973846111
5322	Dok3	19	0.581718526264393	-0.0656162424287106	19	0.902435646415893	0.0243982277402863
5323	Pdlim7	14	0.0570702200782985	0.359802383160294	14	0.275196858786771	-0.37960967445646
5324	Dbn1	18	0.0317242063048644	0.315843448526705	18	NA	NA
5325	Prr7	18	0.123724373926076	0.212569170992514	18	NA	NA
5326	Grk6	23	0.451131885179312	0.101375485027866	23	0.6415655622402	-0.133679316644826
5327	F12	20	0.964873650396035	0.00533276742032388	20	0.660664953778805	-0.0763810094597827
5328	Pfn3	23	0.372394832439061	-0.110553810759587	23	0.694800818865096	-0.0726414887959374
5329	Slc34a1	25	0.317843023603477	0.0890362348460281	25	0.524649982815024	-0.0960371645189806
5330	Rgs14	20	0.0710896734234891	0.235143014067987	20	0.563481088686305	-0.229827863413969
5331	Lman2	22	0.0651897791616532	0.190332515654657	22	0.736418442369088	-0.160603969900437
5332	Mxd3	27	0.0107520138057225	0.237335162680039	27	NA	NA
5333	Prelid1	23	0.00443904351104469	0.244738431050239	23	0.0970754414016584	-0.528332989266093
5334	Rab24	27	0.00946136771058671	0.259256418428304	27	0.0899186048117021	-0.581464021500764
5335	Nsd1	17	0.559655572755542	0.0625773304712466	17	0.737050706263229	-0.15138978556541
5336	Zfp346	21	0.0403834941168139	0.243838217280706	21	NA	NA
5337	Grin2a	18	0.00339456808237091	0.663548896042621	18	NA	NA
5338	Atf7ip2	22	0.215607450060076	0.146951525977476	22	0.689462958637143	-0.154338512719878
5339	Socs6	11	0.00662543585539394	0.583815453062475	11	NA	NA
5340	Tmx3	6	NA	NA	6	NA	NA
5341	Dsel	11	0.636001684540089	-0.112963041522565	11	NA	NA
5342	Dcc	10	0.440141931348655	-0.20441161765473	10	NA	NA
5343	Cyld	14	0.0643440383700392	0.3994041762231	14	NA	NA
5344	Fahd2a	12	0.00749529560417986	0.467859860357551	12	NA	NA
5345	Gys2	9	NA	NA	9	NA	NA
5346	Spx	18	0.465636636608734	-0.150090248020611	18	0.174264563204615	0.291115892082194
5347	Golt1b	19	0.450314424097315	0.116627368008609	19	0.327797257978014	0.259819446171013
5348	Recql	19	0.501050377379417	0.0830902028363803	19	0.828012833876477	0.0383155615349861
5349	Pyroxd1	15	0.662030514122347	-0.060533411526191	15	NA	NA
5350	Iapp	15	0.914045604438636	0.0303627943603005	15	NA	NA
5351	Ldoc1	11	0.764405620552137	0.105548031144792	11	NA	NA
5352	Megf9	18	0.682803898184322	0.0485032041736726	18	NA	NA
5353	Fbxw2	17	0.830648620271457	0.0307541322541033	17	NA	NA
5354	Gm34653	15	0.0402416817634946	0.290368973536808	15	NA	NA
5355	Rabgap1	16	0.0653957897540008	0.29529930629683	16	NA	NA
5356	Gpr21	18	0.0134598285536346	0.611601430222676	18	NA	NA
5357	Strbp	20	0.153193995808538	0.131382665623089	20	0.335653848127262	-0.248135229703374
5358	Crb2	13	0.363668114354227	0.104036124494592	13	NA	NA
5359	Dennd1a	17	0.763947000364455	0.037184785612673	17	0.216448498186262	-0.358350597420358
5360	Lhx2	22	0.5964235369822	0.145628486400016	22	NA	NA
5361	Nek6	23	0.15501311240024	0.310796231336836	23	NA	NA
5362	Psmb7	21	0.604296935252561	0.0653186560807715	21	NA	NA
5363	Nr5a1	20	0.00634877072936951	-0.437572744252018	20	0.180998863424816	0.188465503155314
5364	Nr6a1	24	0.812788256842715	0.0241180764230623	24	0.0154127650471592	-0.670650685627324
5365	Olfml2a	15	0.052990535910787	-0.261584232390225	15	NA	NA
5366	Rpl35	18	0.209154456845434	0.119521576118104	18	NA	NA
5367	Arpc5l	18	0.130419163823505	0.119508014375651	18	NA	NA
5368	Golga1	17	0.623084891968594	0.0471300149776913	17	NA	NA
5369	Scai	20	0.00195516958651473	0.282425648125998	20	0.977614839438543	-0.00773307434766665
5370	Gapvd1	17	0.357848147661782	0.066018298526978	17	0.582266130977449	0.149721637201525
5371	Ptrh1	19	0.79238955764055	-0.0275784481871453	19	0.664168778086209	-0.0802558360620972
5372	Tor2a	18	0.718578948826201	-0.0531126533263004	18	NA	NA
5373	Sh2d3c	23	0.282689667910439	-0.0951506592205441	23	NA	NA
5374	Cdk9	23	0.484155646435182	0.0775931977464335	23	NA	NA
5375	Fpgs	22	0.483386870486678	0.0923095372379962	22	NA	NA
5376	Ak1	17	0.0587544402689914	0.164577264627203	17	NA	NA
5377	St6galnac6	14	0.00782981301494776	0.391313447486865	14	NA	NA
5378	St6galnac4	12	0.178103986623543	0.376155304218811	12	0.697706669638916	-0.163744677332293
5379	Pip5kl1	14	0.954897930604493	-0.00953996276087455	14	0.912167892904116	-0.052904430910504
5380	Fam102a	18	0.549736043567557	0.095263418030299	18	0.99825750761814	0.000877610036459271
5381	Naif1	22	0.0036622536260895	0.236956902439683	22	NA	NA
5382	Slc25a25	26	0.000914387604130417	0.296006709937303	26	NA	NA
5383	Slc25a54	14	0.332614141770228	0.173652444551708	14	NA	NA
5384	Lcn2	24	0.169410233240444	0.112440425955639	24	0.743673142525049	0.081342990073695
5385	1110008P14Rik	17	0.14456990882987	0.15759109062621	17	0.647229097233697	0.146900830447797
5386	Ciz1	10	0.880934234735093	0.0169233635984864	10	NA	NA
5387	Dnm1	15	0.897423068739075	0.0148839386234387	15	NA	NA
5388	Agr2	10	NA	NA	10	NA	NA
5389	Tspan13	14	0.0408456814694501	0.440811849073402	14	NA	NA
5390	Bzw2	19	0.544626539689724	0.0628921174391903	19	NA	NA
5391	Ankmy2	19	0.0642620438863372	0.355702661668312	19	NA	NA
5392	Lrrc72	11	0.127391098192291	0.522567631287251	11	NA	NA
5393	Sostdc1	13	0.0804003364159354	0.578023938155068	13	NA	NA
5394	Crppa	12	0.611618449825672	-0.13393542914187	12	NA	NA
5395	Meox2	6	NA	NA	6	NA	NA
5396	Agmo	11	0.286074910818598	0.392176824544475	11	NA	NA
5397	Arl4a	17	0.17055013382604	-0.377564746855009	17	NA	NA
5398	Scin	5	NA	NA	5	NA	NA
5399	Vwde	13	0.990519371060419	0.00271365899520287	13	0.941650325158402	-0.0183466921975008
5400	Tmem106b	12	0.679649020975889	-0.120350663315728	12	NA	NA
5401	Thsd7a	6	NA	NA	6	NA	NA
5402	Ica1	25	0.346088776839205	0.128642979213712	25	NA	NA
5403	Glcci1	18	0.0446778094745246	0.415440547852957	18	NA	NA
5404	Gm45062	18	0.161633791559932	0.178577444424572	18	0.0951246985015147	-0.51899352858975
5405	Umad1	18	0.110391924978331	0.344522024351179	18	0.0951246985015147	-0.51899352858975
5406	Rpa3	9	NA	NA	9	NA	NA
5407	Mios	14	0.374303438705656	0.125507313945458	14	0.343494548940368	-0.132694300641996
5408	Col28a1	12	0.86684727333034	0.0724775307115926	12	0.352459544286736	-0.301640075288026
5409	C1galt1	11	0.922923625050991	-0.0126892191864555	11	NA	NA
5410	Asns	10	0.539216777534495	0.225718203628343	10	NA	NA
5411	Tac1	13	NA	NA	13	NA	NA
5412	Sdhaf3	13	0.221252160112156	0.345912083387496	13	0.797034548047272	-0.120349831057727
5413	Cdk6	20	0.00578205220611943	0.293151800307922	20	0.252717764946729	-0.208717034123225
5414	Fam133b	21	0.543471149951661	0.0794383812063053	21	NA	NA
5415	Rbm48	18	0.045480509295467	0.232592632108221	18	NA	NA
5416	Pex1	18	0.0674540123387756	0.234572026281669	18	NA	NA
5417	Ankib1	13	0.117936270805347	0.170736298371477	13	NA	NA
5418	Cyp51	15	0.79581111897217	0.101767628130968	15	NA	NA
5419	Akap9	7	NA	NA	7	NA	NA
5420	Mterf1b	6	NA	NA	6	NA	NA
5421	Mterf1a	6	NA	NA	6	NA	NA
5422	Fzd1	9	NA	NA	9	NA	NA
5423	Cdk14	17	0.00689650971811919	0.411290687914968	17	NA	NA
5424	Cldn12	22	0.887692032349824	-0.0273443367630156	22	0.732741287715814	-0.116902178919627
5425	Gtpbp10	20	0.243089734494695	0.240330274183705	20	0.392166302704666	-0.253037266955348
5426	Gm8773	17	0.489766709000907	-0.227754967544794	17	0.843535663831461	-0.0631601645118138
5427	Cfap69	17	0.277622992670612	-0.149336117068756	17	0.492506552409053	-0.216943383604239
5428	Steap2	18	0.661257129200323	-0.0605035334737829	18	NA	NA
5429	Steap1	14	0.373801764245719	-0.284872701703638	14	NA	NA
5430	Zfp804b	21	0.644380750562646	-0.0859128167208586	21	0.0375805637093513	-0.570156777453101
5431	Tex47	21	0.109756754184612	-0.328066896171153	21	0.0706067551910891	0.327651839333734
5432	Nr2f2	11	0.147188690376836	0.680954479697854	11	NA	NA
5433	Atl2	23	0.0865978825421919	0.174250073772624	23	NA	NA
5434	Cyp1b1	17	0.88664296161509	0.0199061389512433	17	NA	NA
5435	Rmdn2	15	0.404900802640863	0.169543580531057	15	0.673679999133382	-0.126974863553637
5436	Cdc42ep3	10	0.138183901225768	0.486303101260121	10	NA	NA
5437	Qpct	15	0.628105718871923	-0.202608027961267	15	NA	NA
5438	Ndufaf7	14	0.117731623116072	0.21831210830125	14	NA	NA
5439	Cebpz	14	0.247169409113582	0.166415717704351	14	NA	NA
5440	Cebpzos	17	0.040038694088222	0.284615526892545	17	NA	NA
5441	Gpatch11	16	0.000623986317848328	0.324040532442599	16	NA	NA
5442	Heatr5b	12	0.0451785147749769	0.258589309366892	12	NA	NA
5443	Strn	22	0.0118760668245383	0.261491244656265	22	0.527623685113902	0.117641042796209
5444	Vit	15	0.380886185536331	-0.164521369932017	15	0.540414139250446	0.196817708949409
5445	Fez2	14	0.266323960574353	0.337424048764923	14	NA	NA
5446	Crim1	17	0.100197391939287	0.314126612892584	17	0.451934403984348	0.149880959729549
5447	Ttc27	10	0.116333118409482	0.42838667947733	10	0.423754688382028	-0.200073368147289
5448	Birc6	17	0.461532582602911	0.0804655050900259	17	0.600946258519405	-0.136196571251153
5449	Yipf4	14	0.255849015027394	0.105627306682751	14	NA	NA
5450	Slc30a6	20	0.0540260517978333	0.14902523829452	20	0.982981201667044	-0.00817262570685454
5451	Spast	15	0.293046560825659	0.126797592388637	15	0.327576574933294	-0.311519633257186
5452	Memo1	21	0.195823854256104	0.0978505779180426	21	0.215716383873393	-0.229651343417552
5453	Srd5a2	18	0.420791895661825	0.105763841188266	18	NA	NA
5454	Xdh	16	0.810367774310029	-0.0620670986859091	16	NA	NA
5455	Ehd3	12	NA	NA	12	NA	NA
5456	Galnt14	22	0.993865568961042	0.00163394182316544	22	0.00919510095184192	0.746926620807509
5457	Capn13	18	0.397270304440745	0.230903038921134	18	NA	NA
5458	Fthl17e	19	0.948474314130904	0.0146807520798823	19	NA	NA
5459	Igf2bp2	16	0.0344240378338301	0.222599744985791	16	NA	NA
5460	Liph	21	0.521139370783483	-0.0605815410534693	21	0.0500231518528087	0.647536095440743
5461	Tmem41a	27	0.273077534813581	-0.097594887866747	27	0.0283790948088118	0.642258163322026
5462	Map3k13	18	0.0382801860567619	-0.260441753695332	18	NA	NA
5463	Ehhadh	19	0.782165432140016	-0.0233794640507129	19	NA	NA
5464	2510009E07Rik	18	0.576128243658077	0.112321352495865	18	NA	NA
5465	Vps8	12	0.579915620549068	0.127275919548062	12	NA	NA
5466	Ephb3	15	0.944374680068507	0.00926455596718159	15	NA	NA
5467	Polr2h	11	0.188817057405599	-0.572853308691789	11	NA	NA
5468	Fam131a	13	0.92496177326473	0.0276970617024883	13	NA	NA
5469	Eif4g1	16	0.256793387653985	-0.294624694311071	16	NA	NA
5470	Psmd2	17	0.353733594258846	0.211553966605554	17	NA	NA
5471	Ece2	15	0.416093798437195	0.140700771978359	15	NA	NA
5472	Gm49333	16	0.77047715460585	0.0376159597012501	16	NA	NA
5473	Camk2n2	19	0.567737853173507	0.0644887777789638	19	NA	NA
5474	Eef1akmt4	19	0.704798988652376	0.0416569465576131	19	NA	NA
5475	Dnajc19	11	0.74595666051536	0.067081187783463	11	NA	NA
5476	Fxr1	12	0.153145269260334	0.231103481262146	12	0.299603274543767	-0.572722876925883
5477	Wdfy2	18	0.870713920358578	0.0203888542375031	18	NA	NA
5478	Gabrq	14	0.817124583659047	-0.0540578480503913	14	NA	NA
5479	Gabra3	23	0.196529378489394	-0.130338232012077	23	NA	NA
5480	Magea2	19	0.334388205261762	0.059753668469556	19	0.449355174798193	0.107264185179143
5481	Magea3	13	0.0876372527051396	-0.089555494162893	13	0.233321231203977	0.218319555009636
5482	Magea8	17	0.345673588740249	0.0758817680046156	17	0.377561653550217	0.151256840820749
5483	Magea4	15	0.614221426241352	-0.042476040227921	15	0.827190608554202	0.0582117862983465
5484	Magea10	21	0.247106874839602	0.0615259099816927	21	0.675279573073925	-0.0739103018351213
5485	Magea1	9	NA	NA	9	NA	NA
5486	4933402E13Rik	11	0.5864812242834	-0.0812520544190636	11	NA	NA
5487	Wdr11	15	0.151147526370479	0.287834347028735	15	NA	NA
5488	Plpp4	15	0.0362105748201767	0.648524671011701	15	NA	NA
5489	Aldh3a2	10	0.576483773831537	0.100239261734126	10	NA	NA
5490	Slc47a1	13	0.146715728902978	0.273188621620882	13	NA	NA
5491	Rnf112	18	0.271489861186152	0.109318308084235	18	0.995772947642783	-0.00116418603036198
5492	Mfap4	14	0.0982443018225011	0.273010207424698	14	0.992831208013827	-0.00255570563425475
5493	Mapk7	13	0.259102871557594	0.266006087571359	13	0.745306134987272	-0.139628942797108
5494	B9d1	10	0.8146327666873	-0.0854574193334037	10	NA	NA
5495	Epn2	13	0.255667146175047	0.278245969530479	13	0.507653274798702	0.329616043729943
5496	Grap	16	0.0234742901304063	-0.554359013102645	16	NA	NA
5497	Fam83g	18	0.421109135244284	-0.180882697956729	18	0.835163808770284	-0.0696177260262624
5498	Slc5a10	22	0.0320806724280432	0.228188494262498	22	0.427785513759915	-0.176444207147134
5499	Prpsap2	17	0.00482717932271799	0.301438732974663	17	NA	NA
5500	Zfp287	17	0.22331692285635	0.288228044925016	17	NA	NA
5501	Trim16	16	0.0456761119467678	0.543578622359567	16	NA	NA
5502	Fbxw10	17	0.0123292883570085	0.479098096400125	17	NA	NA
5503	Tvp23b	14	0.331158416318131	0.176723050697054	14	NA	NA
5504	Tekt3	9	NA	NA	9	NA	NA
5505	Myo15	13	0.0353580063617634	0.306509496444406	13	0.76271659566742	-0.118691646340308
5506	Alkbh5	14	0.050919429667185	0.269615676825137	14	NA	NA
5507	Llgl1	15	0.170114945279866	0.202301024365063	15	NA	NA
5508	Flii	14	0.0724105028141418	0.230517799296028	14	NA	NA
5509	Mief2	16	0.0611201698936548	0.256501604685461	16	NA	NA
5510	Top3a	21	0.0696412299751375	0.15593661199858	21	NA	NA
5511	Smcr8	21	0.0434660686050038	0.25306258651367	21	NA	NA
5512	Shmt1	21	0.0869267726587872	0.143466876961989	21	NA	NA
5513	Sms	21	0.019951204021253	0.208339136856376	21	0.567760577427279	-0.145645793864207
5514	Mbtps2	19	0.0625470508900991	0.25720551328474	19	NA	NA
5515	Yy2	17	0.51861889852502	0.111088671842085	17	NA	NA
5516	Smpx	11	0.747047163951637	-0.105230768930161	11	NA	NA
5517	Klhl34	16	0.46048387432497	0.159990203600175	16	NA	NA
5518	Cnksr2	8	NA	NA	8	NA	NA
5519	Nhs	15	0.60300871075104	-0.0868759161852264	15	NA	NA
5520	Rbbp7	18	0.0160302980102267	0.255010202643234	18	NA	NA
5521	Txlng	21	0.110747873533424	0.151722775549158	21	NA	NA
5522	Syap1	15	0.0796529491320205	0.252632152990364	15	NA	NA
5523	Ctps2	19	0.558237078242005	0.0648231125915753	19	NA	NA
5524	S100g	22	0.39531288205945	0.119757606101379	22	0.764837466341609	-0.0983662228835571
5525	Grpr	13	0.238790768606158	0.361936063219049	13	NA	NA
5526	Ap1s2	16	0.0271363964573539	0.543232341370053	16	NA	NA
5527	Zrsr2	15	2.42652952543889e-05	0.717412890587568	15	NA	NA
5528	Prkd1	14	0.698772558321036	-0.0521226730860888	14	NA	NA
5529	Nubpl	11	0.88241756687977	0.0312289852283921	11	0.918502846657679	0.0466808525405469
5530	Arhgap5	13	0.443873405657951	-0.152114753251357	13	NA	NA
5531	Flrt2	20	0.96255356833704	-0.0073112588605715	20	NA	NA
5532	Fos	22	0.00493656317502711	0.310460922405152	22	0.880586584269405	-0.061134527411764
5533	Tmed10	14	0.14584891700719	0.376227699994896	14	0.465428927889545	-0.260498212177572
5534	Nek9	22	0.0954379372537204	0.176125825381347	22	0.701660016414474	-0.0771219179489644
5535	Acyp1	20	0.0089137994067744	0.218257224550237	20	NA	NA
5536	Mlh3	17	0.0471990595895466	0.255399461454445	17	NA	NA
5537	Eif2b2	15	0.121368119947573	0.188473185768679	15	NA	NA
5538	Pgf	22	0.023143652270234	0.259385778724849	22	0.544209947246525	-0.314825373381726
5539	Rps6kl1	17	0.0603523339471815	0.246582838761539	17	NA	NA
5540	Dlst	22	0.0297804934267455	0.345397152798526	22	NA	NA
5541	Prox2	23	0.0160066451137888	0.248427194764178	23	NA	NA
5542	Ylpm1	16	0.137945096833935	0.142138472136847	16	0.298840279397794	-0.311937821335431
5543	Fcf1	23	0.466499531447136	0.0654666743109899	23	0.322514765273024	-0.289674392257534
5544	Arel1	21	0.478783100343019	0.0743903207147944	21	0.956982749330277	-0.017921337713927
5545	Ltbp2	14	0.257723926763079	0.14121998735819	14	NA	NA
5546	Isca2	20	3.71073099332541e-05	0.46530194820897	20	NA	NA
5547	Npc2	19	5.40772217594298e-05	0.431003900663099	19	NA	NA
5548	Syndig1l	20	0.0746463865362278	-0.123526080152568	20	NA	NA
5549	Vrtn	16	0.580655262432362	0.0497200044647071	16	NA	NA
5550	Vsx2	15	0.892103901589703	0.0129438729584937	15	NA	NA
5551	Lin52	18	0.111290564739703	0.124312505760939	18	0.71809720068967	-0.139790933750883
5552	Aldh6a1	17	0.215518101210921	0.130721251555968	17	0.702590328078225	-0.172283816905352
5553	Bbof1	16	0.0157107121217506	0.221486867588177	16	NA	NA
5554	Entpd5	21	0.223835055723765	0.129692223035133	21	NA	NA
5555	Coq6	21	0.449735907989592	0.0782430811916405	21	NA	NA
5556	Fam161b	21	0.521689571032869	0.0706294335045587	21	NA	NA
5557	Zfp410	19	0.0339319430826794	0.184680031157988	19	NA	NA
5558	Elmsan1	18	0.574295473570965	0.0489335298919066	18	0.538900851372234	0.181134690384287
5559	Pnma1	21	0.278499189727501	0.076623710050069	21	0.711185459211283	-0.0506159763325532
5560	Dnal1	17	0.812827099234373	-0.0438784775372621	17	NA	NA
5561	Acot6	11	0.285864400822997	0.143674059788364	11	NA	NA
5562	Acot4	10	0.630856222247969	-0.0885000503987766	10	NA	NA
5563	Heatr4	21	0.458603747133595	0.052391370280608	21	NA	NA
5564	Riox1	16	0.749668719386596	-0.0512325352954242	16	NA	NA
5565	Numb	29	0.0586070483713777	0.169459133458765	29	0.122748276092431	-0.347911325307741
5566	Arhgef17	19	0.0584085937602594	0.206154385212976	19	0.434171786745013	-0.243228711603526
5567	P2ry6	20	0.282088426341706	0.139201565651703	20	0.442631684999359	-0.25395026581984
5568	P2ry2	13	0.00813774748496837	0.562037882201576	13	NA	NA
5569	Fchsd2	18	0.00420910514893506	0.270879917757452	18	0.804765091464651	-0.0458297719574512
5570	Atg16l2	15	0.897855465750389	0.0291149491771675	15	NA	NA
5571	Stard10	19	0.00063873938337628	0.560734139729124	19	0.791406799337726	0.0665124294441287
5572	Arap1	11	0.0129107817380031	0.566816191046456	11	0.902529151818437	0.0463723491006723
5573	Gm45837	16	0.00257275221485405	0.335812978338771	16	0.737497643710695	0.0724890049270957
5574	Pde2a	15	0.16991325743094	0.296660506028772	15	NA	NA
5575	Clpb	20	0.924586179427663	0.014891110230706	20	NA	NA
5576	Phox2a	17	0.00975613099446544	0.206092958497424	17	0.347473795052736	-0.263787234511066
5577	Inppl1	19	0.0290631691405486	0.144611035174491	19	0.320343671867285	-0.312902244049556
5578	Folr2	16	0.000968542325874067	0.268029220649382	16	0.346055354166038	-0.249653177249179
5579	Folr1	19	0.0886905494994449	0.193530607992285	19	NA	NA
5580	Anapc15	18	0.00379032877138276	0.325003668955707	18	NA	NA
5581	Tomt	19	0.00785506038560259	0.302066282746494	19	NA	NA
5582	Lamtor1	19	0.00776411223555908	0.282110150070409	19	NA	NA
5583	Lrrc51	17	0.0313818037306542	0.259561106477887	17	NA	NA
5584	Numa1	26	0.0400434563763026	0.174874138606655	26	NA	NA
5585	Il18bp	22	0.0328573327240465	0.190214389964298	22	NA	NA
5586	Rnf121	21	0.00722920974368105	0.234529176763618	21	0.413067134992701	0.127289409344618
5587	Xndc1	19	0.0118245287580977	0.232797238823144	19	0.875657813413415	-0.0333593581330525
5588	Trpc2	20	0.022101671055011	0.239358782583279	20	0.624347744315049	0.0945396522031931
5589	Art5	20	0.00155756799854355	0.309794630768694	20	0.905816968443279	0.0306488000188871
5590	Art1	20	0.00814902705639285	0.334868157102078	20	NA	NA
5591	Chrna10	23	0.0186957982353383	0.306771610035087	23	NA	NA
5592	Nup98	16	0.111248183411713	0.138563164713591	16	0.0462446374019434	-0.646705807194034
5593	Pgap2	23	0.0627973902331447	0.150749478781765	23	NA	NA
5594	Rhog	23	0.183333087106565	0.10481656195103	23	NA	NA
5595	Stim1	21	0.00505819188179881	0.193793375826766	21	NA	NA
5596	Rrm1	17	0.261303897946742	0.230264957409062	17	NA	NA
5597	Olfr544	13	0.0297146473778922	0.424064384652757	13	0.192474370696789	-0.323536412923517
5598	Trim21	6	NA	NA	6	NA	NA
5599	Olfr551	11	0.0810111620148986	0.261746548776182	11	NA	NA
5600	Olfr552	9	NA	NA	9	NA	NA
5601	Olfr553	11	0.0999501970182278	0.499074901624298	11	NA	NA
5602	Olfr554	13	0.837323486106988	-0.0750113563571861	13	NA	NA
5603	Olfr556	15	0.129284051240118	0.156898725928743	15	0.0411365423185555	0.553085677625974
5604	Olfr555	7	NA	NA	7	NA	NA
5605	Trim68	6	NA	NA	6	NA	NA
5606	Olfr557	8	NA	NA	8	NA	NA
5607	Olfr558	6	NA	NA	6	NA	NA
5608	Olfr33	7	NA	NA	7	NA	NA
5609	Olfr559	8	NA	NA	8	NA	NA
5610	Olfr78	12	0.620521826480336	0.119287629016113	12	0.599844246420071	-0.245210874854126
5611	Olfr560	12	0.028284051382174	0.343161455792212	12	0.94154347845515	-0.0237911389706433
5612	Olfr561	10	0.378183321095703	-0.139317769229923	10	0.766784555581888	0.0842061153446912
5613	Olfr562-ps1	12	0.144713910892883	0.133122432763651	12	0.257218489970333	-0.222863052207272
5614	Olfr566	14	0.596521302623778	0.112644826757766	14	0.678619163541986	-0.20854849067821
5615	Olfr568	13	0.022536692704034	0.513068639743231	13	NA	NA
5616	Olfr570	10	0.848121507161368	-0.0338930709104226	10	NA	NA
5617	Olfr575	16	0.546287352908696	0.0870056009615747	16	NA	NA
5618	Olfr669	9	NA	NA	9	NA	NA
5619	Olfr571	18	0.814215624166538	0.0289903379109084	18	NA	NA
5620	Olfr572	15	0.155913609978129	0.233578933010795	15	NA	NA
5621	Olfr584	13	0.00523336730231854	0.300252927966991	13	NA	NA
5622	Olfr569	16	0.198575064182674	0.196067168870923	16	0.952573018367642	0.0168661509114636
5623	Olfr574	8	NA	NA	8	NA	NA
5624	Olfr613	10	0.544256541934726	0.0743121781864367	10	NA	NA
5625	Olfr576	12	0.612538353991388	0.0355928214302722	12	NA	NA
5626	Olfr577	13	0.981903780166122	0.00578929953446871	13	NA	NA
5627	Olfr578	18	0.879353247484391	0.0181848928699994	18	NA	NA
5628	Olfr586	9	NA	NA	9	NA	NA
5629	Olfr587-ps1	21	0.0510697185508516	0.143392446075999	21	0.142308324690944	-0.440461499027819
5630	Olfr600	14	0.822092943999529	-0.0102016438289281	14	NA	NA
5631	Olfr605	7	NA	NA	7	NA	NA
5632	Olfr601	14	0.897603816034929	-0.00478161844365317	14	NA	NA
5633	Olfr591	13	0.318963251329922	0.0646146948732386	13	NA	NA
5634	Olfr592	15	0.249454985023921	-0.203098275994339	15	NA	NA
5635	Olfr616	8	NA	NA	8	NA	NA
5636	Olfr633	11	0.762618497016478	0.0583933098669279	11	NA	NA
5637	Olfr635	15	0.386795861333902	-0.170483367483687	15	NA	NA
5638	Olfr628	6	NA	NA	6	NA	NA
5639	Olfr629	8	NA	NA	8	NA	NA
5640	Olfr69	12	0.0358731171127024	0.280619729697567	12	NA	NA
5641	Olfr603	11	0.165904860432986	0.306685698039682	11	NA	NA
5642	Olfr68	16	0.254266734636326	0.0616721704245554	16	NA	NA
5643	Olfr67	15	0.85688800158399	0.0244774936436001	15	NA	NA
5644	Hbb-bs	14	0.542652740837264	-0.0836800294509774	14	NA	NA
5645	Hbb-bt	15	0.493045123947446	-0.0687430414894936	15	NA	NA
5646	Hbb-bh2	7	NA	NA	7	NA	NA
5647	Hbb-bh1	14	0.917431346776896	0.0176680470363731	14	NA	NA
5648	Hbb-y	14	0.665234827720471	-0.079596087844745	14	NA	NA
5649	Olfr66	14	0.358923250882745	0.129341892367721	14	NA	NA
5650	Olfr64	11	0.413008010338867	0.193284563467715	11	NA	NA
5651	Olfr65	12	0.237264144870607	0.198995052494356	12	NA	NA
5652	Olfr631	10	0.613718274093894	-0.179959202612609	10	NA	NA
5653	Olfr639	16	0.483058400133259	0.0931637068764372	16	NA	NA
5654	Olfr640	21	0.941797023289032	0.00710717300861593	21	0.698802739309524	-0.11659519611581
5655	Olfr641	21	0.535653558306941	-0.0554474074841775	21	NA	NA
5656	Olfr638	18	0.972464803589495	-0.00398886479604761	18	NA	NA
5657	Olfr642	18	0.63700511286341	-0.0661430504508193	18	NA	NA
5658	4930516K23Rik	20	0.855661579529501	0.0255074754836727	20	NA	NA
5659	Olfr646	21	0.0641652636766253	0.20476956566757	21	NA	NA
5660	Ubqln3	19	0.000594591837182511	0.52487479271885	19	NA	NA
5661	Swap70	21	0.154495052679545	0.145157329828568	21	NA	NA
5662	Parva	24	0.0943425014134277	0.158522662146284	24	0.870924281979749	0.0397014735543501
5663	Tead1	20	0.824076900114612	-0.016377403522859	20	NA	NA
5664	Rassf10	11	0.0432984339286194	0.227439777673432	11	0.763512532759775	0.0868579394743523
5665	Arntl	25	0.275453841489253	-0.153544040129043	25	6.12315208487496e-05	0.741557093127054
5666	Btbd10	17	0.641871875596926	0.104327607093939	17	0.0599958286651628	0.444929359236932
5667	Pth	18	0.0223896172823353	0.281798825855272	18	0.56855162850251	-0.242505868056977
5668	Far1	14	0.120432777648936	0.424826042412703	14	NA	NA
5669	Spon1	25	0.130534359082974	0.139862825203336	25	0.103186747436251	0.189889263188356
5670	Rras2	14	0.063290013358298	0.345280916322134	14	NA	NA
5671	Sox6	20	0.0912542263018989	0.32823588049735	20	0.869054204422144	-0.0694241740678461
5672	1110004F10Rik	20	0.332688535125019	0.0950845594902616	20	NA	NA
5673	Plekha7	31	0.0121325565307037	0.124582309291846	31	0.736280302309732	-0.0875719937941004
5674	Rps13	17	0.0474782500325546	0.255034070479271	17	NA	NA
5675	Pik3c2a	17	0.180436799509074	0.147997254168225	17	0.46962679089991	-0.201555342565764
5676	Nucb2	16	0.444114968710297	0.0956588646841652	16	0.794842342368066	-0.111511882796639
5677	Kcnj11	17	0.000944363006140871	0.55829145474647	17	0.586258951191191	0.175011176467264
5678	Abcc8	9	NA	NA	9	NA	NA
5679	Ush1c	13	0.34544764185658	0.283994127453726	13	0.96545438497372	0.0160190298092838
5680	Myod1	8	NA	NA	8	NA	NA
5681	Kcnc1	12	0.0463481116910153	0.625461314042431	12	NA	NA
5682	Sergef	20	0.323435670742776	0.119910859485585	20	NA	NA
5683	Tph1	24	0.0141456677376117	0.269939295678735	24	NA	NA
5684	Saa4	16	0.00962669627439157	0.288867754203115	16	0.785785230493894	-0.131018045706403
5685	Saa2	14	0.186409232193838	-0.0974195922372785	14	NA	NA
5686	Gtf2h1	18	0.0242412468623253	0.175051886553435	18	NA	NA
5687	Rd3l	13	0.0201759834262489	0.444659608532486	13	NA	NA
5688	Kif26a	14	0.993705235645686	-0.00140674132491824	14	NA	NA
5689	A530016L24Rik	9	NA	NA	9	NA	NA
5690	Tmem179	10	0.0174266733378209	1.04230631415524	10	NA	NA
5691	Adssl1	15	0.873241336894378	-0.063608875850949	15	NA	NA
5692	Siva1	14	0.947049834648773	0.00915816839205962	14	NA	NA
5693	Akt1	14	0.966894492897461	-0.00761758640793235	14	NA	NA
5694	Zbtb42	14	0.0206143602328743	0.461225699427797	14	NA	NA
5695	Cep170b	11	0.0960978359328922	0.597412703822157	11	NA	NA
5696	Pld4	7	NA	NA	7	NA	NA
5697	Ahnak2	6	NA	NA	6	NA	NA
5698	Clba1	16	0.0160837200587254	0.321999523122435	16	0.813674456736223	-0.0435404485636621
5699	Cdca4	15	0.022943216177342	0.321751910343046	15	0.788998419065972	-0.0511240455575187
5700	Gpr132	15	0.391915838357792	0.172112137828908	15	0.438322413656103	0.16498889512016
5701	Jag2	9	NA	NA	9	NA	NA
5702	Nudt14	8	NA	NA	8	NA	NA
5703	Brf1	6	NA	NA	6	NA	NA
5704	Mta1	12	0.0144591859004781	0.402342969281972	12	NA	NA
5705	Crip1	19	0.496973342847225	0.179661247432981	19	NA	NA
5706	Tedc1	17	0.497697425346951	0.193929364916676	17	NA	NA
5707	Tmem121	14	0.650398463544355	-0.0979337376828693	14	NA	NA
5708	Ighj4	9	NA	NA	9	NA	NA
5709	Ighj3	8	NA	NA	8	NA	NA
5710	Ighj2	11	0.758271351267743	-0.0732217214757081	11	NA	NA
5711	Ighv5-17	41	0.676423307587287	0.0129207743186252	41	0.327136901865603	-0.152275423673775
5712	Ighv7-4	38	0.915536785226504	-0.00350190080560354	38	0.600926586482546	-0.0833722061448501
5713	Ighv2-6-8	32	0.779688584172111	0.00828690288540427	32	NA	NA
5714	Otogl	18	0.13753246007662	-0.114526381802903	18	0.72723388364762	-0.105086918851935
5715	Ptprq	11	0.501904691281566	-0.152689458966471	11	0.719378725920582	0.103924696327637
5716	Myf6	10	0.0187617094057891	-0.649190301532415	10	NA	NA
5717	Myf5	15	0.0874011708365071	-0.507467126907143	15	NA	NA
5718	Lin7a	16	0.71287173478912	-0.0890473248527117	16	0.547533741304495	-0.176925864929366
5719	Acss3	9	NA	NA	9	NA	NA
5720	Ppfia2	9	NA	NA	9	NA	NA
5721	Ccdc59	8	NA	NA	8	NA	NA
5722	Mettl25	7	NA	NA	7	NA	NA
5723	Slc6a15	6	NA	NA	6	NA	NA
5724	Lrriq1	17	0.382038849966497	0.290147624090605	17	NA	NA
5725	Alx1	9	NA	NA	9	NA	NA
5726	Rassf9	13	0.17900014861486	-0.481934378226494	13	NA	NA
5727	Nts	15	0.175826404566355	-0.200776034067323	15	NA	NA
5728	Mgat4c	11	0.967366236034349	-0.00650212631520604	11	0.0655173332032352	-0.243932802827325
5729	Gpr182	15	0.108127571355459	0.10755215567484	15	0.856550229834441	-0.0189332212605048
5730	Zbtb39	13	0.135278917766023	0.113944571634488	13	0.900997868557394	-0.0143142201828868
5731	Tac2	16	0.263602829356471	0.0913562934377598	16	0.71533625319182	0.0332495045491588
5732	Myo1a	15	0.643961087099019	0.0304041332864026	15	0.883496073136952	-0.0173445194323262
5733	Nemp1	17	0.7524940858311	0.0354546262503386	17	0.895600162124684	-0.0180954701034233
5734	Nab2	19	0.880627591351432	-0.0172461099305907	19	NA	NA
5735	Stat6	16	0.460116193967838	0.071437901248475	16	NA	NA
5736	Lrp1	10	0.686612519684131	0.104380877530921	10	NA	NA
5737	Nxph4	12	0.243378691492512	0.266249093215657	12	NA	NA
5738	Shmt2	11	0.254302068354235	0.196403131581947	11	NA	NA
5739	Ndufa4l2	13	0.214413725626352	0.186095924751301	13	0.978813125191197	0.0116021771098829
5740	Stac3	15	0.321586413754995	0.192148491353274	15	0.962305988998837	-0.0181745503170216
5741	R3hdm2	21	0.131740971400064	0.166001136906883	21	0.960516138115913	-0.0202469383960722
5742	Inhbc	23	0.0217143583728874	0.150572233458364	23	0.880517563549052	-0.0620484427440988
5743	Inhbe	22	0.320139904239331	0.0849464977487158	22	0.124658242421308	0.339047574918778
5744	Gli1	20	0.0873393359367193	0.0993663071615671	20	0.156827689878848	0.377163661861301
5745	Arhgap9	19	0.137911141020451	0.132476090163737	19	0.00997547898534561	0.778681993274003
5746	Mars1	22	0.218280713846137	0.0885047176243967	22	0.10430006893312	0.353062651233139
5747	Ddit3	23	0.163010970480168	0.122011286583139	23	0.121023534559981	0.393292235099568
5748	Mbd6	17	0.35510868199086	0.14759194744061	17	0.155684908291805	0.389128910197884
5749	Dctn2	21	0.163774969957318	0.154329971044121	21	0.116709698486669	0.379998883131892
5750	Kif5a	16	0.0117790780982786	0.235248015095422	16	0.322666172428224	0.263576634072772
5751	Pip4k2c	15	0.109065183419915	0.242017455555414	15	NA	NA
5752	Dtx3	20	0.0889851650029701	0.182323313715545	20	NA	NA
5753	Arhgef25	19	0.0881136109427474	0.135964455072471	19	NA	NA
5754	Slc26a10	17	0.0139549016631157	0.272553587214744	17	NA	NA
5755	B4galnt1	17	0.00608246102723261	0.229749843554074	17	NA	NA
5756	Os9	15	0.0135898061380097	0.275726621527369	15	NA	NA
5757	Agap2	10	0.345031910521054	0.168425876442196	10	NA	NA
5758	Tspan31	19	0.116769049461954	0.196166974679357	19	NA	NA
5759	Cdk4	20	0.139183684529003	0.187615115913116	20	NA	NA
5760	Cyp27b1	20	0.0597402271801955	0.228246426499727	20	0.743191843408255	-0.105469351524961
5761	Mettl1	26	0.184115662279675	0.119290416478522	26	0.538795824786155	0.109893518319206
5762	Eef1akmt3	26	0.105330555308712	0.140302308652033	26	0.439329299182012	0.140020701763805
5763	Tsfm	23	0.552121708764021	0.0620819612981111	23	0.490177478777209	0.133535945970831
5764	Avil	16	0.242913870559785	0.121367230487867	16	0.218167282985395	0.242995529129708
5765	Ctdsp2	18	0.747656057194107	0.0370282244585134	18	0.234026908907589	0.186167656581595
5766	Atp23	14	0.16911834698205	0.264675304519978	14	NA	NA
5767	Lrig3	17	0.338792197327519	0.288295558513148	17	NA	NA
5768	Cntln	13	0.202198548582889	-0.411776751493649	13	0.248480646873257	0.511100970069163
5769	Sh3gl2	9	NA	NA	9	NA	NA
5770	Mllt3	17	0.0350024169224007	0.28739803356163	17	NA	NA
5771	Focad	14	0.263699058860165	0.149767153510088	14	NA	NA
5772	Hacd4	6	NA	NA	6	NA	NA
5773	Ifnb1	12	0.0559507763265376	-0.848470913357221	12	NA	NA
5774	Ifna4	17	0.635716197243591	-0.0409612529089599	17	NA	NA
5775	Ifna15	18	0.514750909795835	0.0313098841130505	18	NA	NA
5776	Ifna14	14	0.99543782490159	-0.000286980521899512	14	NA	NA
5777	Ifna5	19	0.165441948733601	-0.102227673028452	19	NA	NA
5778	Ifna13	13	0.844125861770315	-0.0150668101286093	13	NA	NA
5779	Ifna6	21	0.847691918494416	0.013962088821318	21	NA	NA
5780	Ifna9	17	0.294321745065951	-0.0997267165068717	17	NA	NA
5781	Ifnab	16	0.00734990766213748	-0.202283751867968	16	NA	NA
5782	Klhl9	14	0.986506627240449	-0.00206756760239589	14	NA	NA
5783	Ifna11	15	0.650874074739465	-0.0375868397494526	15	NA	NA
5784	Ifna7	16	0.0574762506160019	-0.157985097328915	16	NA	NA
5785	Gm13285	1	NA	NA	1	NA	NA
5786	Gm13276	3	NA	NA	3	NA	NA
5787	Gm13272	2	NA	NA	2	NA	NA
5788	Gm13275	0	NA	NA	0	NA	NA
5789	Gm13290	2	NA	NA	2	NA	NA
5790	Gm13283	5	NA	NA	5	NA	NA
5791	Gm13287	4	NA	NA	4	NA	NA
5792	Gm13277	0	NA	NA	0	NA	NA
5793	Gm13278	3	NA	NA	3	NA	NA
5794	Gm13289	2	NA	NA	2	NA	NA
5795	Gm13288	1	NA	NA	1	NA	NA
5796	Gm13279	1	NA	NA	1	NA	NA
5797	Mtap	12	0.159117978296381	0.657010548212928	12	NA	NA
5798	Cdkn2a	4	NA	NA	4	NA	NA
5799	Cdkn2b	10	0.257271139200158	0.250205408529242	10	0.281730941117861	0.422085118141391
5800	Elavl2	24	0.13266014420757	0.2285135654165	24	NA	NA
5801	Izumo3	16	0.00232872122616226	0.896785181892114	16	NA	NA
5802	Otulinl	16	0.587585653498103	0.0775838062638949	16	NA	NA
5803	Otulin	10	NA	NA	10	NA	NA
5804	Ank	14	0.447742534017995	0.14076994911977	14	0.577463491998798	-0.229486247857772
5805	Fbxl7	15	0.765886170680398	0.0821959262224465	15	NA	NA
5806	Cdh12	8	NA	NA	8	NA	NA
5807	Cenpc1	17	0.307050890021626	0.106714856839227	17	NA	NA
5808	Stap1	16	0.636159981691636	0.0563420763586835	16	NA	NA
5809	Uba6	20	0.28392080463423	0.159898564442493	20	0.972551983199308	0.0121108497831391
5810	Gnrhr	16	0.197076417587199	0.352144991676434	16	0.910738664408329	-0.0454015859553149
5811	Tmprss11d	11	NA	NA	11	NA	NA
5812	Tmprss11a	11	0.85510907843657	0.049845620092502	11	0.956840089972404	-0.0176675036209094
5813	Tmprss11f	12	0.302087319441278	0.319905325671187	12	0.803350763631022	-0.0970330158684352
5814	Ythdc1	14	0.0297736340077332	0.366380160339644	14	0.482564230636833	-0.278031331946594
5815	Tmprss11e	10	0.385649408390364	-0.209962354932521	10	NA	NA
5816	Ugt2b1	20	0.524476075031906	0.0325895798335559	20	NA	NA
5817	Ugt2b5	12	0.707764332385108	0.0584570040658081	12	NA	NA
5818	Ugt2a2	7	NA	NA	7	NA	NA
5819	Sult1e1	8	NA	NA	8	NA	NA
5820	Csn2	8	NA	NA	8	NA	NA
5821	Lhx5	14	0.761610182775082	0.0554795675102001	14	NA	NA
5822	Plbd2	17	0.0461923321506019	0.163222487926758	17	NA	NA
5823	Slc8b1	18	0.151658580832432	0.166146634188676	18	NA	NA
5824	Iqcd	14	0.112085627429687	0.233178911052343	14	0.529221383585591	-0.150842465125803
5825	Cfap73	16	0.375845509519617	0.161295284196863	16	0.98554547607038	0.00393106579458471
5826	Rasal1	13	0.0177459528417025	0.363987757622776	13	0.693297158149567	-0.0956120343482619
5827	Dtx1	8	NA	NA	8	NA	NA
5828	Oas1b	10	0.0175256522988894	0.452018120010135	10	NA	NA
5829	Rph3a	11	0.392692330618985	0.183648971809347	11	0.166462743243471	-0.449021124203792
5830	Coro1c	16	0.0158744342974788	0.579727944409613	16	NA	NA
5831	Selplg	9	NA	NA	9	NA	NA
5832	Tmem119	8	NA	NA	8	NA	NA
5833	Iscu	14	0.0409477567494836	0.504063729299637	14	NA	NA
5834	Sart3	13	0.491522894526382	0.163721486525744	13	NA	NA
5835	Ficd	14	0.513059780226861	0.0729739027563024	14	0.627048691163839	-0.155170368203658
5836	Gas2l3	16	0.930439100871279	0.0118174748141389	16	NA	NA
5837	Nr1h4	13	0.0541546233521311	-0.336898430478527	13	NA	NA
5838	Cfap54	12	0.530846005193372	0.155739496405548	12	0.416258954175594	0.45596393187019
5839	Cdk17	14	0.704043851090551	-0.0375255042648322	14	0.326116807260897	0.157491919487576
5840	Elk3	14	0.00106443195424743	0.696809490966998	14	0.23281695964053	-0.378856981235409
5841	Lta4h	18	0.725205691779279	-0.0739826233514423	18	0.958940447556849	0.0168370653834618
5842	Hal	20	0.276953188887839	0.183501397461541	20	0.788324060228035	-0.0472851334843784
5843	Snrpf	19	0.0248744275045182	0.240279263402068	19	0.691282186009631	-0.145114622465216
5844	Ntn4	19	0.468733903901691	-0.084540117877173	19	NA	NA
5845	Usp44	18	0.035574896796716	0.225818953801531	18	0.307860768643046	-0.376595749858313
5846	Metap2	14	0.0534627445453873	0.222637938688369	14	NA	NA
5847	Vezt	28	0.367293313786346	0.0834660761170483	28	0.669903592582792	-0.104271784415465
5848	Nr2c1	15	0.18577548596492	-0.474666935899577	15	0.88753212077136	-0.0506585833011876
5849	Tmcc3	12	0.582802066074526	0.0982140295044082	12	0.979397813735154	0.0063749670466444
5850	Cep83	13	0.898478696224319	0.0311518289594281	13	NA	NA
5851	Cradd	20	0.8779203171502	0.015501331693542	20	0.680246644972096	0.118797600604826
5852	Socs2	8	NA	NA	8	NA	NA
5853	Mrpl42	13	0.161421824207477	0.207522722429856	13	NA	NA
5854	Ube2n	13	0.215033474976603	0.235229323093337	13	NA	NA
5855	Nudt4	9	NA	NA	9	NA	NA
5856	Eea1	11	0.179118679208042	0.393969521450871	11	NA	NA
5857	Btg1	8	NA	NA	8	NA	NA
5858	Dcn	16	0.124617368703421	0.422239440152258	16	0.30788961615184	-0.384287842071148
5859	Lum	18	0.0264951537584486	0.267418572147551	18	NA	NA
5860	Kera	10	0.0446523026562444	0.743327111359321	10	NA	NA
5861	Lrp12	14	NA	NA	14	NA	NA
5862	Zfpm2	20	0.593407696859536	0.11538300941226	20	NA	NA
5863	Arap2	13	0.560435687227594	0.119500085530718	13	NA	NA
5864	Dthd1	19	0.697736718664701	-0.122438606706938	19	NA	NA
5865	Nwd2	14	0.70211134268892	0.104706844662431	14	0.262882439682217	0.503972132261533
5866	Rell1	17	0.986554855063382	-0.00295793969555191	17	NA	NA
5867	Pgm2	19	0.398647820099022	0.11747425732713	19	NA	NA
5868	Tbc1d1	21	0.0407733700653671	0.209364640746535	21	0.568635377798321	-0.179637780428204
5869	Klf3	15	0.97704429622571	0.00562788361838801	15	NA	NA
5870	Tlr1	15	0.126259064943608	0.194240083446784	15	0.0297393472866086	-0.721219223838211
5871	Tmem156	17	0.208953864358256	-0.291828116418679	17	0.388071793424087	0.283513443103295
5872	Klhl5	21	0.574710193560155	0.0812074005519262	21	NA	NA
5873	Wdr19	14	0.536047659893509	0.121165444234245	14	NA	NA
5874	Klb	15	0.170515576059428	0.161365282923407	15	NA	NA
5875	Rpl9	17	0.00536653690292832	0.257367621273931	17	NA	NA
5876	Lias	18	0.0271378051201699	0.244931251262672	18	NA	NA
[truncated: 1,045,469 more chars]
