# Supplementary material for: Sexual Size Dimorphism Correlates With the Number of Androgen Response Elements in Mammals, But Only in Small-Bodied Species
Source: Genome Biol Evol. 2025 Apr 18;17(4):evaf068. doi: 10.1093/gbe/evaf068 (PMC12015095; doi:10.1093/gbe/evaf068)
Supplement: evaf068_Supplementary_Data [file evaf068_supplementary_data.zip › supplementary.3/supplementary/SuppFile7.txt]

BIOLOGICAL PROCESS:
term	number_in_reference	number_in_list	expected	plus_minus	pValue	fold_enrichment	fdr
RNA metabolic process (GO:0016070)	1321	339	276.15749984873236	+	1.4070729646961017E-5	1.2275603602498217	0.03509708998273643
nucleic acid metabolic process (GO:0090304)	1831	456	382.77394566466995	+	1.285673229891534E-5	1.1913036536699912	0.038482771117113394
nucleobase-containing compound metabolic process (GO:0006139)	2304	568	481.6554728625885	+	2.635937522973653E-6	1.1792661601543657	0.013149813656274564
primary metabolic process (GO:0044238)	6098	1407	1274.7982089913476	+	1.838983851271011E-7	1.103704092205506	0.002752223231812195
metabolic process (GO:0008152)	6949	1577	1452.7013372057845	+	1.687857968706406E-6	1.0855638110950592	0.012630241179830035
cellular metabolic process (GO:0044237)	5089	1175	1063.864887759424	+	5.113187814194643E-6	1.1044635587838927	0.019130992206809257
CELLULAR COMPONENT
term	number_in_reference	number_in_list	expected	plus_minus	pValue	fold_enrichment	fdr
DNA-dependent protein kinase-DNA ligase 4 complex (GO:0005958)	5	5	1.04525927270527	+	3.9835968180742864E-4	4.7835021707670045	0.03706641991674836
nuclear protein-containing complex (GO:0140513)	1127	282	235.60144006776792	+	5.487479141754355E-4	1.1969366567491526	0.04873879201358186
protein-containing complex (GO:0032991)	5127	1180	1071.808858231984	+	8.727870160953805E-6	1.1009425709976721	0.0010031916643825725
nucleus (GO:0005634)	6247	1423	1305.9469353179645	+	4.282262841368896E-6	1.0896307970228025	5.229713495021764E-4
intracellular membrane-bounded organelle (GO:0043231)	10083	2260	2107.8698493374477	+	2.168600940375314E-9	1.0721724591821313	8.474892474986727E-7
membrane-bounded organelle (GO:0043227)	10485	2336	2191.9086948629515	+	9.308777142577847E-9	1.0657378226906744	3.0315584227661854E-6
organelle (GO:0043226)	11304	2512	2363.122163732075	+	6.589429889152181E-10	1.0630004823926675	3.21893650085084E-7
cellular anatomical entity (GO:0110165)	15077	3224	3151.8748109154717	+	6.39684759674919E-7	1.0228832658057188	1.0416200170039931E-4
intracellular organelle (GO:0043229)	11026	2465	2305.0057481696617	+	6.125811153334704E-11	1.0694116498222987	5.984917496808006E-8
intracellular anatomical structure (GO:0005622)	12348	2748	2581.372299872935	+	9.554537694546246E-14	1.0645500457780799	1.8669566655143365E-10
nucleolus (GO:0005730)	802	212	167.65958734192535	+	1.2530940780701113E-4	1.2644669079832977	0.013603032380827764
nuclear lumen (GO:0031981)	3648	882	762.6211653657651	+	5.8296846867656194E-8	1.156537531418996	1.139120387794002E-5
intracellular organelle lumen (GO:0070013)	4058	979	848.3324257275973	+	9.607232014380584E-9	1.1540287395714384	2.6817901937285227E-6
organelle lumen (GO:0043233)	4059	979	848.5414775821383	+	1.0949617785896044E-8	1.153744426011554	2.674444144205109E-6
membrane-enclosed lumen (GO:0031974)	4059	979	848.5414775821383	+	1.0949617785896044E-8	1.153744426011554	2.3772836837378744E-6
intracellular non-membrane-bounded organelle (GO:0043232)	4101	963	857.3216554728626	+	3.651959013426041E-6	1.1232656889657706	4.757285274822989E-4
non-membrane-bounded organelle (GO:0043228)	4102	964	857.5307073274037	+	2.9606639141551553E-6	1.1241579943001931	4.132240920185124E-4
nucleoplasm (GO:0005654)	3270	793	683.5995643492467	+	2.389796223293356E-7	1.160035847528512	4.2451471093774705E-5
cytosol (GO:0005829)	3442	821	719.556483330308	+	2.4308693935573635E-6	1.1409806165600553	3.653783688470068E-4
cytoplasm (GO:0005737)	10077	2266	2106.6155382102015	+	3.432234338055304E-10	1.0756590174613507	2.235528632186688E-7
extracellular space (GO:0005615)	1395	239	291.6273370847704	-	2.6141158474120703E-4	0.819539081586605	0.025539911829215927
extracellular region (GO:0005576)	1934	343	404.3062866823985	-	2.2305069275219548E-4	0.8483667241846342	0.022939002823041576
MOLECULAR FUNCTION:
term	number_in_reference	number_in_list	expected	plus_minus	pValue	fold_enrichment	fdr
catalytic activity, acting on RNA (GO:0140098)	336	101	70.24142312579416	+	6.001351302039367E-5	1.437897973950796	0.04839089599877743
catalytic activity, acting on a nucleic acid (GO:0140640)	531	150	111.00653476129968	+	4.482795667225342E-5	1.3512717996516963	0.04337553087607241
RNA binding (GO:0003723)	1001	260	209.26090639559507	+	7.036758578898709E-5	1.242468096303118	0.04863405429244565
nucleic acid binding (GO:0003676)	2933	710	613.1490893689114	+	1.7148012512591932E-6	1.157956543213288	0.0027654028178639924
organic cyclic compound binding (GO:0097159)	4802	1121	1003.8670055061415	+	1.0098419646792105E-6	1.1166817853872995	0.0024428077125590105
G protein-coupled receptor activity (GO:0004930)	529	72	110.5884310522176	-	1.3021159321959893E-5	0.6510626773066621	0.01574909219991049
antigen binding (GO:0003823)	133	6	27.803896653960187	-	1.396243444891937E-7	0.21579709041054154	6.755025786387191E-4
